# Supplementary material for: Genome-wide identification of the Phaseolus vulgaris sRNAome using small RNA and degradome sequencing
Source: BMC Genomics. 2015 Jun 2;16(1):423. doi: 10.1186/s12864-015-1639-5 (PMC4462009; doi:10.1186/s12864-015-1639-5)
Supplement: Additional file 1: Table S1. — List of the identified microRNA precursors and their corresponding mature forms. The blue, yellow and red lines represent the known miRNAs, the new isomiRs and the novel miRNAs, respectively. The “All precursors” sheet lists all the precursors identified that fulfill our criteria. The “All matures nr” sheet lists all the non-redundant mature miRNAs resulting from the “All precursors” list. The “Families” sheet lists all the miRNA families identified in our study and the corresponding number of members found. [file 12864_2015_1639_MOESM1_ESM.xlsx]

## Sheet: All precursors
miRNA ID	miRBase ID	miRBase family	Chromosome	strand	Reads ID	Precursor ID	Mature start	Mature end	Precursor start	Precursor end	Precursor size	Mature sequence	Precursor sequence	Mature length	miRDP score	Nb of reads	Library	Relative position	Transcript validation	Degradome validation
miRNov10	gma-miR319q		Chr08	+	t1105840	Chr08_80416	49086571	49086591	49086404	49086592	188	TGGACTGAAGGGAGCTCCTTC	AAGGAGCTTCCCTCAGCCCATTCATGGATACAAAAGATTGGGTTGCAAAATTAACCACTAACTCATTCACACAATAGTATTCAGTTAGGGTGATGCTCTTTTTGCTATAATATGATTGTGTGAATGAAGTGATGCATACATATTGTGTGACCCTCTTTCTCTGAGCTTGGACTGAAGGGAGCTCCTTCT	21	3055.8	5782	Nodule	exon	OK
miRNov10	gma-miR319q		Chr03	+	t1105840	Chr03_59582	37132345	37132365	37132293	37132366	73	TGGACTGAAGGGAGCTCCTTC	TAGGAGTTCACTTGCAGCCCAAAACACCCTCTGCATCAACTTCATGCTGTTTTGGACTGAAGGGAGCTCCTTCT	21	1.1	5782	Nodule	intergenic	OK
miRNov109	gma-miR399d		Chr02	-	t988695	Chr02_49534	40766872	40766892	40766872	40766968	96	TGCCAAAGGAGATTTGCCCAG	AGGGCAAGTTCTCCATTGGCAGGTAGCCACTATGATGCATGCATCTCATGCTTGCAACTTTCTTAGCGTGCAATCTGCCAAAGGAGATTTGCCCAGC	21	13.2	18	Nodule	intergenic	OK
miRNov111	mtr-miR399c		Chr02	+	t62635	Chr02_99912	40750986	40751006	40750927	40751007	80	TGCCAAAGGAGATTTGCCCTG	AGGGCGAAACTCCTATTTGGCAAGAGAAGCAGAGGACTTCAAAATGCTTGCTTCTAGTTTGCCAAAGGAGATTTGCCCTGC	21	8	12	Flower	intergenic	OK
miRNov117	gma-miR319a		Chr02	-	t22	Chr02_151589	30390810	30390829	30390810	30390976	166	TTGGACTGAAGGGAGCTCCC	AGAGCTTTCTTCTGTCCATTAACATGTGGTAATAGGATTCAATTAGCTGCTGACTCATTCATTCAAATGCTGACAGAGTGAATCAAACTCATACAGTAAATGAATGAATGATGTGGGAGACAAATTGAATCTTATGCTTCCTGTATTTGGACTGAAGGGAGCTCCCT	20	2.2	40730	Seedling	intergenic	OK
miRNov117	gma-miR319a		Chr02	-	t169	Chr02_129108	45852947	45852966	45852947	45853111	164	TTGGACTGAAGGGAGCTCCC	TGAGCTTTCTTCAGTCCACTCATAGGTGGCAATAAGATTCAATTAGCTGCCGGCTCATTCATCCAAATGCTGAGTGATACTCAAAGATGCTCATCAAATGAGTGAATGATGCGGGAGACAAATTGGTTCTTAAGTTTCCTGTACTTGGACTGAAGGGAGCTCCCT	20	3344.6	4936	Root	intergenic	OK
miRNov117	gma-miR319a		Chr08	-	t11	Chr08_158004	55799668	55799687	55799668	55799839	171	TTGGACTGAAGGGAGCTCCC	AGAGCTTCCTTCAGTCCACTCATGGATGGGTGAGGGGTTTGAATTAGCTGCTGACTCATTCATTCAAACACAATAGATCTGACATCATGATATGCTATTGTGAATGTCTGAATGATGCAGGAGGTAAATTTCTTCCTTTTCTTGTCTGTGCTTGGACTGAAGGGAGCTCCCT	20	44679.5	66392	Flower	intergenic
miRNov165	gma-miR393c-5p		Chr01	+	t2275	Chr01_139692	49950208	49950229	49950208	49950296	88	TCCAAAGGGATCGCATTGATCC	TCCAAAGGGATCGCATTGATCCAAAATCCAACCTCTCATATTCTCTCTTCCCACTCACAGTATTTGGGATCATGCTATCCCTTTGGATT	22	415	441	Root	exon	OK	OK
miRNov165	gma-miR393c-5p		Chr08	+	t2275	Chr08_160763	54103919	54103940	54103919	54104012	93	TCCAAAGGGATCGCATTGATCC	TCCAAAGGGATCGCATTGATCCCAAATCTCAGATTTATAAATTTTTCCTTCCTTTCTTTTCTTAATATTTGGGATCATGCTATCCCTTTGGATT	22	419.1	441	Root	intergenic		OK
miRNov169	csi-miR171a		Chr03	+	t144844	Chr03_98723	37749234	37749253	37749169	37749254	85	TTGAGCCGCGCCAATATCAC	CGATGTTGGTGAGGTTCAATCCGAAGACGGATTTACATGTAGAAGCAGTAAAATACGATCTCAGATTGAGCCGCGCCAATATCACT	20	8.1	7	Seedling	intergenic	OK	OK
miRNov17	gma-miR2111b		Chr08	+	t15565	Chr08_28484	13886663	13886683	13886663	13886728	65	TAATCTGCATCCTGAGGTTTA	TAATCTGCATCCTGAGGTTTAGAAACAATATTTTTATTGGATCTAATCCTTGGGATGTCGATTATC	21	1.9	48	Leaf	intergenic		OK
miRNov170	gma-miR171k-3p		Chr03	+	t1428812	Chr03_60330	37749234	37749254	37749168	37749255	87	TTGAGCCGCGCCAATATCACT	GCGATGTTGGTGAGGTTCAATCCGAAGACGGATTTACATGTAGAAGCAGTAAAATACGATCTCAGATTGAGCCGCGCCAATATCACTT	21	5.5	6	Nodule	intergenic	OK	OK
miRNov172	vvi-miR396b		Chr03	+	t475	Chr03_109818	37833739	37833758	37833739	37833827	88	TTCCACAGCTTTCTTGAACT	TTCCACAGCTTTCTTGAACTTCTTCTGCATCTTATATCTCTCCGCCTCCAGGATTTTAAGCCCTAGAAGCTCAAGAAAGCTGTGGGAGA	20	1699	2108	Root	exon	OK	OK
miRNov172	vvi-miR396b		Chr03	-	t689	Chr03_151964	37841529	37841548	37841447	37841549	102	TTCCACAGCTTTCTTGAACT	TTCCACAGCTTTCTTGAACTGCATCCATAGAGTTCCTTTGCATGCATGCCATGGCACTCTTGCTCCCACACCTTGTTTTGCGGTTCAATAAAGCTGTGGGAAG	20	1475.6	823	Seedling	intergenic	OK
miRNov175	gma-miR396b-5p		Chr03	+	t1126161	Chr03_60465	37833739	37833759	37833739	37833827	88	TTCCACAGCTTTCTTGAACTT	TTCCACAGCTTTCTTGAACTTCTTCTGCATCTTATATCTCTCCGCCTCCAGGATTTTAAGCCCTAGAAGCTCAAGAAAGCTGTGGGAGA	21	259.7	382	Nodule	exon	OK	OK
miRNov177	gma-miR396a-5p		Chr03	-	t67	Chr03_165116	37841528	37841548	37841447	37841549	102	TTCCACAGCTTTCTTGAACTG	TTCCACAGCTTTCTTGAACTGCATCCATAGAGTTCCTTTGCATGCATGCCATGGCACTCTTGCTCCCACACCTTGTTTTGCGGTTCAATAAAGCTGTGGGAAG	21	9406.9	10489	Root	intergenic	OK
miRNov18	gma-miR408a-3p		Chr01	-	t82	Chr01_148698	48049612	48049632	48049612	48049721	109	ATGCACTGCCTCTTCCCTGGC	CTGGGAAAAGGCAGAGCAAGAATGTAGCTATTGACAGAAATGGTGAAGTGAGAATGAGAGGAGAGAGATATCTGTTGTGGCTACGCTCATGCACTGCCTCTTCCCTGGCT	21	6739.6	9050	Root	intergenic	OK
miRNov190	ppe-miR167d		Chr07	+	t156	Chr07_9496	5470916	5470937	5470916	5470986	70	TGAAGCTGCCAGCATGATCTTA	TGAAGCTGCCAGCATGATCTTAACTTCCCTCACTTGGTTGAGGAGAGATCAGATCATGTGGCAGTTTCACC	22	4982.4	5223	Root	intergenic	OK	OK
miRNov191	gma-miR167e		Chr07	+	t1709404	Chr07_5441	5470916	5470936	5470916	5470986	70	TGAAGCTGCCAGCATGATCTT	TGAAGCTGCCAGCATGATCTTAACTTCCCTCACTTGGTTGAGGAGAGATCAGATCATGTGGCAGTTTCACC	21	1.8	4441	Nodule	intergenic	OK	OK
miRNov227	gma-miR172a		Chr05	-	t187323	Chr05_69129	35820608	35820628	35820608	35820721	113	AGAATCTTGATGATGCTGCAT	TGTAGCATCATCAAGATTCACATGCAAATGAAGGTGGATGGGACTCTGATGCAATCTAAGCGCTCTGGCAATCCATTGGTCCTTTTGATGTGAGAATCTTGATGATGCTGCATC	21	27.7	18	Nodule	intergenic	OK
miRNov227	gma-miR172a		Chr11	-	t187323	Chr11_148829	7868002	7868022	7868002	7868119	117	AGAATCTTGATGATGCTGCAT	TGTAGCATCATCAAGATTCACATGCAAACGCAGGTGGGTGGGACTGTGATGCAATCTAAGTGCTGTGCCAACCATGCCATAGGTCTTTTGGAAGTGAGAATCTTGATGATGCTGCATC	21	27.6	18	Nodule	intergenic	OK
miRNov236	bna-miR167d		Chr01	+	t189	Chr01_108499	41250791	41250810	41250791	41250874	83	TGAAGCTGCCAGCATGATCT	TGAAGCTGCCAGCATGATCTAGCTTTGGTTAGAGAGAGCAGAAGAGTGCTAACCCTGACTAGGTCATGCTGTGACAGCCTCACT	20	4396.2	4680	Flower	3'UTR	OK	OK
miRNov236	bna-miR167d		Chr07	+	t4725	Chr07_106896	41070316	41070335	41070316	41070400	84	TGAAGCTGCCAGCATGATCT	TGAAGCTGCCAGCATGATCTAGCTTTGGTTAGTGTGAGCCACTGAGGTGCTAACCCTTACTAGGTCATGCTGTGCTAGCCTCACT	20	1.9	135	Seedling	intergenic		OK
miRNov236	bna-miR167d		Chr07	+	t102822	Chr07_67116	42348067	42348086	42348067	42348134	67	TGAAGCTGCCAGCATGATCT	TGAAGCTGCCAGCATGATCTGAGTTTACCTTCTATAATGGTAAAAACAGATCATGTGGCTGCTTCACC	20	3708.8	2938	Nodule	intergenic	OK
miRNov241	gma-miR168a		Chr02	+	t737	Chr02_64129	24876282	24876302	24876282	24876371	89	TCGCTTGGTGCAGGTCGGGAA	TCGCTTGGTGCAGGTCGGGAACCTGTTTTTGCGCGAAATGGTGGAGTGGTTGCCGGCGGCGAATTGGATCCCGCCTTGCATCAACTGAAT	21	644.2	991	Flower	exon	OK	OK
miRNov267	gma-miR171c-3p		Chr03	-	t961678	Chr03_136160	12434350	12434370	12434350	12434434	84	TTGAGCCGTGCCAATATCACA	GAGATATTGGTGCGGTTCAATCAGAAGGCAGTGTTTTGTTATCCAAAACTCTGTGTTGTTTGATTGAGCCGTGCCAATATCACAT	21	6.9	8	Nodule	intergenic	OK
miRNov274	gma-miR164a		Chr06	+	t67	Chr06_54524	20774405	20774425	20774405	20774480	75	TGGAGAAGCAGGGCACGTGCA	TGGAGAAGCAGGGCACGTGCAACATCTCTCAAGCTTCCCCTAGCTAATGATTCTGCACGTGCTCTCCTTTTCCAGC	21	4208.1	7245	Leaf	intergenic		OK
miRNov274	gma-miR164a		Chr06	+	t158	Chr06_56049	22476891	22476911	22476891	22476967	76	TGGAGAAGCAGGGCACGTGCA	TGGAGAAGCAGGGCACGTGCAAGATTCTTGGCTCTAAAATGTCACGTAATTTTTTGCAGGTGCTCTCCTTCTCCAAC	21	2989	5621	Flower	intergenic		OK
miRNov274	gma-miR164a		Chr07	-	t67	Chr07_135155	43743533	43743553	43743471	43743554	83	TGGAGAAGCAGGGCACGTGCA	TGGAGAAGCAGGGCACGTGCAACATCTCTCTCCAACTCACTTCTGGTAGTTCATCTGGTTTTGCACGTGCTCCCCTTCTCCAAC	21	3953.3	7245	Leaf	intergenic
miRNov274	gma-miR164a		Chr07	+	t67	Chr07_114918	45803219	45803239	45803219	45803304	85	TGGAGAAGCAGGGCACGTGCA	TGGAGAAGCAGGGCACGTGCAAGTGTGCAACTCTTGGCTCTCTTAAACGCCATAGAACTCATTTGCACGTGCTCCCCTTCTCCAAC	21	3953.3	7245	Leaf	intergenic		OK
miRNov274	gma-miR164a		Chr08	-	t67	Chr08_287455	9090975	9090995	9090854	9090996	142	TGGAGAAGCAGGGCACGTGCA	TGGAGAAGCAGGGCACGTGCAACACTGACTCATCAACACAACCCAAGGGGTCTGAACTCAGAAAATTCTCACATTCTTTTCTGTTATAGAGACCCTATATTTGCTGCAGCGAGTTAGTCCTTCATGTGCCCCTCTTCCCCATC	21	4005.5	7245	Leaf	intergenic
miRNov280	gma-miR160a-5p		Chr01	-	t4529	Chr01_137564	44038673	44038693	44038613	44038694	81	TGCCTGGCTCCCTGTATGCCA	TGCCTGGCTCCCTGTATGCCATTTGCAGAGCCCATCAGAACAGTGATGGCCTTAACTAATGGCGTGCGAGGAGTCATGCATG	21	2	136	Leaf	intergenic	OK
miRNov280	gma-miR160a-5p		Chr07	+	t332253	Chr07_71989	46005575	46005595	46005575	46005656	81	TGCCTGGCTCCCTGTATGCCA	TGCCTGGCTCCCTGTATGCCATTTGTTGACCCCATCACAATGGTCATGGCCTTACCAAATGGCGTATGAGGAGTCATGCATG	21	3111.7	5799	Nodule	intergenic
miRNov280	gma-miR160a-5p		Chr07	+	t332253	Chr07_11921	9663045	9663065	9663045	9663126	81	TGCCTGGCTCCCTGTATGCCA	TGCCTGGCTCCCTGTATGCCATTTGCAGAGCTCATCGAAGCATCAATGACCTCCGTGGATGGCGTATGAGGAGCCAAGCATA	21	3166.2	5799	Nodule	intergenic	OK	OK
miRNov287	gma-miR171i-3p		Chr11	+	t899	Chr11_25178	11649101	11649121	11649037	11649122	85	TTGAGCCGTGCCAATATCACG	GGGATATTGGTCCGGTTCAATAAGAAAGCAATGCTCAAAAGTGTTTTAGGGTCCTGTTTTTTCATTGAGCCGTGCCAATATCACGA	21	2.1	790	Flower	intergenic	OK	OK
miRNov288	zma-miR171b-3p		Chr11	+	t73296	Chr11_25975	11649101	11649120	11649038	11649121	83	TTGAGCCGTGCCAATATCAC	GGATATTGGTCCGGTTCAATAAGAAAGCAATGCTCAAAAGTGTTTTAGGGTCCTGTTTTTTCATTGAGCCGTGCCAATATCACG	20	2.1	13	Root	intergenic	OK	OK
miRNov292	pvu-miR159a.1		Chr04	+	t2	Chr04_118604	43298367	43298387	43298217	43298388	171	TTTGGATTGAAGGGAGCTCTA	GGAGCTCCTTGAAGTCCAATTGAGGATCTTACTGGGTGGATTGAGCTGCTTAGCTATGGATCCCACAGTTCTACCCATCAGCATGTTTTGTGGTAGTCTTGTGGCTTCCATATCTGGGGAGCTTCATCTGCCTCTATAGTATCATCCTTCTTTGGATTGAAGGGAGCTCTAC	21	604163	1082688	Flower	intergenic	OK	OK
miRNov293	gma-miR156c		Chr04	+	t137	Chr04_18761	7908781	7908801	7908781	7908865	84	TTGACAGAAGATAGAGAGCAC	TTGACAGAAGATAGAGAGCACAGTTGAACATACCCAAAAGGCTTTGTGTGTGCGCAGTTTTGTGCTCTCTGATCTTCTGTCAATG	21	2555	3114	Leaf	intergenic		OK
miRNov293	gma-miR156c		Chr08	+	t137	Chr08_1193	872526	872546	872526	872612	86	TTGACAGAAGATAGAGAGCAC	TTGACAGAAGATAGAGAGCACAGATGATGAAATGCATGAAAGGAAATTGCATATTGCTCCTTTGTGCTTTCTATTCTTCTGCCATCA	21	1.7	3114	Leaf	intergenic		OK
miRNov293	gma-miR156c		scaffold_24	-	t115	scaffold_24_161	150541	150561	150462	150562	100	TTGACAGAAGATAGAGAGCAC	TTGACAGAAGATAGAGAGCACAGATGATGATATGCACAAACATATGGAACGGGAAAGCAATTGTGTCTCACTCCTTTGTGCTCTCTAGGCTTCTGTCATCC	21	2655	4839	Seedling	intergenic	OK
miRNov294	gma-miR172h-5p		Chr07	-	t271	Chr07_227723	10358630	10358650	10358572	10358651	79	GCAGCAGCATCAAGATTCACA	GCAGCAGCATCAAGATTCACACACAAATTCTACCTCCATGGGGGAATGTTTTGGAGTTGAGAATCTTGATGATGCTGCAT	21	2090.4	1528	Leaf	intergenic
miRNov313	ahy-miR156c		Chr08	-	t226	Chr08_153360	58618911	58618931	58618846	58618932	86	TTGACAGAAGAGAGAGAGCAC	TTGACAGAAGAGAGAGAGCACAACCCGAGAATGGTTAAAGGAGTTTTTGCCTTTGTTGGGAGTGTGCTCTCTCTTCCTCTGTCATCA	21	1891.2	3512	Flower	intergenic	OK
miRNov315	ath-miR156j		Chr08	-	t122727	Chr08_172898	58618911	58618930	58618847	58618931	84	TGACAGAAGAGAGAGAGCAC	TGACAGAAGAGAGAGAGCACAACCCGAGAATGGTTAAAGGAGTTTTTGCCTTTGTTGGGAGTGTGCTCTCTCTTCCTCTGTCATC	20	1.6	8	Root	intergenic	OK
miRNov319	gma-miR397a		Chr02	+	t56991	Chr02_95793	38436920	38436940	38436920	38437004	84	TCATTGAGTGCAGCGTTGATG	TCATTGAGTGCAGCGTTGATGAAGTTTCTGTCTCACTTGTGTTCTCAGGTACAAGAAATTGTCATCGACACTGCATTCAATCATG	21	9.5	13	Flower	exon	OK	OK
miRNov333	pvu-miR399a		Chr04	+	t5493	Chr04_109637	39449730	39449750	39449661	39449751	90	TGCCAAAGGAGAGTTGCCCTG	AGGGCACCTCTCTCCTGGCAGGTGAAGGGTCACCCTTTTTGCAGCTTCCAAAAGTCAGTGGCAATAACTTGCCAAAGGAGAGTTGCCCTGT	21	67.3	121	Flower	exon	OK
miRNov333	pvu-miR399a		Chr03	+	t5493	Chr03_107628	42832288	42832308	42832207	42832309	102	TGCCAAAGGAGAGTTGCCCTG	AGGGCATATCTTCTTTGGCACATGCTCGAGTCTCTCGACGACAACCTATTTGGTTTTTGTACGAGGTTTCAGTTCTGGACGTGCCAAAGGAGAGTTGCCCTGC	21	68.9	121	Flower	intergenic
miRNov333	pvu-miR399a		Chr07	-	t5493	Chr07_238270	5883970	5883990	5883970	5884042	72	TGCCAAAGGAGAGTTGCCCTG	AGGGCTTCTCTTTGTTGGCAGGAAATGACATGACCACTTCATGAAATATCTTGCCAAAGGAGAGTTGCCCTGT	21	81.5	121	Flower	intergenic
miRNov339	gma-miR156a		Chr01	-	t4	Chr01_246152	4366551	4366570	4366489	4366571	82	TGACAGAAGAGAGTGAGCAC	TGACAGAAGAGAGTGAGCACAAAGAGGCATATGATATAACTCTATATCACTGCTTTTGTGTGCTCACTACTCTTTCTGTCGGT	20	59611.2	82529	Leaf	exon	OK
miRNov339	gma-miR156a		Chr01	+	t51	Chr01_48580	19172757	19172776	19172757	19172847	90	TGACAGAAGAGAGTGAGCAC	TGACAGAAGAGAGTGAGCACACATGGTACTTTCTTGGATGATATAAGGTTTCATGCTTGAAGCTATGCGTGCTTACTCTCTATCTGTCACC	20	7796.9	14478	Seedling	intergenic	OK	OK
miRNov339	gma-miR156a		Chr03	-	t4	Chr03_147399	36231062	36231081	36230998	36231082	84	TGACAGAAGAGAGTGAGCAC	TGACAGAAGAGAGTGAGCACATGCTGATAGTGATTGTATGAGAGCATACAGTTGCGGGTGTGTGCTCACTTCTCTTTCTGTCAGT	20	51907.6	82529	Leaf	intergenic	OK
miRNov339	gma-miR156a		Chr09	+	t51	Chr09_31531	12837460	12837479	12837460	12837548	88	TGACAGAAGAGAGTGAGCAC	TGACAGAAGAGAGTGAGCACAGATGGTATTTTCTTGCAAGATAACGATTTATGCTTGAAGCTATGCGTGCTTACTCTCTATCTGTCACC	20	7796.2	14478	Seedling	intergenic	OK	OK
miRNov339	gma-miR156a		Chr09	-	t4	Chr09_130049	13697050	13697069	13696988	13697070	82	TGACAGAAGAGAGTGAGCAC	TGACAGAAGAGAGTGAGCACACAGAGGCACCTGGTATAGTTATATGCTGTTACTTTTGCGTGCTCACTTCTCTTTCTGTCAAC	20	52982.4	82529	Leaf	intergenic	OK
miRNov341	gma-miR398c		Chr08	-	t12076	Chr08_167207	51230990	51231010	51230990	51231083	93	TGTGTTCTCAGGTCGCCCCTG	AGGGTCGTCCCGAGACCACATGAGAATGCATATTTTATTTGCTTGTGGCCTTGTATGAGAATGCTCAGCTCATGTGTTCTCAGGTCGCCCCTGC	21	1.9	57	Flower	intergenic	OK
miRNov347	gma-miR393h		Chr04	+	t1122576	Chr04_62707	37587360	37587381	37587360	37587458	98	TTCCAAAGGGATCGCATTGATC	TTCCAAAGGGATCGCATTGATCTGATTCTTGTGGGTGGATTCTGCACGATTTGCTTCACAGCTTCACTTGTTATTGGATCATGCGATCCCTTAGGAACT	22	31.5	32	Nodule	intergenic	OK
miRNov347	gma-miR393h		Chr07	-	t743221	Chr07_89247	6432294	6432315	6432210	6432316	106	TTCCAAAGGGATCGCATTGATC	TTCCAAAGGGATCGCATTGATCTAATTCTTGCATTCCCATGCAGTTCTGGTTTTTTTAACCCTTTTTACTGCTTCACTGATTTGGATCATGCGATCCCTTAGGAATT	22	1.6	17	Nodule	intergenic
miRNov391	bdi-miR395a		Chr02	-	t28300	Chr02_189365	14752633	14752652	14752633	14752710	77	TGAAGTGTTTGGGGGAACTC	AGTTCCCTTGAACGCTTCATTGAGGGTTCTATCATCATATCAAAAGATAATCCATACTGAAGTGTTTGGGGGAACTCC	20	1.6	25	Flower	intergenic
miRNov391	bdi-miR395a		Chr02	+	t28300	Chr02_36887	14807021	14807040	14806967	14807041	74	TGAAGTGTTTGGGGGAACTC	AGTTCCTCTGAACGCTTCATATGAAGGGTTAGTTAGTGTACAACTTTCTTCACCTGAAGTGTTTGGGGGAACTCT	20	25.6	25	Flower	intergenic	OK
miRNov391	bdi-miR395a		Chr02	+	t28300	Chr02_36968	14827991	14828010	14827924	14828011	87	TGAAGTGTTTGGGGGAACTC	AGTTCCTCTGAACGCTTCATCTATATGATGGGCTTGCTAGTCTAAACTGGTACTCGTTATAGGCCTATGAAGTGTTTGGGGGAACTCT	20	14.3	25	Flower	intergenic	OK
miRNov391	bdi-miR395a		Chr02	+	t28300	Chr02_36993	14834656	14834675	14834587	14834676	89	TGAAGTGTTTGGGGGAACTC	AGTTCCTCTGATCACTTCATTGTATTTGTTTGCGTCTTCAGATAATCAATTCTCAAGTGCATGCAGCACTGAAGTGTTTGGGGGAACTCT	20	24.6	25	Flower	intergenic
miRNov391	bdi-miR395a		Chr02	+	t28300	Chr02_37042	14851484	14851503	14851415	14851504	89	TGAAGTGTTTGGGGGAACTC	AATTCCCCTGACCACTTCTTTAGCAACCCTTAGGTTTCACTTTTAGTGAGACTTTGCAGTTAGCCCTATTGAAGTGTTTGGGGGAACTCT	20	34	25	Flower	intergenic
miRNov4	csi-miR319		Chr09	+	t1460947	Chr09_42987	29193271	29193291	29193226	29193292	66	TTTGGACTGAAGGGAGCTCCT	GGAGTTCTTTGCAGCCCAAAGCTTCCAAGCACAAGTTGCTTTGGTTTTGGACTGAAGGGAGCTCCTA	21	97.6	57	Nodule	intergenic		OK
miRNov400	gma-miR167a		Chr01	+	t1134979	Chr01_66712	41250791	41250811	41250791	41250874	83	TGAAGCTGCCAGCATGATCTA	TGAAGCTGCCAGCATGATCTAGCTTTGGTTAGAGAGAGCAGAAGAGTGCTAACCCTGACTAGGTCATGCTGTGACAGCCTCACT	21	5732.1	7565	Nodule	3'UTR	OK	OK
miRNov400	gma-miR167a		Chr07	+	t1134979	Chr07_65524	41070316	41070336	41070316	41070400	84	TGAAGCTGCCAGCATGATCTA	TGAAGCTGCCAGCATGATCTAGCTTTGGTTAGTGTGAGCCACTGAGGTGCTAACCCTTACTAGGTCATGCTGTGCTAGCCTCACT	21	1.9	7565	Nodule	intergenic		OK
miRNov415	ath-miR390a-3p		Chr10	-	t1292	Chr10_190239	12464251	12464271	12464251	12464355	104	CGCTATCCATCCTGAGTTTCA	AAAGCTCAGGAGGGATAGCGCCATGGATGGTCATTGCTCATCTCTCTTCTCTTTCCTCCCTTTGCCTCTTTGATCTTCTCTTGCGCTATCCATCCTGAGTTTCAT	21	372.4	524	Flower	intergenic	OK
miRNov433	gma-miR403a		Chr07	+	t317	Chr07_113724	45201187	45201207	45201132	45201208	76	TTAGATTCACGCACAAACTTG	AGGTTTGTGCGTGAATCTGACGAAATTTCTCTATTATCTGCGTTCTACTTCTGCGTTAGATTCACGCACAAACTTGT	21	1213.3	2328	Flower	intergenic	OK	OK
miRNov435	gma-miR169a		Chr04	+	t109	Chr04_114260	41272253	41272273	41272253	41272328	75	CAGCCAAGGATGACTTGCCGG	CAGCCAAGGATGACTTGCCGGCGTTATGCTGCATGCTCTTAGCGGTGGCTTTGCCGGCAAGTGGTTCTTGGCTACG	21	4837.7	8784	Flower	intergenic		OK
miRNov435	gma-miR169a		Chr07	+	t109	Chr07_38754	16320089	16320109	16320089	16320171	82	CAGCCAAGGATGACTTGCCGG	CAGCCAAGGATGACTTGCCGGCATTAGCCAAGTTTATCACCATCGTCACTCATGTTCTTGCCGGCAAGTTGGCCTTGGCTATA	21	4694.4	8784	Flower	intergenic		OK
miRNov443	gma-miR1515a		Chr02	-	t331989	Chr02_101713	24045180	24045201	24045107	24045202	95	TCATTTTGCGTGCAATGATCTG	TCATTTTGCGTGCAATGATCTGAACCGTTTTTGTTGCTCCACCATTATTAGTTTTAATTTGTGGAAGACGTTTCTGATCATTCATGCAAAATGATG	22	1.6	83	Nodule	intergenic
miRNov449	gma-miR394a-5p		Chr01	-	t123	Chr01_252467	253268	253287	253195	253288	93	TTGGCATTCTGTCCACCTCC	TTGGCATTCTGTCCACCTCCACTTTCTTCTCTTCTCTTCTCTCTCAAAGAGACACGTCAACCATCCATCCATGGAGGTGGGCATACTGCCAACT	20	1.6	7473	Flower	intergenic	OK
miRNov449	gma-miR394a-5p		Chr06	-	t1186	Chr06_72566	31397628	31397647	31397583	31397648	65	TTGGCATTCTGTCCACCTCC	TTGGCATTCTGTCCACCTCCATTGTGTCACAAAGCATGCAGTTTGGAGGTGGCCAGAATGCCAAAC	20	1.9	482	Seedling	intergenic
miRNov449	gma-miR394a-5p		Chr09	+	t1186	Chr09_11005	4141674	4141693	4141674	4141770	96	TTGGCATTCTGTCCACCTCC	TTGGCATTCTGTCCACCTCCACTTCCATTAATGGATCTCTCTTTCTCCTACTCTTTTTCTATACCATCACTACGCGGAGGTGGACATGCTGCCAATA	20	252.5	482	Seedling	intergenic
miRNov465	gma-miR171m		Chr11	+	t7420	Chr11_25757	11572682	11572702	11572619	11572703	84	TTGAGCCGCGTCAATATCTCA	AAGGTATTGGCGCGCCTCAATTTGAAGACATGGTTAACAGGAAAACCAACCATGTGGTTTTAATTGAGCCGCGTCAATATCTCAT	21	81.5	129	Root	exon		OK
miRNov47	gma-miR390b-5p		Chr08	-	t5173	Chr08_157634	56694786	56694806	56694721	56694807	86	AAGCTCAGGAGGGATAGCACC	AAGCTCAGGAGGGATAGCACCTTGATACTGATGATGCTATACATGTTCATAGCAGTATATACTTGGCGCTATCTATCTTGAGCTTCA	21	107.2	124	Seedling	intergenic	OK
miRNov478	gma-miR169k		Chr09	-	t164	Chr09_90590	34980944	34980964	34980892	34980965	73	CAGCCAAGAATGACTTGCCGG	CAGCCAAGAATGACTTGCCGGAATACATACTTGAAATGTTGTTTCATAATTTCGGCAAGTTGTTTTTGGCTACA	21	2888.9	5373	Flower	intergenic
miRNov483	pvu-miR2119		Chr02	+	t170127	Chr02_19801	8674307	8674327	8674219	8674328	109	TCAAAGGGAGTTGTAGGGGAA	TCCTCTACAACTCTCTTTTATTTTGGAGAAATGAAGTGGATTTCTACTCTTTGATTGGAGAAAAAAAGTGGATTTCTATTTTTTTCAATCAAAGGGAGTTGTAGGGGAAA	21	1.7	6	Seedling	intergenic	OK	OK
miRNov50	gma-miR167c		Chr07	+	t46	Chr07_107913	42348067	42348087	42348067	42348134	67	TGAAGCTGCCAGCATGATCTG	TGAAGCTGCCAGCATGATCTGAGTTTACCTTCTATAATGGTAAAAACAGATCATGTGGCTGCTTCACC	21	17555.7	20039	Flower	intergenic	OK
miRNov55	pvu-miR2118		Chr07	+	t57	Chr07_3726	2635347	2635368	2635294	2635369	75	TTGCCGATTCCACCCATTCCTA	GGGAGATGGGTGGGTTGGTAAAACATAAGAGAATGAATATTTCTCACTCTGTTTTGCCGATTCCACCCATTCCTAT	22	13263	17300	Flower	intergenic	OK	OK
miRNov564	mtr-miR160c		Chr03	+	t4152	Chr03_114209	39922852	39922872	39922852	39922934	82	TGCCTGGCTCCCTGAATGCCA	TGCCTGGCTCCCTGAATGCCATGTAAGAAGCCTGTCAAAGAAATTGTCAGCCTTTTTATTTGGCATGAGGGGAGTCATGCAGG	21	145.1	240	Root	intergenic	OK
miRNov568	gma-miR162b		Chr03	+	t477	Chr03_101572	39163958	39163978	39163893	39163979	86	TCGATAAACCTCTGCATCCAG	TGGAGGCAGCGGTTCATCGATCTCTTCCTGAATTTGGCTGTGGAAGAACACAAAACAAGAATCGGTCGATAAACCTCTGCATCCAGC	21	872.7	1192	Seedling	exon	OK	OK
miRNov57	gma-miR482b-3p		Chr07	+	t53	Chr07_3735	2637635	2637656	2637595	2637657	62	TCTTCCCTACACCTCCCATACC	GTGTGGGGGGATTGGGAAGTAAACCTTATCTTATGGTGTTTCTTCCCTACACCTCCCATACCA	22	9784.5	17616	Flower	intergenic	OK	OK
miRNov585	mtr-miR172c-5p		Chr05	-	t3278	Chr05_114486	35820699	35820719	35820609	35820720	111	GTAGCATCATCAAGATTCACA	GTAGCATCATCAAGATTCACATGCAAATGAAGGTGGATGGGACTCTGATGCAATCTAAGCGCTCTGGCAATCCATTGGTCCTTTTGATGTGAGAATCTTGATGATGCTGCAT	21	2.2	185	Seedling	intergenic	OK
miRNov585	mtr-miR172c-5p		Chr11	-	t3278	Chr11_247363	7868097	7868117	7868003	7868118	115	GTAGCATCATCAAGATTCACA	GTAGCATCATCAAGATTCACATGCAAACGCAGGTGGGTGGGACTGTGATGCAATCTAAGTGCTGTGCCAACCATGCCATAGGTCTTTTGGAAGTGAGAATCTTGATGATGCTGCAT	21	2.2	185	Seedling	intergenic	OK
miRNov587	gma-miR172b-5p		Chr05	-	t337	Chr05_112603	35820700	35820719	35820609	35820720	111	GTAGCATCATCAAGATTCAC	GTAGCATCATCAAGATTCACATGCAAATGAAGGTGGATGGGACTCTGATGCAATCTAAGCGCTCTGGCAATCCATTGGTCCTTTTGATGTGAGAATCTTGATGATGCTGCAT	20	2.2	1261	Leaf	intergenic	OK
miRNov587	gma-miR172b-5p		Chr11	-	t337	Chr11_248319	7868098	7868117	7868003	7868118	115	GTAGCATCATCAAGATTCAC	GTAGCATCATCAAGATTCACATGCAAACGCAGGTGGGTGGGACTGTGATGCAATCTAAGTGCTGTGCCAACCATGCCATAGGTCTTTTGGAAGTGAGAATCTTGATGATGCTGCAT	20	2.2	1261	Leaf	intergenic	OK
miRNov588	gma-miR530b		Chr11	+	t13928	Chr11_16029	8059580	8059600	8059580	8059734	154	TGCATTTGCACCTGCACTTTA	TGCATTTGCACCTGCACTTTACTTGGTTTTCTCTCTTCAACCATATACCTTAGTCCACACAATACACATGTTAAAGGAAAAAAGAGAAGATTACGTGGTGTATGTGTGTGGGTATGGATGAGAAACCAAGCACAAGGTGCAGCTGCATCTGCAGG	21	39.6	68	Root	intergenic
miRNov591	mtr-miR168c-3p		Chr02	+	t636242	Chr02_24168	24876351	24876371	24876281	24876372	91	CCCGCCTTGCATCAACTGAAT	TTCGCTTGGTGCAGGTCGGGAACCTGTTTTTGCGCGAAATGGTGGAGTGGTTGCCGGCGGCGAATTGGATCCCGCCTTGCATCAACTGAATC	21	140.8	117	Nodule	exon	OK	OK
miRNov6	gma-miR319p		Chr09	+	t89883	Chr09_27903	29193270	29193290	29193227	29193291	64	TTTTGGACTGAAGGGAGCTCC	GAGTTCTTTGCAGCCCAAAGCTTCCAAGCACAAGTTGCTTTGGTTTTGGACTGAAGGGAGCTCCT	21	45.6	32	Nodule	intergenic
miRNov607	pvu-miR1514a		Chr03	+	t160	Chr03_60397	23530685	23530706	23530685	23530757	72	TTCATTTTGAAAATAGGCATTG	TTCATTTTGAAAATAGGCATTGCATTACATTTCGATGCGTCTTCCAATTCCAATGCCTATTTTAAGATGAAAA	22	3097.7	5481	Flower	intergenic	OK
miRNov607	pvu-miR1514a		Chr07	+	t160	Chr07_523	457131	457152	457131	457211	80	TTCATTTTGAAAATAGGCATTG	TTCATTTTGAAAATAGGCATTGCATAATTGCATTGCATTTCGATGCATCTTCCAATTCCAATGCCTATTTCAAGATGAAAA	22	3118.9	5481	Flower	intron	OK
miRNov609	gma-miR172c		Chr01	-	t50	Chr01_130195	49411372	49411392	49411372	49411482	110	GGAATCTTGATGATGCTGCAG	TGGAGCATCATCAAGATTCACAAGCTTTAGGGGCATTAATTTGTTTGAGGTGGTCCCTTATTACTCCAAACCAATTAGCCTTTGCGATGGGAATCTTGATGATGCTGCAGC	21	10259.5	18985	Flower	intergenic	OK
miRNov609	gma-miR172c		Chr08	+	t50	Chr08_131391	49749707	49749727	49749620	49749728	108	GGAATCTTGATGATGCTGCAG	TGGAGCATCATCAAGATTCACAAGCTTCAAGGGATTTTGTTTGGGGTGGTCCCTAATTGCTCCCAAATAAATTTGCCCTTCGATATGGGAATCTTGATGATGCTGCAGC	21	10257.4	18985	Flower	intergenic		OK
miRNov622	gma-miR166h-5p		Chr06	+	t4650	Chr06_68807	31499345	31499365	31499172	31499366	194	GGAATGTTGTTTGGCTCGAGG	CTTGCTTTAGCTTACGTTCTGTCACCATTTTCCTCTCTCTTGCTCTCTCAAACGAGTCTGAGATGAGAACAAGGGTTTCTTCCGATCAAATTCACTTATTATTTAGATCTTCTTTCTTCTTTCATCTTTTTTCTCAGATGTGTGTGGTTCGTGATGGGAGATTGTGGTTGATGGGAATGTTGTTTGGCTCGAGGT	21	1.4	143	Flower	intergenic	OK
miRNov624	gma-miR166h-3p		Chr06	+	t102	Chr06_70954	31499498	31499518	31499346	31499519	173	TCTCGGACCAGGCTTCATTCC	GAATGTTGTTTGGCTCGAGGTATCTGCATGAAACTGGTGTGGTTTTGACTTTTTGTTCATCCTTTGAAGCTTAATTTCTGGGTTTCATTCTTCTTGATCCCTTCAAACAAAAAAGCTTTAAAGGTTGAATTTTGAGGCTACCCTTCGTGTGATCTCGGACCAGGCTTCATTCCC	21	5411.8	5743	Seedling	intergenic	OK	OK
miRNov625	gma-miR166j-3p		Chr06	+	t420	Chr06_68806	31499500	31499520	31499344	31499521	177	TCGGACCAGGCTTCATTCCCG	GGGAATGTTGTTTGGCTCGAGGTATCTGCATGAAACTGGTGTGGTTTTGACTTTTTGTTCATCCTTTGAAGCTTAATTTCTGGGTTTCATTCTTCTTGATCCCTTCAAACAAAAAAGCTTTAAAGGTTGAATTTTGAGGCTACCCTTCGTGTGATCTCGGACCAGGCTTCATTCCCGT	21	2343.2	1781	Flower	intergenic	OK
miRNov74	gma-miR319d		Chr09	-	t183563	Chr09_62098	8287230	8287251	8287230	8287416	186	TGGACTGAAGGGGAGCTCCTTC	AAGGAGCTTCCTTCAGCCCACGCATGGGTATGGGGGACTAAAGGGTTGCTGAAGTATATGCTGACTCATTCATACACACACAGTAGGGGTTTATATAAGGCCATTTGCTACTGTAATTGTGTGAATGAAGCAGGAGATATTTTGCATCCCTCTTGCTCTGTGCTTGGACTGAAGGGGAGCTCCTTCG	22	191.5	276	Nodule	intergenic	OK
miRNov8	gma-miR172f		Chr05	-	t1646	Chr05_127152	35820609	35820628	35820609	35820720	111	AGAATCTTGATGATGCTGCA	GTAGCATCATCAAGATTCACATGCAAATGAAGGTGGATGGGACTCTGATGCAATCTAAGCGCTCTGGCAATCCATTGGTCCTTTTGATGTGAGAATCTTGATGATGCTGCAT	20	495.4	622	Root	intergenic	OK
miRNov8	gma-miR172f		Chr05	+	t1646	Chr05_111633	37407929	37407948	37407815	37407949	134	AGAATCTTGATGATGCTGCA	GCAGCAAGATCAAGATTCACACCTCCAAAGGACTTCATAAGTGCACATGTTTATACATATATACCTATGTTGTGTTGGCTAGCTCTCTATGGAAGTTCCAACAAAGAAGTGATGAGAATCTTGATGATGCTGCAC	20	1.8	622	Root	intergenic		OK
miRNov8	gma-miR172f		Chr07	-	t1646	Chr07_256951	10358572	10358591	10358572	10358651	79	AGAATCTTGATGATGCTGCA	GCAGCAGCATCAAGATTCACACACAAATTCTACCTCCATGGGGGAATGTTTTGGAGTTGAGAATCTTGATGATGCTGCAT	20	392.6	622	Root	intergenic
miRNov8	gma-miR172f		Chr11	-	t1646	Chr11_275335	7868003	7868022	7868003	7868118	115	AGAATCTTGATGATGCTGCA	GTAGCATCATCAAGATTCACATGCAAACGCAGGTGGGTGGGACTGTGATGCAATCTAAGTGCTGTGCCAACCATGCCATAGGTCTTTTGGAAGTGAGAATCTTGATGATGCTGCAT	20	493.4	622	Root	intergenic	OK
miRNov89	pvu-miR166a		Chr01	-	t16	Chr01_143046	41615901	41615921	41615901	41615994	93	TCGGACCAGGCTTCATTCCCC	GGGAATGTCATCTGGTTCGAGATCATTCATTCATTCTAATCCATCTCAAACACAGACTTTTTCCGAGTGATTTCGGACCAGGCTTCATTCCCCC	21	28581.3	53276	Flower	intergenic
miRNov89	pvu-miR166a		Chr02	-	t16	Chr02_120742	44066938	44066958	44066938	44067023	85	TCGGACCAGGCTTCATTCCCC	GGGAATGTTGGCTGGCTCGAGGCTTTTCACAAAGGAGGTTCACAGTGGATGGAACTATAAGGCTTCGGACCAGGCTTCATTCCCCT	21	29239.2	53276	Flower	intergenic	OK
miRNov89	pvu-miR166a		Chr04	-	t34	Chr04_145462	42821619	42821639	42821619	42821751	132	TCGGACCAGGCTTCATTCCCC	GGGAATGTTGCCTTGGCTCGAGAGACAGATATATGATATGATATGATGTGTGTGTCCATGTCATGCATGCATTCAGTGGCAATGATATATATCAGCACTTGTGTGTGTTTCTCGGACCAGGCTTCATTCCCCT	21	12645.1	20481	Root	intergenic
miRNov89	pvu-miR166a		Chr07	+	t34	Chr07_69889	25487647	25487667	25487569	25487668	99	TCGGACCAGGCTTCATTCCCC	GGGAATGGTGTCTGGTTCGAGACCATTCAGTCTGAAGCAAAGATCATCCATCACCTTGAGAATACCTTGAGAATGATCTCGGACCAGGCTTCATTCCCCC	21	12648.5	20481	Root	intergenic
miRNov89	pvu-miR166a		Chr07	-	t34	Chr07_158521	41487509	41487529	41487509	41487593	84	TCGGACCAGGCTTCATTCCCC	GGGAATGTCGTCTGGTTCGAGATCATTCATAAGAAGTCTCACACAAAACTCTTCTGAATGATTTCGGACCAGGCTTCATTCCCCT	21	11522.3	20481	Root	intergenic	OK
miRNov89	pvu-miR166a		Chr09	+	t16	Chr09_51516	22103528	22103548	22103464	22103549	85	TCGGACCAGGCTTCATTCCCC	GGGAATGTTGGCTGGCTCGAGGCTTTTCACATAGGAGGTTCTCACTGGCAAGAACTATAAGGCTTCGGACCAGGCTTCATTCCCCT	21	29237	53276	Flower	intergenic	OK
miRNov89	pvu-miR166a		Chr10	+	t446445	Chr10_64396	38484358	38484378	38484256	38484379	123	TCGGACCAGGCTTCATTCCCC	GGGAATGTTGTCTGGCTCGAGGACCCTTCATCTTCATCTTGTGTATCTGCATCCCTCTCTTTCTAGAGTGATATGCTTGTGCTCAAGGAATGTATAGTGTTGTCGGACCAGGCTTCATTCCCCC	21	11551.3	15761	Nodule	intergenic	OK
miRNov95	gma-miR169s		Chr09	-	t2566	Chr09_98149	34947302	34947322	34947226	34947323	97	AAGCCAAGGATGACTTGCCGG	AAGCCAAGGATGACTTGCCGGCATTGATTTCCTACCAAACTATAGCAAGTTAGGTGGTTTCATTTCCTGGTTTTTCCGGCAGGTTATCTTTGGCTATA	21	401.3	389	Root	intergenic	OK
miRNov97	gma-miR169e		Chr09	-	t1830	Chr09_93107	34947302	34947321	34947227	34947322	95	AGCCAAGGATGACTTGCCGG	AGCCAAGGATGACTTGCCGGCATTGATTTCCTACCAAACTATAGCAAGTTAGGTGGTTTCATTTCCTGGTTTTTCCGGCAGGTTATCTTTGGCTAT	20	295.2	316	Seedling	intergenic	OK
miRNov97	gma-miR169e		Chr09	-	t4606	Chr09_85452	34953035	34953054	34953035	34953111	76	AGCCAAGGATGACTTGCCGG	AGAGTAGTGTTGTTTGCTCAAATGTCTTGCATGAAGAGGTAGAGAGAGTGCTTTTGAGCCAAGGATGACTTGCCGGC	20	1	133	Leaf	intergenic
miRNov97	gma-miR169e		Chr09	-	t4606	Chr09_85416	34963749	34963768	34963712	34963769	57	AGCCAAGGATGACTTGCCGG	AGCCAAGGATGACTTGCCGGTTGTGTAACAACAATCGGCTAAAGTCCTTTTTGGCTCT	20	198.7	133	Leaf	intergenic
miRNov97	gma-miR169e		Chr09	-	t4606	Chr09_85389	34972697	34972716	34972573	34972717	144	AGCCAAGGATGACTTGCCGG	AGCCAAGGATGACTTGCCGGCAAAAGGCTCTATGGAGAGTAAACCTTCAAATTCTAGTCTTCAAAAAATATTTGAGTTCATGAGGACTAGTTAATTTGAGGGTTTTACTCTTTTGAGGGTGTTGCTGGCGAGACATCTTGGCTCA	20	2.9	133	Leaf	intergenic
miRNov100		gma-miR169c	Chr09	-	t32409	Chr09_90648	34961389	34961411	34961330	34961412	82	TTGAGCCAAGGATGGCTTGCCGG	TTGAGCCAAGGATGGCTTGCCGGCATTTGGAAAAACTCTGATTCCTTTTCACAGTCTTGCCGGCAAGATATTCTTGTTCATTT	23	2	22	Flower	intergenic
miRNov102		gma-miR169c	Chr09	-	t6700	Chr09_90681	34953035	34953056	34952963	34953057	94	TGAGCCAAGGATGACTTGCCGG	TGAGCCAAGGATGACTTGCCGGCTAAACTAATAACTGTGATCTCTTCTTAGGATTTACGGTTTACGGTTTTGTTCGCAAGACATCTTGGCTCACT	22	116.8	100	Flower	intergenic
miRNov102		gma-miR169c	Chr09	-	t5331	Chr09_98099	34963749	34963770	34963710	34963771	61	TGAGCCAAGGATGACTTGCCGG	TGAGCCAAGGATGACTTGCCGGTTGTGTAACAACAATCGGCTAAAGTCCTTTTTGGCTCTTA	22	142.7	181	Root	intergenic
miRNov102		gma-miR169c	Chr09	-	t5331	Chr09_98075	34972697	34972718	34972571	34972719	148	TGAGCCAAGGATGACTTGCCGG	TGAGCCAAGGATGACTTGCCGGCAAAAGGCTCTATGGAGAGTAAACCTTCAAATTCTAGTCTTCAAAAAATATTTGAGTTCATGAGGACTAGTTAATTTGAGGGTTTTACTCTTTTGAGGGTGTTGCTGGCGAGACATCTTGGCTCACT	22	185.2	181	Root	intergenic
miRNov11		gma-miR2111b	Chr08	+	t2880	Chr08_32991	13834696	13834714	13834696	13834760	64	TAATCTGCATCCTGAGGTT	TAATCTGCATCCTGAGGTTTAGAACAATATTTTTATTGTGTCTAGTCCTTGGGATGCAGATTATC	19	414.7	348	Root	intergenic		OK
miRNov11		gma-miR2111b	Chr08	+	t2880	Chr08_32994	13834864	13834882	13834864	13834928	64	TAATCTGCATCCTGAGGTT	TAATCTGCATCCTGAGGTTTAGAGTAACACTTTTGGTGTTTCTAATCCTTGGAATGCAGATTATT	19	389.9	348	Root	intergenic		OK
miRNov11		gma-miR2111b	Chr10	+	t2347	Chr10_55603	19983989	19984007	19983989	19984054	65	TAATCTGCATCCTGAGGTT	TAATCTGCATCCTGAGGTTTGGAAACAAGATTTTTATTGGATCTAATACTCGGGATGTAGATTATA	19	1.4	280	Flower	intron		OK
miRNov118		pvu-miR319c	Chr02	-	t264853	Chr02_59546	30390811	30390828	30390811	30390975	164	TGGACTGAAGGGAGCTCC	GAGCTTTCTTCTGTCCATTAACATGTGGTAATAGGATTCAATTAGCTGCTGACTCATTCATTCAAATGCTGACAGAGTGAATCAAACTCATACAGTAAATGAATGAATGATGTGGGAGACAAATTGAATCTTATGCTTCCTGTATTTGGACTGAAGGGAGCTCCC	18	2.2	23	Nodule	intergenic	OK
miRNov118		pvu-miR319c	Chr02	-	t398990	Chr02_72720	45852948	45852965	45852948	45853110	162	TGGACTGAAGGGAGCTCC	GAGCTTTCTTCAGTCCACTCATAGGTGGCAATAAGATTCAATTAGCTGCCGGCTCATTCATCCAAATGCTGAGTGATACTCAAAGATGCTCATCAAATGAGTGAATGATGCGGGAGACAAATTGGTTCTTAAGTTTCCTGTACTTGGACTGAAGGGAGCTCCC	18	55.2	31	Nodule	intergenic	OK
miRNov118		pvu-miR319c	Chr06	+	t398990	Chr06_32053	20083314	20083331	20083163	20083332	169	TGGACTGAAGGGAGCTCC	GAGCTTCCTTCAGTCCACTCATGGATGGGTAGAGGGTTTGAATTATCTGCTGACTCATTCATTCAAACACAATAGAATTGACTTGATGGTATGCTATTGTGAATGTGTGAATGATGCAGGAGGTAAAATTCATCCTTTTCTTGTCTTTGCTTGGACTGAAGGGAGCTCCC	18	55	31	Nodule	intergenic
miRNov118		pvu-miR319c	Chr08	-	t398990	Chr08_97727	55799669	55799686	55799669	55799838	169	TGGACTGAAGGGAGCTCC	GAGCTTCCTTCAGTCCACTCATGGATGGGTGAGGGGTTTGAATTAGCTGCTGACTCATTCATTCAAACACAATAGATCTGACATCATGATATGCTATTGTGAATGTCTGAATGATGCAGGAGGTAAATTTCTTCCTTTTCTTGTCTGTGCTTGGACTGAAGGGAGCTCCC	18	55.5	31	Nodule	intergenic
miRNov13		gma-miR2111b	Chr08	+	t876137	Chr08_19325	13834696	13834715	13834696	13834760	64	TAATCTGCATCCTGAGGTTT	TAATCTGCATCCTGAGGTTTAGAACAATATTTTTATTGTGTCTAGTCCTTGGGATGCAGATTATC	20	59.8	49	Nodule	intergenic		OK
miRNov13		gma-miR2111b	Chr08	+	t876137	Chr08_19326	13834864	13834883	13834864	13834928	64	TAATCTGCATCCTGAGGTTT	TAATCTGCATCCTGAGGTTTAGAGTAACACTTTTGGTGTTTCTAATCCTTGGAATGCAGATTATT	20	52.2	49	Nodule	intergenic		OK
miRNov13		gma-miR2111b	Chr10	+	t876137	Chr10_34159	19983989	19984008	19983989	19984054	65	TAATCTGCATCCTGAGGTTT	TAATCTGCATCCTGAGGTTTGGAAACAAGATTTTTATTGGATCTAATACTCGGGATGTAGATTATA	20	1.4	49	Nodule	intron		OK
miRNov137		gma-miR172f	Chr05	+	t1696679	Chr05_59763	37407929	37407949	37407814	37407950	136	AGAATCTTGATGATGCTGCAC	TGCAGCAAGATCAAGATTCACACCTCCAAAGGACTTCATAAGTGCACATGTTTATACATATATACCTATGTTGTGTTGGCTAGCTCTCTATGGAAGTTCCAACAAAGAAGTGATGAGAATCTTGATGATGCTGCACC	21	1.7	6	Nodule	intergenic		OK
miRNov149		osa-miR1862a	Chr04	-	t109304	Chr04_172319	27977675	27977698	27977622	27977699	77	ATTGATATCTAATTAGCTACTAAG	ATTGATATCTAATTAGCTACTAAGATTAGGAATCAACTTTAAAGTCTAAATAATTGGTAGCTAATTATATAGAAATTT	24	1.4	7	Flower	intergenic
miRNov149		osa-miR1862a	Chr04	+	t109304	Chr04_103828	37536717	37536740	37536717	37536811	94	ATTGATATCTAATTAGCTACTAAG	ATTGATATCTAATTAGCTACTAAGATTTTTGCTATCAAATTTAGAATCTAAATAATTGGTAGTTAAAACCTGGGTAGCTAATTAGATACCAATTT	24	1.3	7	Flower	intergenic
miRNov149		osa-miR1862a	Chr07	-	t155372	Chr07_228628	18689431	18689454	18689360	18689455	95	ATTGATATCTAATTAGCTACTAAG	ATTGATATCTAATTAGCTACTAAGGTTTTGGCTACCAACTTTAGAATCTAAATTAATTGGTAGATAAAATATTGGTAGCTAATTAGATATCAATTT	24	2	6	Root	intergenic
miRNov15		gma-miR2111a	Chr08	+	t2358	Chr08_28280	13834740	13834758	13834697	13834759	62	GTCCTTGGGATGCAGATTA	AATCTGCATCCTGAGGTTTAGAACAATATTTTTATTGTGTCTAGTCCTTGGGATGCAGATTAT	19	205	239	Leaf	intergenic
miRNov150		mtr-miR2597	Chr04	+	t3959	Chr04_92452	30200054	30200074	30200007	30200075	68	TTTGGTACTTCCTTGATTTGA	CAGTCAATGAAGTATCAAGTAATTGTGAAATCATTTTCCTAAAATTATTTGGTACTTCCTTGATTTGAT	21	138.2	253	Root	intergenic		OK
miRNov150		mtr-miR2597	Chr04	+	t3959	Chr04_92488	30212171	30212191	30212124	30212192	68	TTTGGTACTTCCTTGATTTGA	CAGTCAATGAAGTATCAAGTAATTATAAAATCATTTTCCTAAAAGTATTTGGTACTTCCTTGATTTGAT	21	135.3	253	Root	intergenic		OK
miRNov150		mtr-miR2597	Chr04	+	t32482	Chr04_82453	30214993	30215013	30214946	30215014	68	TTTGGTACTTCCTTGATTTGA	CAGTCAATGAAGTATCAAATAATTAAGAAATCTTTTCCCTAAAATTATTTGGTACTTCCTTGATTTGAT	21	13.3	22	Flower	intergenic		OK
miRNov150		mtr-miR2597	Chr04	+	t3959	Chr04_92616	30237950	30237970	30237903	30237971	68	TTTGGTACTTCCTTGATTTGA	CAGTCAATGAAGTATCAAGTAATTATGAAATCATTTTCCTAAAATTATTTGGTACTTCCTTGATTTGAT	21	137.8	253	Root	intergenic		OK
miRNov150		mtr-miR2597	Chr04	+	t3959	Chr04_92631	30240677	30240697	30240629	30240698	69	TTTGGTACTTCCTTGATTTGA	TAACTCAATGAAGTATCAAATAATTAAGAAATCTTTTCCCTAAAATTATTTGGTACTTCCTTGATTTGAT	21	1.2	253	Root	intergenic		OK
miRNov150		mtr-miR2597	Chr04	+	t3959	Chr04_92718	30270317	30270337	30270270	30270338	68	TTTGGTACTTCCTTGATTTGA	CAGTCAATGAAGTATCAAGTAATTATGAAATCATTTTCCTAAAATTATTTGGTACTTCCTTGATTTGAT	21	137.8	253	Root	intergenic		OK
miRNov150		mtr-miR2597	Chr04	+	t3959	Chr04_92820	30299619	30299639	30299572	30299640	68	TTTGGTACTTCCTTGATTTGA	CAGTCAATGAAGTATCAAGTAATTATGAAATCATTTTCCTAAAATTATTTGGTACTTCCTTGATTTGAT	21	137.8	253	Root	intergenic		OK
miRNov150		mtr-miR2597	Chr04	+	t3959	Chr04_93060	30390828	30390848	30390781	30390849	68	TTTGGTACTTCCTTGATTTGA	CAGTCAATGAAGTATAAAATAATTAATAAATCTTTTCCCTAAAATTATTTGGTACTTCCTTGATTTGAT	21	1.1	253	Root	intergenic		OK
miRNov150		mtr-miR2597	Chr04	+	t3959	Chr04_93191	30424535	30424555	30424488	30424556	68	TTTGGTACTTCCTTGATTTGA	CAGTCAATGAAGTATCAAGTAATTATGAAATCATTTTCCTAAAATTATTTGGTACTTCCTTGATTTGAT	21	137.8	253	Root	intergenic		OK
miRNov150		mtr-miR2597	Chr04	-	t3959	Chr04_144103	43517588	43517608	43517588	43517656	68	TTTGGTACTTCCTTGATTTGA	CAGTCAATGAAGTATCAAATAATTAAGAAATCTTTCCCCTAAAATTATTTGGTACTTCCTTGATTTGAT	21	1.8	253	Root	intergenic
miRNov158		gma-miR171e	Chr02	-	t62615	Chr02_173106	20927527	20927545	20927527	20927605	78	TGATTGAGCCGTGTCAATA	ATTGCCTCGGTTCACTCATACCTCAAAACACTCTTCATCTTTTTTCCTTTTTGGGTTTTTGATTGAGCCGTGTCAATAT	19	6.2	12	Flower	intergenic
miRNov167		gma-miR171k-5p	Chr03	+	t7595	Chr03_109601	37749169	37749187	37749169	37749254	85	CGATGTTGGTGAGGTTCAA	CGATGTTGGTGAGGTTCAATCCGAAGACGGATTTACATGTAGAAGCAGTAAAATACGATCTCAGATTGAGCCGCGCCAATATCACT	19	106.9	125	Root	intergenic	OK
miRNov176		gma-miR396b-3p	Chr03	+	t510	Chr03_98933	37833808	37833827	37833738	37833828	90	CTCAAGAAAGCTGTGGGAGA	TTTCCACAGCTTTCTTGAACTTCTTCTGCATCTTATATCTCTCCGCCTCCAGGATTTTAAGCCCTAGAAGCTCAAGAAAGCTGTGGGAGAA	20	1844.2	1118	Seedling	exon	OK
miRNov178		mtr-miR2597	Chr04	-	t135674	Chr04_144078	43524862	43524882	43524862	43524930	68	CTTGGTACTTCTTTGATTTGA	CAGTCAATGAAGTATCAAGTAATTAAGAAATCATTTTCCTAAAATTACTTGGTACTTCTTTGATTTGAT	21	5.4	7	Root	intergenic
miRNov202		gma-miR4416a	Chr01	-	t1633	Chr01_167243	39216224	39216247	39216224	39216278	54	AGATACGGGTCGCTCTCACCTAGG	CTGGGTGAGAGATACGCGTATCCAATGCTTAGATACGGGTCGCTCTCACCTAGGC	24	345.4	626	Root	intergenic
miRNov217		nta-miR171a	Chr05	-	t1517	Chr05_118085	33365362	33365382	33365308	33365383	75	TATTGGTCCGGTTCAATGAGA	TATTGGTCCGGTTCAATGAGAAAGCAATGCTCAAAATGTCTCAGGCACTGCTTTTCGATTGAGCCGTGCCAATATC	21	1.4	353	Leaf	intergenic
miRNov233		gma-miR4376-5p	Chr05	+	t113	Chr05_98135	36532332	36532352	36532332	36532428	96	TACGCAGGAGAGATGACGCTG	TACGCAGGAGAGATGACGCTGTCACTTACATTCATGCTTGCTTCCTTCACTGAGTAGGTACGAGCAAAGCTTGTCAGCATCATATCTCCTGCATAGT	21	2969.3	3841	Leaf	intergenic		OK
miRNov275		gma-miR171r	Chr09	-	t8959	Chr09_146654	9198625	9198643	9198625	9198700	75	CGAGCCGAATCAATATTAC	TGATATTGGTTTGGCTCATCTTAATTCAAGCGTCATATCATATCATCTTGTTGAGACGAGCCGAATCAATATTACT	19	1.8	75	Flower	intergenic
miRNov278		nta-miR479a	Chr09	-	t654	Chr09_158084	9198682	9198701	9198623	9198702	79	TGTGATATTGGTTTGGCTCA	TGTGATATTGGTTTGGCTCATCTTAATTCAAGCGTCATATCATATCATCTTGTTGAGACGAGCCGAATCAATATTACTCT	20	1563.4	1588	Root	intergenic
miRNov284		gma-miR319f	Chr07	+	t6825	Chr07_4192	2936681	2936699	2936516	2936700	184	TTGGACTGAAGGGGCCTCT	GGGGCTCACTTCAGTCCAGTCCGTGGCGGTAGAAGATGGCTGAGACTCAGCTGCTGACTCGTTGGCTCGAGAGCTCACAATTAAGATTGATATCAGTGCTTAGTTAAGGTGGTGTGCTTCTGATCCAACGATGCAGGAGCTGCATTCAGTCGTTACTGTCACGTCTTGGACTGAAGGGGCCTCTT	19	2.9	98	Flower	intergenic	OK
miRNov286		nta-miR171a	Chr11	+	t4910	Chr11_22760	11649040	11649060	11649040	11649119	79	ATATTGGTCCGGTTCAATAAG	ATATTGGTCCGGTTCAATAAGAAAGCAATGCTCAAAAGTGTTTTAGGGTCCTGTTTTTTCATTGAGCCGTGCCAATATCA	21	1.6	126	Leaf	intergenic	OK
miRNov291		hbr-miR6175	Chr03	+	t93659	Chr03_96994	36871460	36871483	36871460	36871513	53	TGGTGGATTTTAGCTCAAGCTAGC	TGGTGGATTTTAGCTCAAGCTAGCGAATTCTAGCTCAAGCTAAAGTCTAAAAAA	24	1.1	10	Seedling	intergenic
miRNov291		hbr-miR6175	Chr03	+	t93659	Chr03_111102	44065431	44065454	44065431	44065484	53	TGGTGGATTTTAGCTCAAGCTAGC	TGGTGGATTTTAGCTCAAGCTAGCGAATTCTAGCTTAAGCTAAAGTCTAAAAAA	24	1.1	10	Seedling	intergenic
miRNov324		zma-miR390a-3p	Chr06	+	t373	Chr06_50960	19301603	19301623	19301553	19301624	71	CGCTATCTATCCTGAGTTTCA	AAAGCTCAGGAGGGATAGCGCCATGATTCTCACATCATAGTGTTCTTTGGCGCTATCTATCCTGAGTTTCAC	21	1271.7	1986	Flower	intergenic
miRNov326		zma-miR390a-3p	Chr06	+	t2244	Chr06_52165	19301603	19301620	19301556	19301621	65	CGCTATCTATCCTGAGTT	GCTCAGGAGGGATAGCGCCATGATTCTCACATCATAGTGTTCTTTGGCGCTATCTATCCTGAGTTT	18	1.3	250	Leaf	intergenic
miRNov327		zma-miR390a-3p	Chr06	+	t1035083	Chr06_31099	19301603	19301622	19301554	19301623	69	CGCTATCTATCCTGAGTTTC	AAGCTCAGGAGGGATAGCGCCATGATTCTCACATCATAGTGTTCTTTGGCGCTATCTATCCTGAGTTTCA	20	1.3	8	Nodule	intergenic		OK
miRNov330		osa-miR1862a	Chr02	-	t109302	Chr02_125429	41178112	41178135	41178042	41178136	94	ATTGATATCTAATTAACAACCAAG	ATTGATATCTAATTAACAACCAAGATTTTAGAGGCCAAATTTAGAAACTAAATAATTGGTAGTTAAAACTTTGGTTGCTAATTAAATACTAATTT	24	1.6	7	Flower	intergenic
miRNov330		osa-miR1862a	Chr03	+	t189717	Chr03_4326	2221563	2221586	2221563	2221656	93	ATTGATATCTAATTAACAACCAAG	ATTGATATCTAATTAACAACCAAGTTTCAACTACCAATTATTTAATTTTTAAATTTGGTAGAAAAAAATTTGATTGCTAATTAGATACCAATTT	24	3.9	5	Root	intergenic
miRNov330		osa-miR1862a	Chr03	+	t109302	Chr03_5226	2686188	2686211	2686188	2686282	94	ATTGATATCTAATTAACAACCAAG	ATTGATATCTAATTAACAACCAAGGTTTTAGAGACCAAATTTAGAAACTAAATAATTGATAGTTAAAACTTTGGTTGCTAATTAGATACCCATTT	24	1.5	7	Flower	intergenic
miRNov330		osa-miR1862a	Chr04	+	t109302	Chr04_80015	29410523	29410546	29410523	29410616	93	ATTGATATCTAATTAACAACCAAG	ATTGATATCTAATTAACAACCAAGGTTTTAACCACCAATTATTTAGTTTCTAAATTTGGTAGCAAAACCTTGGTTGCTAATTAGATACCAATTT	24	1.8	7	Flower	intergenic
miRNov330		osa-miR1862a	Chr06	-	t109302	Chr06_100924	14021574	14021597	14021504	14021598	94	ATTGATATCTAATTAACAACCAAG	ATTGATATCTAATTAACAACCAAGGTTTTTGCTACCAAATTTAGAATCTAAATAATTGGTAGTTAAAACCTTGATTGCTAATTAGATACCAATTA	24	1.8	7	Flower	intergenic
miRNov330		osa-miR1862a	Chr07	+	t109302	Chr07_107673	42236911	42236934	42236911	42237005	94	ATTGATATCTAATTAACAACCAAG	ATTGATATCTAATTAACAACCAAGGTTTTTGCTACCAAATTTAGAATCTAAATAATTGGTAGTTAAAACCTTGGTAGCTAATTAGATACCAATTT	24	2.3	7	Flower	intergenic
miRNov334		cme-miR399g	Chr07	-	t995835	Chr07_89847	5884020	5884040	5883971	5884041	70	GGGCTTCTCTTTGTTGGCAGG	GGGCTTCTCTTTGTTGGCAGGAAATGACATGACCACTTCATGAAATATCTTGCCAAAGGAGAGTTGCCCTG	21	104.9	102	Nodule	intergenic
miRNov348		gma-miR393a	Chr04	+	t469	Chr04_106406	37587360	37587379	37587360	37587458	98	TTCCAAAGGGATCGCATTGA	TTCCAAAGGGATCGCATTGATCTGATTCTTGTGGGTGGATTCTGCACGATTTGCTTCACAGCTTCACTTGTTATTGGATCATGCGATCCCTTAGGAACT	20	592.8	911	Leaf	intergenic	OK
miRNov348		gma-miR393a	Chr07	-	t469	Chr07_236599	6432296	6432315	6432210	6432316	106	TTCCAAAGGGATCGCATTGA	TTCCAAAGGGATCGCATTGATCTAATTCTTGCATTCCCATGCAGTTCTGGTTTTTTTAACCCTTTTTACTGCTTCACTGATTTGGATCATGCGATCCCTTAGGAATT	20	580	911	Leaf	intergenic
miRNov349		gma-miR393a	Chr04	+	t214188	Chr04_104915	37587361	37587379	37587361	37587457	96	TCCAAAGGGATCGCATTGA	TCCAAAGGGATCGCATTGATCTGATTCTTGTGGGTGGATTCTGCACGATTTGCTTCACAGCTTCACTTGTTATTGGATCATGCGATCCCTTAGGAAC	19	6.5	5	Seedling	intergenic	OK	OK
miRNov350		gma-miR5037a	Chr08	+	t1175138	Chr08_678	694865	694885	694865	694940	75	ACCCTCAAAGGCTTCCACTAC	ACCCTCAAAGGCTTCCACTACTCTATATTTCAGTCATCAAATATGGAGTATGGAGGAGTGGACTTTTGAGGCCTGC	21	1.3	129	Nodule	intergenic	OK
miRNov355		gma-miR5037b	Chr08	-	t2832	Chr08_341595	700982	701000	700905	701001	96	AACCCTCAAAGGCTTCCGC	AACCCTCAAAGGCTTCCGCTACTTCACGTTAATTACCTTCAAAATCAATCATTGATTAGGAATAATTAAGGAGAAGCGGAAGTTGTTTGGGGGTTCA	19	285.1	354	Root	intron
miRNov357		gma-miR395h	Chr03	-	t2731	Chr03_222836	9967428	9967446	9967428	9967502	74	CTGAAGTGTTTGGGGGAGC	TTCCCCTTAACGCTTCATTGAGGACTTTGTTTAGGTCCACTTTCACTACTCCTCACTGAAGTGTTTGGGGGAGCT	19	137.9	242	Flower	intergenic	OK
miRNov358		aly-miR395e-5p	Chr03	+	t78385	Chr03_24155	10033744	10033764	10033744	10033845	101	AGTTCCTCTGAGCACTTCACA	AGTTCCTCTGAGCACTTCACACTTGGGGCTATAGTTCTATTCATTGTTACCCTTTAGATTGAATAGTTCTTATCAACTAAGTGAAGTGTTTGGGGGAACTTT	21	12.6	11	Seedling	intergenic
miRNov359		gma-miR395h	Chr03	+	t176266	Chr03_23732	10015232	10015251	10015185	10015252	67	TGAAGTGTTTGGGGGAACTT	AGTTCCTCTGAATACTTCACGCGTGGAGTTACTCCTCATCACCCAAGTGAAGTGTTTGGGGGAACTTT	20	4.3	5	Flower	intergenic	OK
miRNov359		gma-miR395h	Chr03	+	t176266	Chr03_23803	10033825	10033844	10033744	10033845	101	TGAAGTGTTTGGGGGAACTT	AGTTCCTCTGAGCACTTCACACTTGGGGCTATAGTTCTATTCATTGTTACCCTTTAGATTGAATAGTTCTTATCAACTAAGTGAAGTGTTTGGGGGAACTTT	20	5.4	5	Flower	intergenic
miRNov361		gma-miR395h	Chr03	-	t16528	Chr03_248611	10049287	10049305	10049287	10049377	90	TTGAAGTGTTTGGAGGAAC	TTCCCCTGACCACTTCAATATGATGGATTTCATCACTTTTTTTAGTCAGAATCTCTATTAATTCCTCCCCATTGAAGTGTTTGGAGGAACT	19	1.4	57	Root	intergenic
miRNov364		gma-miR4415a-3p	Chr08	-	t2466	Chr08_339972	1741247	1741266	1741247	1741378	131	TTGATTCTCATCACAACATG	AAGTTGTGATGGGAATCAATGGCAGTGGTCACACCAACAAAGTAATTTCATGTTAGCCACTTTCTTCTTCTTTCTCTTAATCTTCTCCCTGTTATTTATCCATTACTGCCATTGATTCTCATCACAACATGT	20	278.8	405	Root	intergenic		OK
miRNov376		gma-miR171e	Chr01	-	t15745	Chr01_238169	17468040	17468058	17468040	17468114	74	TGATTGAGCCGTGCCAATA	GTTGGCTTGGCTCAATCAAATCAAAGTTCTTAGAGATTTGTTGAGTTCTTTAGTCTGATTGAGCCGTGCCAATAT	19	34.2	60	Root	intergenic
miRNov376		gma-miR171e	Chr03	-	t535	Chr03_216177	12434355	12434373	12434355	12434429	74	TGATTGAGCCGTGCCAATA	ATTGGTGCGGTTCAATCAGAAGGCAGTGTTTTGTTATCCAAAACTCTGTGTTGTTTGATTGAGCCGTGCCAATAT	19	1.5	1390	Flower	intergenic	OK	OK
miRNov376		gma-miR171e	Chr11	-	t535	Chr11_158556	39759123	39759141	39759123	39759197	74	TGATTGAGCCGTGCCAATA	ATTGGTACGGTTCAATCAGAAGGCAGTGCTTTATGATTCTAAAGCTCTCTTTGTTTGATTGAGCCGTGCCAATAT	19	1.2	1390	Flower	intergenic		OK
miRNov392		gma-miR395h	Chr02	-	t25665	Chr02_183260	14752635	14752653	14752635	14752708	73	CTGAAGTGTTTGGGGGAAC	TTCCCTTGAACGCTTCATTGAGGGTTCTATCATCATATCAAAAGATAATCCATACTGAAGTGTTTGGGGGAACT	19	1.6	31	Leaf	intergenic
miRNov392		gma-miR395h	Chr02	+	t25665	Chr02_36255	14807020	14807038	14806969	14807039	70	CTGAAGTGTTTGGGGGAAC	TTCCTCTGAACGCTTCATATGAAGGGTTAGTTAGTGTACAACTTTCTTCACCTGAAGTGTTTGGGGGAACT	19	1.1	31	Leaf	intergenic	OK
miRNov392		gma-miR395h	Chr02	+	t25665	Chr02_36350	14834655	14834673	14834589	14834674	85	CTGAAGTGTTTGGGGGAAC	TTCCTCTGATCACTTCATTGTATTTGTTTGCGTCTTCAGATAATCAATTCTCAAGTGCATGCAGCACTGAAGTGTTTGGGGGAACT	19	22.1	31	Leaf	intergenic
miRNov417		gma-miR390a-3p	Chr10	-	t16321	Chr10_193247	12464254	12464271	12464254	12464352	98	CGCTATCCATCCTGAGTT	GCTCAGGAGGGATAGCGCCATGGATGGTCATTGCTCATCTCTCTTCTCTTTCCTCCCTTTGCCTCTTTGATCTTCTCTTGCGCTATCCATCCTGAGTTT	18	37	45	Seedling	intergenic	OK
miRNov429		gma-miR156z	Chr10	+	t487	Chr10_113486	36855985	36856005	36855837	36856006	169	ATTGGAGTGAAGGGAGCACCA	GGAGCTCCCTTCACTCCAAATCTGAAAGGATATGATGGTAAAACTCTGCTGCTAGTTCATGGATACCTATGGCTTCGTAACAACATGTGTTTCGACGAAGTCAGGGGTTTGCATGAACTGGGAGATGAGTTTACTCTGATCTTTTGGTATTGGAGTGAAGGGAGCACCAC	21	1333.4	2064	Root	intergenic	OK	OK
miRNov436		gma-miR171e	Chr02	-	t5391	Chr02_130441	44992130	44992148	44992130	44992200	70	TGATTGAGTCGTGCCAATA	GTTGGGACAATTCAATCAAATCAAATCTCCTAATGACTGGGTCCTTTGCTTTGATTGAGTCGTGCCAATAT	19	95.1	179	Root	intergenic	OK
miRNov441		gma-miR1515a	Chr02	-	t475	Chr02_164197	24045182	24045201	24045107	24045202	95	TCATTTTGCGTGCAATGATC	TCATTTTGCGTGCAATGATCTGAACCGTTTTTGTTGCTCCACCATTATTAGTTTTAATTTGTGGAAGACGTTTCTGATCATTCATGCAAAATGATG	20	1352.4	1575	Flower	intergenic
miRNov454		gma-miR171r	Chr09	-	t834828	Chr09_93093	9198623	9198643	9198623	9198702	79	CGAGCCGAATCAATATTACTC	TGTGATATTGGTTTGGCTCATCTTAATTCAAGCGTCATATCATATCATCTTGTTGAGACGAGCCGAATCAATATTACTCT	21	11.3	16	Nodule	intergenic
miRNov457		osa-miR1862a	Chr09	-	t109303	Chr09_141334	11759335	11759358	11759266	11759359	93	ATTGATATCTAATTACCTACCAAG	ATTGATATCTAATTACCTACCAAGGTTTTAACTACCAATTATTTAGATTCTAAATTGGTAGCAAAAACTTTGGTTGTTAATTAAATATCAATTT	24	1.5	7	Flower	intergenic
miRNov48		zma-miR390a-3p	Chr08	-	t1204911	Chr08_96711	56694720	56694740	56694720	56694808	88	CGCTATCTATCTTGAGCTTCA	AAAGCTCAGGAGGGATAGCACCTTGATACTGATGATGCTATACATGTTCATAGCAGTATATACTTGGCGCTATCTATCTTGAGCTTCAT	21	790.7	956	Nodule	intergenic	OK
miRNov555		osa-miR1862a	Chr01	-	t69712	Chr01_158714	42283593	42283616	42283523	42283617	94	ATTAATATCTAATTAGCTACCAAG	ATTAATATCTAATTAGCTACCAAGGTTTTAGTTACTAATTATTTAGATTTTAAAGTTAGTACCTAAAACATTGGTAGCCAATTAGATAACAACTT	24	1.6	13	Root	intergenic		OK
miRNov555		osa-miR1862a	Chr02	+	t69712	Chr02_12285	5836915	5836938	5836915	5837009	94	ATTAATATCTAATTAGCTACCAAG	ATTAATATCTAATTAGCTACCAAGGTTTTAACTACCAATTATTTAGATTCTAAATTTGGTAGCAAAAACCTTTGTGACTAATTAGATACCAATTT	24	1.6	13	Root	intergenic
miRNov555		osa-miR1862a	Chr04	+	t69712	Chr04_132868	43220424	43220447	43220424	43220518	94	ATTAATATCTAATTAGCTACCAAG	ATTAATATCTAATTAGCTACCAAGGTTTTTGCTACCAAATTTAGAAACTAATTAATTGGTAGTTAAAATCTTGCTAGCTAATTAGATACCAATTT	24	1.4	13	Root	intergenic
miRNov555		osa-miR1862a	Chr07	-	t69712	Chr07_204312	26820330	26820353	26820260	26820354	94	ATTAATATCTAATTAGCTACCAAG	ATTAATATCTAATTAGCTACCAAGGTTTTAACTACCAATTATTTATATTTTAAATTTGGTAGCAAAAACTTTGGTAGCTAATTAGATACCAATTT	24	1.2	13	Root	intergenic
miRNov555		osa-miR1862a	Chr10	-	t69712	Chr10_129809	41602525	41602548	41602456	41602549	93	ATTAATATCTAATTAGCTACCAAG	ATTAATATCTAATTAGCTACCAAGATTTTGTTACCAAATTTAGAATATAAATATTTGGTAGTTAAAATCTTGATAATTAATTAGATATCAATTT	24	1.1	13	Root	intergenic
miRNov555		osa-miR1862a	Chr11	+	t69712	Chr11_129011	44316173	44316196	44316173	44316267	94	ATTAATATCTAATTAGCTACCAAG	ATTAATATCTAATTAGCTACCAAGGTTTTAACTACTAATTATTTAGATTCTAAATTTGGTAGCAAAAACTTTGGTAACTAATTAGATACTAACTT	24	1.7	13	Root	intron
miRNov56		gma-miR482e	Chr07	+	t919	Chr07_3228	2637596	2637615	2637596	2637656	60	TGTGGGGGGATTGGGAAGTA	TGTGGGGGGATTGGGAAGTAAACCTTATCTTATGGTGTTTCTTCCCTACACCTCCCATACC	20	636.3	518	Leaf	intergenic	OK	OK
miRNov572		pvu-miR319c	Chr08	+	t124	Chr08_129583	49086571	49086589	49086406	49086590	184	TGGACTGAAGGGAGCTCCT	GGAGCTTCCCTCAGCCCATTCATGGATACAAAAGATTGGGTTGCAAAATTAACCACTAACTCATTCACACAATAGTATTCAGTTAGGGTGATGCTCTTTTTGCTATAATATGATTGTGTGAATGAAGTGATGCATACATATTGTGTGACCCTCTTTCTCTGAGCTTGGACTGAAGGGAGCTCCTT	19	2.2	7461	Flower	exon	OK
miRNov572		pvu-miR319c	Chr03	+	t124	Chr03_96595	37132345	37132363	37132295	37132364	69	TGGACTGAAGGGAGCTCCT	GGAGTTCACTTGCAGCCCAAAACACCCTCTGCATCAACTTCATGCTGTTTTGGACTGAAGGGAGCTCCTT	19	6447	7461	Flower	intergenic	OK
miRNov572		pvu-miR319c	Chr09	+	t124	Chr09_67978	29193273	29193291	29193226	29193292	66	TGGACTGAAGGGAGCTCCT	GGAGTTCTTTGCAGCCCAAAGCTTCCAAGCACAAGTTGCTTTGGTTTTGGACTGAAGGGAGCTCCTA	19	6407.2	7461	Flower	intergenic
miRNov574		gma-miR1512a	Chr08	-	t745	Chr08_300384	1434996	1435016	1434931	1435017	86	TAACTGAATATTCTTAAAGCC	TAACTGAATATTCTTAAAGCCTTACCATTGTTAAGGCAACATCATTGTGATGTGAAAAATGGGAATGCTTTAAGAATTTCAGTTATG	21	729.7	978	Flower	exon	OK
miRNov576		pvu-miR482-3p	Chr08	+	t100	Chr08_1161	862524	862545	862469	862546	77	TTCCCAATTCCGCCCATTCCTA	GGGAATGGGCTGATTGGGAAGCAATGAAAACTCAAGCAATTGTGTCTACATTTTCTTCCCAATTCCGCCCATTCCTAT	22	7727.9	9642	Flower	intergenic	OK	OK
miRNov577		pvu-miR482-5p	Chr08	+	t1	Chr08_1178	862470	862490	862470	862545	75	GGAATGGGCTGATTGGGAAGC	GGAATGGGCTGATTGGGAAGCAATGAAAACTCAAGCAATTGTGTCTACATTTTCTTCCCAATTCCGCCCATTCCTA	21	373331	714044	Leaf	intergenic	OK	OK
miRNov578		csi-miR477c	Chr08	+	t9954	Chr08_1173	701894	701914	701894	701958	64	TCCCTCAAAGGCTTCCAGTAT	TCCCTCAAAGGCTTCCAGTATTCAGTAAGCTAAGTTACTTGAATGCTGGAAGTTTTTGAAGGAAT	21	114.4	95	Root	intron
miRNov583		gma-miR5037a	Chr08	+	t63806	Chr08_1094	681275	681296	681275	681353	78	ACCTCAAAGGCTTCCACTACTG	ACCTCAAAGGCTTCCACTACTGCATCTTTCTGTCGGTTTAATATCCTGAAACAAGTAGTAGTGGAGGCTTGAAAGGTCA	22	1.6	14	Root	intergenic
miRNov60		gma-miR5786	Chr04	+	t6791	Chr04_6149	2536837	2536858	2536837	2536914	77	CGTCGCAGGATAGAGGGCACTG	CGTCGCAGGATAGAGGGCACTGCCTGTGATTCACGAATGCAGACATGTTTATAGCCAGTGTCTCTATTTTCCGACAAT	22	54.9	98	Flower	intergenic
miRNov627		mtr-miR399j	Chr02	-	t375165	Chr02_49576	40747675	40747695	40747675	40747765	90	CGCCAAAGAAGATTTGCCCGG	TGGGCAATGGCTTCTTTGGCAGTTCATAATTCATCTGCTTCAATGATGAAGCAGAAAACCTATCTTCACCGCCAAAGAAGATTTGCCCGGC	21	2.1	10	Nodule	intergenic
miRNov72		bdi-miR160e-3p	Chr03	+	t96028	Chr03_101100	39922914	39922934	39922851	39922935	84	GCATGAGGGGAGTCATGCAGG	TTGCCTGGCTCCCTGAATGCCATGTAAGAAGCCTGTCAAAGAAATTGTCAGCCTTTTTATTTGGCATGAGGGGAGTCATGCAGGC	21	12.9	10	Leaf	intergenic	OK
miRNov76		pvu-miR319c	Chr09	-	t45	Chr09_153181	8287232	8287251	8287232	8287414	182	TGGACTGAAGGGGAGCTCCT	GGAGCTTCCTTCAGCCCACGCATGGGTATGGGGGACTAAAGGGTTGCTGAAGTATATGCTGACTCATTCATACACACACAGTAGGGGTTTATATAAGGCCATTTGCTACTGTAATTGTGTGAATGAAGCAGGAGATATTTTGCATCCCTCTTGCTCTGTGCTTGGACTGAAGGGGAGCTCCTT	20	8912.6	16982	Seedling	intergenic	OK
miRNov82		osa-miR1862a	Chr03	-	t73408	Chr03_130652	48218912	48218935	48218841	48218936	95	ATTGATATCTAATTAACTACCAAG	ATTGATATCTAATTAACTACCAAGATTTTAAACTATCAATTATTTAGATTTTAAATTTGGTAACAAAAACTTTGGTGGCTAATTAGATACCAATTT	24	1.4	10	Flower	intergenic
miRNov82		osa-miR1862a	Chr05	+	t73408	Chr05_90369	34058461	34058484	34058461	34058555	94	ATTGATATCTAATTAACTACCAAG	ATTGATATCTAATTAACTACCAAGATTTTAGTTACTAATTTTTAGAACATAAATTAGTTAGTAGCTAAACATGATAGTTAATCAGATATCAATTC	24	1.2	10	Flower	intergenic
miRNov82		osa-miR1862a	Chr09	+	t73408	Chr09_47238	20030723	20030746	20030723	20030816	93	ATTGATATCTAATTAACTACCAAG	ATTGATATCTAATTAACTACCAAGGTTTTATCTACAAATTATTTAGATTCTAAATTTGGTAAAAAAAATTTGGTTACTAATTAGATATCAATTC	24	1.3	10	Flower	intergenic
miRNov138			Chr04	+	t54433	Chr04_70885	26029844	26029867	26029844	26029957	113	ATTATTACTTCTGACAACACGGTG	ATTATTACTTCTGACAACACGGTGCATTTGCCGTAAAAAGTCATCAATGACATTTAACTAGATGATTGATGACTTATTACGGAAAATGCAGCGCGTTTTCAGAAGTAATAATTG	24	2.6	16	Leaf	intergenic
miRNov141			Chr01	+	t175464	Chr01_6553	7802866	7802889	7802794	7802890	96	AGTGAAGCTATGTGATTTTGGTAG	TTCCAAAATCCCATAGCTTCACTTGGTGAGTAAGAAGACTAAAAATATACTGTTGGATCCTCTTACTCACCAAGTGAAGCTATGTGATTTTGGTAGT	24	7.5	9	Nodule	intron		OK
miRNov153			Chr06	+	t332419	Chr06_19946	20655297	20655320	20655297	20655362	65	TCAGGCGGTGGAGCAAATATGAAT	TCAGGCGGTGGAGCAAATATGAATTATTTAAATATTGATAATTCATATTTGTGGCACTGTCTGTGG	24	122.2	113	Nodule	intron	OK
miRNov155			Chr06	+	t95663	Chr06_60949	20655297	20655319	20655297	20655362	65	TCAGGCGGTGGAGCAAATATGAA	TCAGGCGGTGGAGCAAATATGAATTATTTAAATATTGATAATTCATATTTGTGGCACTGTCTGTGG	23	7	10	Root	intron	OK
miRNov156			Chr06	+	t1659489	Chr06_32754	20655339	20655362	20655296	20655363	67	TCATATTTGTGGCACTGTCTGTGG	CTCAGGCGGTGGAGCAAATATGAATTATTTAAATATTGATAATTCATATTTGTGGCACTGTCTGTGGT	24	14.1	11	Nodule	intron	OK
miRNov187			Chr05	+	t101086	Chr05_9486	4371578	4371600	4371578	4371672	94	TTTATTTGATATGTGAGATTTTG	TTTATTTGATATGTGAGATTTTGTGTAAAAATGTGAAAATATAAAATCACGTAGTAATTCATTCTATTAATAAAATGAGATATATTAAATAAGAG	23	6.6	8	Flower	intergenic		OK
miRNov193			Chr05	-	t6745	Chr05_188004	9095024	9095047	9095024	9095074	50	TGAACCGCATTAAATAAGGAGCGC	CGTTTTTTACAAATGCGTTTAAGCACTGAACCGCATTAAATAAGGAGCGCT	24	2.7	96	Leaf	intergenic
miRNov209			Chr02	+	t13298	Chr02_106021	44683245	44683264	44683149	44683265	116	TGGCAAGTTTCCCAGGCTAC	TAGCCAAGGATGACTTGCCTAGTTATTCCATTACCTGGGACTTTGATTTGTCTCATATTAAGATATGAATATGGAGACCCTTGTTTGGTAAAATTTTGGCAAGTTTCCCAGGCTACT	20	28.8	52	Flower	intergenic
miRNov212			Chr05	-	t44190	Chr05_137872	26881573	26881596	26881573	26881656	83	AAGCAAGGCTTGGTTGAGGACAGA	TTGTTCTTAAGTAAGTTGGTTTGTTGTGACATATTTCACTTGAAGCTACTCCATTCCACAAGCAAGGCTTGGTTGAGGACAGAA	24	11.6	19	Leaf	intergenic
miRNov222			Chr05	+	t69889	Chr05_94087	34548351	34548374	34548237	34548375	138	CGAAGTGCTTTGATGTAAGAAGGC	CCTTATTACATCAAAGCGTTTCATGTAAGAAGACGGCTATTTGGTAAAACCTCATTCTTAGAAGAAAGTGTTTCGTCTAAGAGGGCGGCTTTACCTCATAGTCGCCTTCTTACACGAAGTGCTTTGATGTAAGAAGGCG	24	2.5	13	Leaf	intergenic
miRNov223			Chr05	+	t11603	Chr05_103643	33993503	33993522	33993503	33993584	81	TTTAGATATTCATGGGTGGT	TTTAGATATTCATGGGTGGTCCGATAGACTCATCAAATCTCGTTATCGGGCCATTATTGGACCACCCACGAATATCTAGATC	20	49.8	82	Root	intron	OK	OK
miRNov237			Chr02	-	t16273	Chr02_202110	8072678	8072701	8072607	8072702	95	GATTTACAAATGCGGTCATTGGTA	GATTTACAAATGCGGTCATTGGTAAGGGCACATTTGTAAATCAATGCGCTTTGATTTACAAATGCGGTCTTACCAATAACCGCATTTGTAAATCAA	24	4.1	46	Leaf	intergenic
miRNov237			Chr05	-	t16273	Chr05_108196	38501860	38501883	38501860	38501916	56	GATTTACAAATGCGGTCATTGGTA	GGTAAGGCCGCATTTGTAAATCAAAGCACATTGATTTACAAATGCGGTCATTGGTAA	24	59.9	46	Leaf	intergenic
miRNov238			Chr01	-	t1660160	Chr01_89127	41269257	41269275	41269236	41269276	40	TTCAAGACCCCTTATGGTT	TTCAAGACCCCTTATGGTTAAAACATACGGGATCTTGAATT	19	22.8	11	Nodule	intergenic	OK
miRNov240			Chr02	-	t83863	Chr02_124904	48418948	48418967	48418890	48418968	78	CTAATTAGCAATTAAGGTTT	CTAATTAGCAATTAAGGTTTTAACTACCAATTATTTAGTTTCTAAATTTGGTAGCAAAAACCTTGGTTGCTAATTAGAT	20	2.7	11	Root	intergenic
miRNov240			Chr02	+	t83863	Chr02_12177	5787780	5787799	5787780	5787857	77	CTAATTAGCAATTAAGGTTT	CTAATTAGCAATTAAGGTTTTTCTACCAAATTTAAAAATTAAATAATTGGTAGCTAAAACATTGGTTGCTAATTAGAT	20	1.6	11	Root	intergenic		OK
miRNov240			Chr05	-	t83863	Chr05_119998	39629044	39629063	39628986	39629064	78	CTAATTAGCAATTAAGGTTT	CTAATTAGCAATTAAGGTTTTAACTACCAATTATTTGGTTTCTAAATTTGGTAGCAAAAACCTTGGTTGCTAATTAGAT	20	2.8	11	Root	intergenic	OK
miRNov240			Chr11	+	t83863	Chr11_14216	7355726	7355745	7355726	7355804	78	CTAATTAGCAATTAAGGTTT	CTAATTAGCAATTAAGGTTTTAACTACCAATTATTTAGTTTCTAAATTTGGTAGCAAAAACCTTGGTTGCTAATTAGAT	20	2.2	11	Root	intergenic
miRNov246			Chr09	-	t12406	Chr09_85894	37237589	37237610	37237589	37237673	84	CAGGGCAAGAAGAAGAAGAAGC	CTCTGTTTCTTCTGTCTCTGTGGCTGTGCTTTTTCTGAGTAAATTAAAAAAAGCAGCAGCAGCAGGGCAAGAAGAAGAAGAAGCA	22	84.3	55	Flower	intergenic	OK
miRNov248			Chr09	-	t146610	Chr09_80998	37237589	37237608	37237589	37237673	84	GGGCAAGAAGAAGAAGAAGC	CTCTGTTTCTTCTGTCTCTGTGGCTGTGCTTTTTCTGAGTAAATTAAAAAAAGCAGCAGCAGCAGGGCAAGAAGAAGAAGAAGCA	20	19.8	7	Leaf	intergenic	OK
miRNov25			Chr01	-	t97831	Chr01_251423	1286592	1286612	1286592	1286673	81	GTTGCATTTCTTCTGAGCAGA	CTGCTATGATGAGGTTGCACCAATATGTCTGGACATATGAAATTTGTTTGTGATATAACAGTTGCATTTCTTCTGAGCAGAG	21	25.6	10	Leaf	intergenic	OK
miRNov250			Chr09	-	t111328	Chr09_88117	37237589	37237609	37237589	37237673	84	AGGGCAAGAAGAAGAAGAAGC	CTCTGTTTCTTCTGTCTCTGTGGCTGTGCTTTTTCTGAGTAAATTAAAAAAAGCAGCAGCAGCAGGGCAAGAAGAAGAAGAAGCA	21	8.8	8	Seedling	intergenic	OK
miRNov270			Chr08	+	t53992	Chr08_49917	20617701	20617724	20617583	20617725	142	TCTGATGATCAAGTCAGTGAGAGC	TTCTTGTTGGTTGACTCCAGACGGATTAAATAGGTGAATTCTTCTTTTGATTTGTATCCAATTGTTGCTTTGAGATGGCGCTCCACTGGGATAAAGGGGTTCTGCCTGTTGATCACACTCTGATGATCAAGTCAGTGAGAGCA	24	15.4	16	Seedling	intergenic
miRNov273			Chr06	+	t8075	Chr06_69665	30767843	30767866	30767800	30767867	67	GAGACCTTAGAAGACTTGGCCGGC	CTGGCTGAGATCTTAGAAGACTTGGCCGACAGTCCGAAAGGCCGAGACCTTAGAAGACTTGGCCGGCA	24	71.1	84	Seedling	intergenic		OK
miRNov295			Chr02	+	t55378	Chr02_99413	40402198	40402221	40402198	40402292	94	ATTTGTATCTAATTAGCAACCAAG	ATTTGTATCTAATTAGCAACCAAGGTTTTAGATACCAAATTTAGAAACTAAATATTTGGTAGTTAAAACCTTGGTTGCTAATTAGATACCAATTT	24	2.2	13	Flower	intergenic
miRNov295			Chr03	-	t55378	Chr03_149888	37800531	37800554	37800461	37800555	94	ATTTGTATCTAATTAGCAACCAAG	ATTTGTATCTAATTAGCAACCAAGGTTTTAGAGACCAAATTTAGAAACTAAATAATTGGTAGTTAAAAACTTAGTTGCTAATTAGATATCAATTT	24	1.9	13	Flower	intergenic
miRNov295			Chr03	-	t75688	Chr03_147166	47075638	47075661	47075568	47075662	94	ATTTGTATCTAATTAGCAACCAAG	ATTTGTATCTAATTAGCAACCAAGGCTTTTGTTACCAAATTTAGAAACTAAATAATTGGTAGTTAAAACATTGGTTGCTAATTAGATACCAATTT	24	2.1	12	Root	intergenic
miRNov295			Chr05	-	t75688	Chr05_124775	36779118	36779141	36779061	36779142	81	ATTTGTATCTAATTAGCAACCAAG	ATTTGTATCTAATTAGCAACCAAGGTTTTAACTACCAAATATTTAGTTTCTAAAATCTTAGTTACTAATTAGATACCAATTT	24	9	12	Root	intergenic
miRNov295			Chr07	-	t55378	Chr07_227361	10365418	10365441	10365348	10365442	94	ATTTGTATCTAATTAGCAACCAAG	ATTTGTATCTAATTAGCAACCAAGGTTTTAACTACCAATTATTTAGTTTCTAAATTTGGTCTCGAAAACCTTGGTTGCTAATTAGATACCAATTT	24	3.3	13	Flower	intergenic
miRNov295			Chr07	-	t55378	Chr07_128808	48773054	48773077	48773022	48773078	56	ATTTGTATCTAATTAGCAACCAAG	ATTTGTATCTAATTAGCAACCAAGGTTAAACCTGGTTGCTAATTAGATATCAATAAT	24	2.1	13	Flower	intergenic	OK
miRNov295			Chr07	+	t55378	Chr07_119786	48796407	48796430	48796407	48796501	94	ATTTGTATCTAATTAGCAACCAAG	ATTTGTATCTAATTAGCAACCAAGGTTTTAACTACCAATTATTTAGTTTCTAAATTTGGTCTCTAAAACCTTGGTTGCTAATTAGATACCAATTT	24	2.2	13	Flower	intergenic
miRNov295			Chr07	-	t55378	Chr07_126814	50115648	50115671	50115602	50115672	70	ATTTGTATCTAATTAGCAACCAAG	ATTTGTATCTAATTAGCAACCAAGGTTTTAGAGACCAAATTTAACCTTGGTAGCTAATTAGATACCAATTT	24	2.1	13	Flower	intergenic
miRNov295			Chr08	+	t55378	Chr08_37671	16509291	16509314	16509291	16509386	95	ATTTGTATCTAATTAGCAACCAAG	ATTTGTATCTAATTAGCAACCAAGGTTTTAGAGACCAAATTTAGAAACTAAATAATTGGTAGTTAAAACCTTAGTTGCTAATTAGATATCAAATTA	24	2.1	13	Flower	intergenic
miRNov295			Chr09	+	t55378	Chr09_5592	2284910	2284933	2284910	2285005	95	ATTTGTATCTAATTAGCAACCAAG	ATTTGTATCTAATTAGCAACCAAGGTTTTTGCTACCAAATTTATAATTTAAATAATTGGTAGTTAAAACCTTTGGTAGCTAAGTAGATACCAATTT	24	2.3	13	Flower	intergenic
miRNov295			Chr09	+	t55378	Chr09_72080	31159484	31159507	31159484	31159578	94	ATTTGTATCTAATTAGCAACCAAG	ATTTGTATCTAATTAGCAACCAAGGTTTTAACTACCCATTATTTAGTTTCTAAATTTGGTAGCTAAAACCTTGGTTGCTAATTAGATACCAATTT	24	2.1	13	Flower	intergenic
miRNov299			Chr07	-	t34400	Chr07_233037	8085923	8085946	8085802	8085947	145	AATAAGTGGTGACCTACTACCAAG	AATAAGTGGTGACCTACTACCAAGTTTCTGCACAATTAAGTAATTATAGATTTTTTTAGCTTTCTGCACACCAACAACAACACAACTAAAAATTTCTAAAATTACTCAACTGTTCAAAAACTTGGTAGCAGGTCACCACATACTCC	24	2.3	20	Flower	intergenic
miRNov316			Chr07	-	t1247	Chr07_161042	34409061	34409084	34409061	34409157	96	AATGGAGCATAGATATTGAATATA	ATATTTAATATATATGCTTCATGTGGAAATAACATGTTTTTTTGAGATTGGACTTTAGTGTCGTGAATATGCAATGGAGCATAGATATTGAATATAT	24	2.4	550	Flower	intergenic
miRNov325			Chr02	+	t64763	Chr02_105372	38281380	38281403	38281341	38281404	63	ATTGGTAGTTAAAACTTTGATAGC	TTACTAAGATTTTATCTATCAATTATTTTAGATTCTAAAATTGGTAGTTAAAACTTTGATAGCT	24	1.1	14	Root	intergenic
miRNov325			Chr03	+	t87982	Chr03_5647	2937693	2937716	2937655	2937717	62	ATTGGTAGTTAAAACTTTGATAGC	CTACTAAGATTTTTGCTACTAAATTTAGAATCTAAATAATTGGTAGTTAAAACTTTGATAGCT	24	1.7	10	Seedling	intergenic
miRNov325			Chr04	+	t64763	Chr04_125709	40391709	40391732	40391671	40391733	62	ATTGGTAGTTAAAACTTTGATAGC	TTACCAAGGTTTTTGCTACCAAATTTAGAATTTAAATAATTGGTAGTTAAAACTTTGATAGCT	24	1.1	14	Root	intergenic
miRNov325			Chr07	-	t199017	Chr07_57816	38148970	38148993	38148970	38149032	62	ATTGGTAGTTAAAACTTTGATAGC	CTACCAATGTTTTTGCTACCAAATTTAGAATCTGAATAATTGGTAGTTAAAACTTTGATAGCT	24	2.5	2	Nodule	intergenic
miRNov325			Chr07	+	t87982	Chr07_6285	4025982	4026005	4025944	4026006	62	ATTGGTAGTTAAAACTTTGATAGC	CTGTCAATGTTTTTGCTATCACATTTAAAATTTAAATAATTGGTAGTTAAAACTTTGATAGCT	24	1.4	10	Seedling	intergenic
miRNov325			Chr07	+	t87982	Chr07_11713	6481120	6481143	6481082	6481144	62	ATTGGTAGTTAAAACTTTGATAGC	CTATCAAGGTTTTTGCTACCAAATTTAGAAACTAAATAATTGGTAGTTAAAACTTTGATAGCT	24	2	10	Seedling	intergenic
miRNov331			Chr08	-	t1589	Chr08_297406	3841193	3841214	3841139	3841215	76	TGTCGCAGGAGAGATGACATTG	TGTCGCAGGAGAGATGACATTGTACATGCACTGTAAACTTGCATTGTAATTAACCAATGTCATTCTCATGTGACACG	22	418.8	341	Leaf	exon
miRNov353			Chr08	-	t111079	Chr08_301542	700903	700924	700903	701002	99	CGGAAGTTGTTTGGGGGTTCAC	TAACCCTCAAAGGCTTCCGCTACTTCACGTTAATTACCTTCAAAATCAATCATTGATTAGGAATAATTAAGGAGAAGCGGAAGTTGTTTGGGGGTTCACT	22	6.1	7	Flower	intron
miRNov377			Chr08	-	t52275	Chr08_290876	7456160	7456183	7455974	7456184	210	GTAGAAATCAAAATAATTAGTTGC	GTAGAAATCAAAATAATTAGTTGCAATAGTAATTAAATTAGAAACCATTTTAGAAACTAAAAAGAAATTTGGTTTCTAAATTAGTTTCTATTATTGTTAAATAGAAACTATTTAACAATAATAGAAACTAATTTAGAAACCATTTTTTTTTAGTTTCTAAAATGGTCTCTATTTTAGTTTCTATTGTAACTAATTTTTTTTGTCTCTAAAA	24	3.3	17	Leaf	intergenic
miRNov380			Chr05	-	t5615	Chr05_119989	33454833	33454852	33454833	33454898	65	TGTAATCTGATTGAGCCGCG	GTGCCTCAATTTGAATACATGGCTATTAACAAAAACCACAAGCCATGTAATCTGATTGAGCCGCGT	20	72.2	116	Seedling	intergenic
miRNov381			Chr08	-	t85	Chr08_285818	10158948	10158965	10158925	10158966	41	GAACCATGGGACCTGAGC	GAACCATGGGACCTGAGCGAAGGCTTGGGTTTCTTGGTTCCT	18	5427.5	6943	Seedling	intergenic	OK	OK
miRNov382			Chr05	-	t171	Chr05_117880	33454877	33454897	33454833	33454898	65	GTGCCTCAATTTGAATACATG	GTGCCTCAATTTGAATACATGGCTATTAACAAAAACCACAAGCCATGTAATCTGATTGAGCCGCGT	21	1861.1	2403	Leaf	intergenic
miRNov393			Chr02	+	t28511	Chr02_36327	14827924	14827942	14827924	14828011	87	AGTTCCTCTGAACGCTTCA	AGTTCCTCTGAACGCTTCATCTATATGATGGGCTTGCTAGTCTAAACTGGTACTCGTTATAGGCCTATGAAGTGTTTGGGGGAACTCT	19	19.9	28	Leaf	intergenic	OK
miRNov395			Chr02	+	t51792	Chr02_37006	14806967	14806987	14806967	14807041	74	AGTTCCTCTGAACGCTTCATA	AGTTCCTCTGAACGCTTCATATGAAGGGTTAGTTAGTGTACAACTTTCTTCACCTGAAGTGTTTGGGGGAACTCT	21	17.4	16	Seedling	intergenic	OK
miRNov401			Chr05	+	t638827	Chr05_11101	7784617	7784640	7784617	7784712	95	CATTTACAAATGCGACTATAGAGC	CATTTACAAATGCGACTATAGAGCCGCATTTGATCAACATGCATTTGTAAATCAAAGAGATACAAATGCGGCTATATAGCCGCATTTGTAAATACT	24	5.4	3	Nodule	intergenic
miRNov405			Chr08	+	t75451	Chr08_43572	18444606	18444628	18444575	18444629	54	TGATTTACAAATGCGGCTGTTTG	GTAATAACCGCATTTGTAAATCAAAGCGCTTTGATTTACAAATGCGGCTGTTTGT	23	3.2	12	Seedling	intergenic
miRNov418			Chr01	-	t57352	Chr01_242322	5237359	5237379	5237359	5237457	98	TGCTAGTTAGATACCAATTTA	AAATTAGTATCTAATTAGCTACCAAGGTTTTAACTATCAATTATTTAGATTCTAAATTTGGTAGCAAAAATCTTAATTGCTAGTTAGATACCAATTTAG	21	1.7	13	Flower	intergenic
miRNov418			Chr08	+	t57352	Chr08_27490	13033944	13033964	13033867	13033965	98	TGCTAGTTAGATACCAATTTA	AAATTGGTATCTAACTAGCAACTAAGATTTTAACTACCAATTATTTAGTTTTTAAATTTAATAACAAAAACCTTAGTTGCTAGTTAGATACCAATTTAG	21	2.2	13	Flower	intergenic
miRNov418			Chr08	+	t57352	Chr08_120838	45874951	45874971	45874874	45874972	98	TGCTAGTTAGATACCAATTTA	AAATTGGTATCTAATTAGCAACCAAGATTTTAACTACCAATTATCTAGTTTCTAAATTTGGTAGCAAAAACCTTGTTTGCTAGTTAGATACCAATTTAG	21	3	13	Flower	intergenic
miRNov418			Chr09	+	t57352	Chr09_36765	15517414	15517434	15517337	15517435	98	TGCTAGTTAGATACCAATTTA	AAATTGGTATCTAATTAGCTACCAAAGTTTTAACTACCAATTATTTAGGTTCTAAAATTGGTAGCAAAAACTTTGATTGCTAGTTAGATACCAATTTAA	21	2.2	13	Flower	intergenic
miRNov42			Chr09	+	t24763	Chr09_43800	18320416	18320437	18320304	18320438	134	CATTTGTTTCTTTCTCTCCTTA	AGGGAAAGGAAGAAACAAATATGACATGAAATAATTGTGATAATGTTTCTCAACTCTTACAATTTATTTTACTAAGATTATGTTGGAACATTTTCATGGTGATTTTATGTAACATTTGTTTCTTTCTCTCCTTAT	22	23.8	31	Seedling	intron		OK
miRNov42			Chr09	+	t24763	Chr09_43804	18321334	18321355	18321222	18321356	134	CATTTGTTTCTTTCTCTCCTTA	AGGGAAAGGAAGAAACAAATATGACATGAAATAATTGTGATAATGTTTCTCAACTCTTACAATTTATTTTACTAAGATTATGTTTGAACATTTTCATGGTGATTTTATGTAACATTTGTTTCTTTCTCTCCTTAT	22	22.2	31	Seedling	intron		OK
miRNov42			Chr09	+	t24763	Chr09_43813	18322330	18322351	18322218	18322352	134	CATTTGTTTCTTTCTCTCCTTA	AGGGAAAGGAAGAAACAAATATGACATGAAATAATTGTGATAATGTTTCTCAACTCTTACAATTTATTTTACTAAGATTATGTTGGAACATTTTCATGGTGATTTTATGTAACATTTGTTTCTTTCTCTCCTTAT	22	22.3	31	Seedling	intron		OK
miRNov430			Chr07	+	t2244	Chr07_115487	45201133	45201153	45201133	45201207	74	GGTTTGTGCGTGAATCTGACG	GGTTTGTGCGTGAATCTGACGAAATTTCTCTATTATCTGCGTTCTACTTCTGCGTTAGATTCACGCACAAACTTG	21	257	261	Seedling	intergenic	OK
miRNov44			Chr09	+	t1732479	Chr09_27701	18320416	18320439	18320302	18320440	138	CATTTGTTTCTTTCTCTCCTTATA	ATAGGGAAAGGAAGAAACAAATATGACATGAAATAATTGTGATAATGTTTCTCAACTCTTACAATTTATTTTACTAAGATTATGTTGGAACATTTTCATGGTGATTTTATGTAACATTTGTTTCTTTCTCTCCTTATAT	24	13.6	9	Nodule	intron		OK
miRNov44			Chr09	+	t1732479	Chr09_27705	18321334	18321357	18321220	18321358	138	CATTTGTTTCTTTCTCTCCTTATA	ATAGGGAAAGGAAGAAACAAATATGACATGAAATAATTGTGATAATGTTTCTCAACTCTTACAATTTATTTTACTAAGATTATGTTTGAACATTTTCATGGTGATTTTATGTAACATTTGTTTCTTTCTCTCCTTATAT	24	13.5	9	Nodule	intron		OK
miRNov44			Chr09	+	t1732479	Chr09_27710	18322330	18322353	18322216	18322354	138	CATTTGTTTCTTTCTCTCCTTATA	ATAGGGAAAGGAAGAAACAAATATGACATGAAATAATTGTGATAATGTTTCTCAACTCTTACAATTTATTTTACTAAGATTATGTTGGAACATTTTCATGGTGATTTTATGTAACATTTGTTTCTTTCTCTCCTTATAT	24	13.7	9	Nodule	intron		OK
miRNov446			Chr02	-	t580	Chr02_157613	24045106	24045125	24045106	24045203	97	ATCATTCATGCAAAATGATG	ATCATTTTGCGTGCAATGATCTGAACCGTTTTTGTTGCTCCACCATTATTAGTTTTAATTTGTGGAAGACGTTTCTGATCATTCATGCAAAATGATGT	20	538.7	762	Leaf	intergenic
miRNov453			Chr03	-	t1824	Chr03_161536	33685855	33685875	33685855	33685922	67	GGAAAGTCATTCTGGCTCATG	GTGAGCCGGGATGGCTTGCCGGCATGTGCTCTCTGTGGGTATTGCTGGAAAGTCATTCTGGCTCATGT	21	228.4	317	Seedling	intergenic
miRNov455			Chr05	-	t963	Chr05_205321	944292	944312	944292	944391	99	TTCTTTCAAACAGGCCCTGAG	TAAGGGTCTCTTTGGGAGAAGTGGTAAAGAGGGGAAAGCTTACAATAAGTAGGTTTCCCTCCCTTTTTCCTTTTCCACTTCTTTCAAACAGGCCCTGAGT	21	563.1	743	Flower	intergenic
miRNov459			Chr09	+	t12541	Chr09_28433	11977266	11977290	11977266	11977338	72	CTCGCATCGATGTCGATGTCGAGGC	CTCGCATCGATGTCGATGTCGAGGCTCGCATCGATGTCGATGTCGAGGCTCGCATCGATGTCGATGTCGAGGC	25	4.1	57	Leaf	exon	OK	OK
miRNov459			Chr09	+	t12541	Chr09_28434	11977482	11977506	11977409	11977507	98	CTCGCATCGATGTCGATGTCGAGGC	GCTCGCATCGATGTCGATGTCGAGGCTCGCATCGATGTCGATGTCGAGGCTCGCATCGATGTCGATGTCGAGGCTCGCATCGATGTCGATGTCGAGGCT	25	2.6	57	Leaf	exon	OK	OK
miRNov464			Chr02	-	t130705	Chr02_143031	30592445	30592465	30592385	30592466	81	TGGCGAGCTCTAAATTCCAAG	TGGCGAGCTCTAAATTCCAAGCTTTGTTTTATTCAACGTCATTAGTCTTTGAAACAAAGCTTGGAATTCAGAGCTAGCCACA	21	10.8	8	Leaf	intergenic	OK
miRNov472			Chr09	-	t2818	Chr09_85477	34947225	34947245	34947225	34947324	99	GGCAGGTTATCTTTGGCTATA	GAAGCCAAGGATGACTTGCCGGCATTGATTTCCTACCAAACTATAGCAAGTTAGGTGGTTTCATTTCCTGGTTTTTCCGGCAGGTTATCTTTGGCTATAT	21	2.4	204	Leaf	intergenic	OK
miRNov494			Chr07	-	t924931	Chr07_149392	5680844	5680864	5680686	5680865	179	TTGTTTTCTAAATTAGTTTCT	TTGTTTTCTAAATTAGTTTCTATTATTGTTAACTGTTTTCTAAATTGGTATCTAATTAGCAACCAATATTTTTGCTACCAAATTTAGAAACTAAATAATTGGTAGTTAAAACCTTGTAGTTAATTAGATACAAATTTAGAAACCATTTAACAATAATAGAAACTAATTTAGAAACCAATT	21	2.2	3	Nodule	intergenic
miRNov494			Chr10	-	t924931	Chr10_134337	3220117	3220137	3219958	3220138	180	TTGTTTTCTAAATTAGTTTCT	TTGTTTTCTAAATTAGTTTCTATTGTTGTTAAATGGTTTCTAAATTGGTATCTAATTAGCAACTAAGATTTTTGCTACCAAATTTAGAATCTAAATTATTGGTAGTTAAAACCTTGGTAGCTAATTAGATACCAATTTATAAACTATTTCACAATAATAGAAACTAATTTAGAAACCAATT	21	2.5	3	Nodule	intergenic
miRNov518			Chr01	+	t311645	Chr01_121429	48641210	48641230	48641210	48641296	86	ATTGAAGAAAAAAGGCTATAG	ATTGAAGAAAAAAGGCTATAGTCAATACCACTCACCACACTTATCTATCTAGCAGTGGTATTGACTATAGCCTTTTTTCTTCAATTT	21	3.6	3	Flower	intron	OK
miRNov524			Chr10	-	t198806	Chr10_146217	29791105	29791127	29791022	29791128	106	CTATTTTGGATATTGTCTTGGAC	CTATTTTGGATATTGTCTTGGACTGTTTTGGGAACATATTATGTCTGCCATGAGTATATACTATTTTGGACTGTTTTGAGCTATTTTGGATACTGTCTTGAATTGTT	23	9.1	5	Seedling	intergenic
miRNov527			Chr10	+	t11599	Chr10_90664	31982693	31982716	31982693	31982799	106	TCTGATACCATGTTAAGAAGTGGA	TCTGATACCATGTTAAGAAGTGGACTTTAAGCCTAACTCAACCCTATGAGCCGGTTTTATGGGGTTGAGTTAGGCTTAAAGTCCACTTCGTAATATGGTATCAGAGC	24	2.7	61	Leaf	intergenic
miRNov537			Chr11	+	t13042	Chr11_6177	4011311	4011334	4011242	4011335	93	ATTGTTGATTTCTGGATTGTTGAA	TCAACAATCCAAAAGTGAATCATGTTTTTTTTCGGATGAATGGGTGTTCTGGAAGCAAAATTTACATAAATTGTTGATTTCTGGATTGTTGAAT	24	2.3	55	Leaf	intergenic
miRNov539			Chr02	-	t7757	Chr02_127796	40340889	40340912	40340889	40340973	84	CATATGAAGTCGTGCTGAATTGGC	CTAAGTTGACACGACTTCAGTATGACATGACAGAGTCGTGTCTAATTGGGACGATTTGTGCATATGAAGTCGTGCTGAATTGGCA	24	1.5	87	Seedling	intergenic
miRNov539			Chr02	+	t7757	Chr02_107035	44661529	44661552	44661354	44661553	199	CATATGAAGTCGTGCTGAATTGGC	TCAATTCGGCACGACTTCATATGCACAAATCGTTTCAATTTGACACGATTCTGCCATGTCATATTGAAATCGAGTCAAGTTGGCACGACTTCAGTATGACATGACAGAAGTCGTGCCAAGTTGACACGACTTCAGTATGACATGGCAAAGTCGTGTCTAATTAAGACGATTTGTGCATATGAAGTCGTGCTGAATTGGCA	24	3.9	87	Seedling	intergenic
miRNov539			Chr02	+	t7757	Chr02_14768	6961721	6961744	6961661	6961745	84	CATATGAAGTCGTGCTGAATTGGC	CCAAGTTGGCACGACTTCAGTATGACATGGCAAAGTCGTGTCTAATTGGGACGATTTGTGCATATGAAGTCGTGCTGAATTGGCA	24	1.9	87	Seedling	intergenic
miRNov539			Chr11	-	t1170947	Chr11_147304	8805349	8805372	8805349	8805433	84	CATATGAAGTCGTGCTGAATTGGC	CCGAGTTGGCACGACTTCATTATGACATGGCAAAGTCATGTCTAGTTGGGAAGATTTGTGCATATGAAGTCGTGCTGAATTGGCA	24	1.8	57	Nodule	intergenic
miRNov539			Chr11	+	t1170947	Chr11_11070	8806205	8806228	8806145	8806229	84	CATATGAAGTCGTGCTGAATTGGC	CCAAGTTGGCACGACTTCAGTATGACATGGCAGAGTTGTGTCTAATTGGGACGATTTGTGCATATGAAGTCGTGCTGAATTGGCA	24	2.3	57	Nodule	intergenic
miRNov541			Chr02	+	t194082	Chr02_2821	1404794	1404812	1404794	1404844	50	CACCGAGTTTCCTGCAGGC	CACCGAGTTTCCTGCAGGCGAACTTCGGTTGCCGACAGGAAATTCGATGGC	19	6.9	5	Seedling	exon	OK
miRNov567			scaffold_70	-	t68438	scaffold_70_60	5094	5117	5094	5251	157	TAGTCGATGTAGGATTTCCAACAC	TGATGGAGATCCCACATCGACTAGAGATAAGGACATTTCATTGTATATATGTGGGTGCAATCCTCAATCCTATGAGCCGGTTTTATGAGGTGAGGTTTGCACCCACTTATATACTATGAAAGACTCTAATCTCTAGTCGATGTAGGATTTCCAACACA	24	2.5	11	Flower	intergenic
miRNov571			Chr03	+	t142607	Chr03_100023	38855162	38855182	38855162	38855280	118	TTCTCTGTAAGCTAAAATTAG	TTCTCTGTAAGCTAAAATTAGTATGTGCATGAGTTAAAAAAATGAAAGTTTAGATAAACTAAATGAGAGAGTTTCTACTAATTAGCTATGTATAAGCTAGTTTTAGCTTATGAAGAAGT	21	6.5	6	Flower	intron	OK
miRNov580			Chr01	-	t10488	Chr01_248606	3030778	3030801	3030778	3030859	81	CCCACATTGACTAGAGATTAGAGC	CTTTAATCTCTAGTCGATGTGGGATCTCCAACACATGATATCAGAGCCGGTTTAGATCCCACATTGACTAGAGATTAGAGCC	24	60.1	66	Leaf	intergenic
miRNov582			Chr08	+	t3186	Chr08_968	694916	694937	694866	694938	72	GGAGGAGTGGACTTTTGAGGCC	CCCTCAAAGGCTTCCACTACTCTATATTTCAGTCATCAAATATGGAGTATGGAGGAGTGGACTTTTGAGGCCT	22	173.3	184	Leaf	intergenic	OK
miRNov598			Chr02	+	t105440	Chr02_72530	28435485	28435506	28435485	28435543	58	TGAACATTTGGAGACTACGTTA	TGAACATTTGGAGACTACGTTACTTCACGGGAAGGAGAATGTGTCGTTAGATGTTGTTT	22	7.1	9	Seedling	intergenic
miRNov61			Chr01	-	t37745	Chr01_169959	31806061	31806080	31806010	31806081	71	TCTCGGAAATCTTGTTAGCC	TCTCGGAAATCTTGTTAGCCTTCTATTTACAGCAGAAGGAATAATATTAAGGCTAACAAGATTTTCGAACAC	20	17.7	19	Flower	intergenic
miRNov615			Chr02	-	t409322	Chr02_55969	34018613	34018636	34018613	34018830	217	GGCACGACTTTAGTATGACATGAC	TTATGACGTGGCAGAAGTCGTGCCAAGTTGGCACGACTTGAGTATGACAGGGCAGAAGTCGTGCCAAGTTGGCACGACTTCAATATGACAGGACAGAAGTCGTGCTAAGTTGACACGACTTCAGTATGACAAGGCAGAAGTCGTGCCAAGTTGGCACAACTTTAGTATGACATGACAGAAGTCGTGCCAAGTTGGCACGACTTTAGTATGACATGACA	24	2.4	2	Nodule	intergenic
miRNov615			Chr05	-	t33477	Chr05_189592	8620638	8620661	8620584	8620662	78	GGCACGACTTTAGTATGACATGAC	GGCACGACTTTAGTATGACATGACAGAAGTCGTGTCAAGTTGACACGACTTCAGTATGACAAGGCAGAAGTTGTGCCAA	24	87.7	24	Seedling	intergenic
miRNov69			Chr11	+	t50717	Chr11_124283	47384875	47384898	47384875	47384928	53	TTCGTGGTTCTGTATACGGTATAC	TTCGTGGTTCTGTATACGGTATACTGTGTGTATACTGTATACGAGTTGAGATAC	24	27.6	17	Seedling	intron
miRNov73			Chr09	+	t172820	Chr09_83529	36563570	36563590	36563570	36563651	81	TAGAAAGAGTAATTTAGCAAG	TAGAAAGAGTAATTTAGCAAGTTACACATCGGGCGTATTTTAAAAATTTGCAGTTTTAACTTGCTATATTACTCTTTCTAAA	21	5.7	5	Flower	intron	OK
miRNov79			Chr02	-	t78803	Chr02_146293	32460790	32460813	32460696	32460814	118	ATGGATAAGTCGTATTTTAGGATA	ATGGATAAGTCGTATTTTAGGATATAATTTTAGAGTAAAAGTCGTAGTCCTTGAATAAGATTTTGGAATGAGTTTCACTCACTCGGAAGTTGTATCTTTGGGATATGACTCACCCATTT	24	9.4	11	Seedling	intergenic
miRNov83			Chr03	-	t73532	Chr03_130343	48415012	48415034	48414936	48415035	99	ATTTTAGGACTCGAATTACGGCA	ATTTTAGGACTCGAATTACGGCATGCCAACGAGGCTTCCGTGATATATACAGGCTCCACGGAAATCTCATTGGGATGTCGCAATTCAAGTCCTAAAGTAC	23	24.7	10	Flower	intergenic
miRNov90			Chr03	-	t103932	Chr03_130234	49665175	49665198	49665175	49665361	186	TAATTTAGTCACTGTAACAACTAA	TAGTTTTTATAGTGGCTAAATTAGAGATTACTTTAAAGACTAAAAAAATTATTGGTCTCTAAATTTGTTTCTATTACTTATAAATAGTTTCTAAATTGGTATTTATCAGTAATAAAAACAAATTTAGAAACTAATAATTTTTTTAGTCTTTAAAATAGTTTCTAATTTAGTCACTGTAACAACTAAT	24	2.7	9	Seedling	intergenic
miRNov93			Chr01	+	t9977	Chr01_9155	4976460	4976482	4976460	4976539	79	GTAGATATTTGTCAGACCCAGCT	GTAGATATTTGTCAGACCCAGCTTGGATTTGAGAGTAGAGAACTGTGCGGAAGCAAGGGGTTTGGTGAATATGTCAGCAA	23	108.9	69	Leaf	intergenic
miRNov93			Chr03	+	t9977	Chr03_119369	51426003	51426025	51426003	51426082	79	GTAGATATTTGTCAGACCCAGCT	GTAGATATTTGTCAGACCCAGCTTGGATTTGAGAGTAGAGAACTGTGCGGAAGCAAGGGGTTTGGTGAATATGTCAGCAA	23	109.6	69	Leaf	intergenic

## Sheet: All matures nr
miRNA ID	miRBase ID	Family	Novel Families	Mature sequence	Best miRdp score	Number of precursors	Mature length	Mir* presence	Number of genomic hits	Number of miRanda predicted targets	Number of degradome targets	Library	Other identified libraries	Number of identified library	Flower reads	Seedling reads	Root reads	Leaf reads	Nodule reads	Total reads
miRNov313	ahy-miR156c			TTGACAGAAGAGAGAGAGCAC	1891.2	1	21	OK	4	22	3	Flower	Seedling;Leaf;	3	3512	317	3	94	0	3926
miRNov415	ath-miR390a-3p			CGCTATCCATCCTGAGTTTCA	372.4	1	21	OK	1	1	0	Flower	Nodule;	2	524	10	69	149	24	776
miRNov315	ath-miR156j			TGACAGAAGAGAGAGAGCAC	1.6	1	20		9	22	9	Root		1	15	41	8	56	1	121
miRNov391	bdi-miR395a			TGAAGTGTTTGGGGGAACTC	34	5	20		5	7	0	Flower	Seedling;Root;Leaf	4	25	8	4	5	0	42
miRNov169	csi-miR171a			TTGAGCCGCGCCAATATCAC	8.1	1	20	OK	1	5	2	Seedling	Leaf	2	1	7	67	2	0	77
miRNov443	gma-miR1515a			TCATTTTGCGTGCAATGATCTG	1.6	1	22		1	15	1	Nodule	Nodule;Root;	3	853	86	341	27	149	1456
miRNov339	gma-miR156a			TGACAGAAGAGAGTGAGCAC	59611.2	5	20	OK	5	20	8	Leaf	Seedling;Root;Nodule;Flower	5	63	14478	3705	82529	1838	102613
miRNov293	gma-miR156c			TTGACAGAAGATAGAGAGCAC	2655	3	21	OK	6	20	1	Seedling	Leaf;Root;Flower;Nodule	5	2787	4839	4370	3114	1416	16526
miRNov280	gma-miR160a-5p			TGCCTGGCTCCCTGTATGCCA	3166.2	3	21		3	6	5	Nodule	Root;Flower;Nodule;Leaf;Seedling	5	5160	104	5474	136	8049	18923
miRNov568	gma-miR162b			TCGATAAACCTCTGCATCCAG	872.7	1	21	OK	1	1	2	Seedling	Leaf;Flower;Root;Nodule	5	583	1192	517	597	187	3076
miRNov274	gma-miR164a			TGGAGAAGCAGGGCACGTGCA	4208.1	5	21	OK	7	7	2	Leaf	Flower;Root;Seedling;Nodule	5	5621	1229	3628	7245	140	17863
miRNov622	gma-miR166h-5p			GGAATGTTGTTTGGCTCGAGG	1.4	1	21		1	6	0	Flower	Leaf;Nodule;Root;Seedling	5	143	257	186	38	332	956
miRNov400	gma-miR167a			TGAAGCTGCCAGCATGATCTA	5732.1	2	21	OK	2	4	3	Nodule	Nodule;Root;	3	2883	90	3251	661	9575	16460
miRNov50	gma-miR167c			TGAAGCTGCCAGCATGATCTG	17555.7	1	21	OK	2	4	2	Flower	Leaf;Root;Nodule;Seedling;	5	20039	378	6209	15021	3988	45635
miRNov191	gma-miR167e			TGAAGCTGCCAGCATGATCTT	1.8	1	21		1	4	1	Nodule	Nodule	2	252	5	146	36	5678	6117
miRNov241	gma-miR168a			TCGCTTGGTGCAGGTCGGGAA	644.2	1	21	OK	1	2	1	Flower		1	991	43	605	382	272	2293
miRNov435	gma-miR169a			CAGCCAAGGATGACTTGCCGG	4837.7	2	21	OK	4	13	1	Flower	Seedling;Leaf;Root;Nodule	5	8784	6351	154	1339	20	16648
miRNov97	gma-miR169e			AGCCAAGGATGACTTGCCGG	295.2	4	20		8	13	1	Seedling	Leaf;Nodule;	3	47	316	62	133	11	569
miRNov95	gma-miR169s			AAGCCAAGGATGACTTGCCGG	401.3	1	21	OK	1	13	7	Root	Nodule;Flower	3	863	4	389	126	102	1484
miRNov267	gma-miR171c-3p			TTGAGCCGTGCCAATATCACA	6.9	1	21	OK	2	6	1	Nodule		1	245	68	139	62	9	523
miRNov287	gma-miR171i-3p			TTGAGCCGTGCCAATATCACG	2.1	1	21		2	6	2	Flower	Seedling	2	790	37	0	119	0	946
miRNov465	gma-miR171m			TTGAGCCGCGTCAATATCTCA	81.5	1	21	OK	1	9	0	Root	Nodule	2	158	58	129	30	80	455
miRNov227	gma-miR172a			AGAATCTTGATGATGCTGCAT	27.7	2	21	OK	3	17	2	Nodule	Nodule	2	38	1	24	43	34	140
miRNov609	gma-miR172c			GGAATCTTGATGATGCTGCAG	10259.5	2	21	OK	2	14	1	Flower	Nodule;Root;Seedling;Leaf	5	18985	51	200	353	7235	26824
miRNov8	gma-miR172f			AGAATCTTGATGATGCTGCA	495.4	4	20		4	19	2	Root	Leaf;Flower;Seedling;Nodule;	5	565	36	622	344	5	1572
miRNov17	gma-miR2111b			TAATCTGCATCCTGAGGTTTA	1.9	1	21		3	6	0	Leaf		1	211	0	255	48	51	565
miRNov117	gma-miR319a			TTGGACTGAAGGGAGCTCCC	44679.5	3	20	OK	4	3	1	Flower	Seedling	2	66392	40730	4936	21	0	112079
miRNov47	gma-miR390b-5p			AAGCTCAGGAGGGATAGCACC	107.2	1	21	OK	1	11	0	Seedling	Leaf	2	25	124	193	46	551	939
miRNov165	gma-miR393c-5p			TCCAAAGGGATCGCATTGATCC	419.1	2	22	OK	2	6	3	Root	Flower;Nodule;Seedling;	4	295	9	441	51	242	1038
miRNov449	gma-miR394a-5p			TTGGCATTCTGTCCACCTCC	252.5	3	20		4	12	2	Seedling	Leaf;Root;Flower	4	7473	482	339	71	0	8365
miRNov177	gma-miR396a-5p			TTCCACAGCTTTCTTGAACTG	9406.9	1	21	OK	1	11	2	Root	Leaf;Nodule	3	44655	601	10489	760	2580	59085
miRNov175	gma-miR396b-5p			TTCCACAGCTTTCTTGAACTT	259.7	1	21	OK	1	14	0	Nodule	Nodule	2	185	16	33	1	519	754
miRNov319	gma-miR397a			TCATTGAGTGCAGCGTTGATG	9.5	1	21	OK	2	24	0	Flower	Nodule;Leaf;Seedling	4	13	70	5276	2057	14	7430
miRNov341	gma-miR398c			TGTGTTCTCAGGTCGCCCCTG	1.9	1	21		1	3	0	Root	Flower;Leaf;Nodule	4	57	7	1717	3760	17	5558
miRNov109	gma-miR399d			TGCCAAAGGAGATTTGCCCAG	13.2	1	21	OK	2	7	0	Nodule	Flower;Leaf;	3	45	1	3	49	18	116
miRNov18	gma-miR408a-3p			ATGCACTGCCTCTTCCCTGGC	6739.6	1	21	OK	2	3	3	Root	Flower;Leaf;Nodule;Seedling	5	3718	167	9050	2083	478	15496
miRNov57	gma-miR482b-3p			TCTTCCCTACACCTCCCATACC	9784.5	1	22	OK	1	6	1	Flower	Root;Nodule	3	17616	305	5564	369	2225	26079
miRNov564	mtr-miR160c			TGCCTGGCTCCCTGAATGCCA	145.1	1	21	OK	1	7	1	Root		1	3	2	240	9	3	257
miRNov591	mtr-miR168c-3p			CCCGCCTTGCATCAACTGAAT	140.8	1	21	OK	1	1	0	Nodule		1	22	3	8	80	337	450
miRNov111	mtr-miR399c			TGCCAAAGGAGATTTGCCCTG	8	1	21	OK	1	5	0	Flower	Nodule;Root;Leaf;	4	12	0	4	15	8	39
miRNov607	pvu-miR1514a			TTCATTTTGAAAATAGGCATTG	3118.9	2	22	OK	2	8	3	Flower	Root;Seedling;Nodule;Leaf	5	5481	311	1282	188	101	7363
miRNov292	pvu-miR159a.1			TTTGGATTGAAGGGAGCTCTA	604163	1	21	OK	1	12	2	Flower	Root;Leaf;Nodule	4	1082688	453692	180739	67007	76530	1860656
miRNov89	pvu-miR166a			TCGGACCAGGCTTCATTCCCC	29239.2	7	21		10	7	4	Flower	Seedling;Root;Nodule;Leaf	5	53276	15163	20481	5333	28390	122643
miRNov55	pvu-miR2118			TTGCCGATTCCACCCATTCCTA	13263	1	22	OK	1	12	0	Flower	Root;Nodule;Seedling	4	17300	1771	13707	238	3209	36225
miRNov483	pvu-miR2119			TCAAAGGGAGTTGTAGGGGAA	1.7	1	21		1	15	1	Seedling		1	42	6	1448	85	298	1879
miRNov333	pvu-miR399a			TGCCAAAGGAGAGTTGCCCTG	81.5	3	21	OK	3	6	0	Flower	Nodule;Leaf;Root;Seedling	5	121	2	22	35	86	266
miRNov172	vvi-miR396b			TTCCACAGCTTTCTTGAACT	1699	2	20	OK	2	17	12	Root	Seedling	2	19924	823	2108	742	72	23669
miRNov288	zma-miR171b-3p			TTGAGCCGTGCCAATATCAC	2.1	1	20		4	6	0	Root		1	40	2	13	28	1	84
miRNov4	csi-miR319			TTTGGACTGAAGGGAGCTCCT	97.6	1	21	OK	2	7	2	Nodule		1	55	1	2	0	70	128
miRNov170	gma-miR171k-3p			TTGAGCCGCGCCAATATCACT	5.5	1	21	OK	1	5	2	Nodule	Nodule	2	0	0	8	0	8	16
miRNov236	bna-miR167d			TGAAGCTGCCAGCATGATCT	4396.2	3	20		5	4	1	Flower	Nodule;Seedling;	3	4680	135	3182	469	3933	12399
miRNov624	gma-miR166h-3p			TCTCGGACCAGGCTTCATTCC	5411.8	1	21	OK	6	2	4	Seedling	Root;Leaf;	3	1471	5743	3142	449	929	11734
miRNov625	gma-miR166j-3p			TCGGACCAGGCTTCATTCCCG	2343.2	1	21	OK	1	6	1	Flower	Nodule;	2	1781	1072	1839	130	2473	7295
miRNov587	gma-miR172b-5p			GTAGCATCATCAAGATTCAC	2.2	2	20		2	8	0	Leaf		1	1	11	123	1261	15	1411
miRNov294	gma-miR172h-5p			GCAGCAGCATCAAGATTCACA	2090.4	1	21	OK	1	11	1	Leaf	Nodule;	2	0	7	37	1528	64	1636
miRNov347	gma-miR393h			TTCCAAAGGGATCGCATTGATC	31.5	2	22	OK	2	4	2	Nodule	Nodule	2	0	0	4	3	49	56
miRNov585	mtr-miR172c-5p			GTAGCATCATCAAGATTCACA	2.2	2	21		2	6	0	Seedling		1	4	185	104	371	17	681
miRNov190	ppe-miR167d			TGAAGCTGCCAGCATGATCTTA	4982.4	1	22	OK	1	4	2	Root	Seedling;Flower;	3	9755	168	5223	412	2641	18199
miRNov478	gma-miR169k			CAGCCAAGAATGACTTGCCGG	2888.9	1	21	OK	1	11	7	Flower	Leaf;Nodule;Root;	4	5373	60	761	2287	475	8956
miRNov74	gma-miR319d			TGGACTGAAGGGGAGCTCCTTC	191.5	1	22	OK	1	0	2	Nodule	Nodule	2	7	15	1	0	424	447
miRNov433	gma-miR403a			TTAGATTCACGCACAAACTTG	1213.3	1	21	OK	1	3	1	Flower	Root;Leaf;Nodule;	4	2328	232	2250	245	135	5190
miRNov588	gma-miR530b			TGCATTTGCACCTGCACTTTA	39.6	1	21	OK	2	14	2	Root	Seedling;Leaf;Nodule	4	338	34	68	7	7	454
miRNov10	gma-miR319q			TGGACTGAAGGGAGCTCCTTC	3055.8	2	21		2	9	0	Nodule	Nodule	2	3	114	46	0	8694	8857
miRNov6	gma-miR319p			TTTTGGACTGAAGGGAGCTCC	45.6	1	21	OK	2	9	0	Nodule		1	463	17	93	2	87	662
miRNov376		gma-miR171e		TGATTGAGCCGTGCCAATA	34.2	3	19	OK	4	0	0	Root	Flower;Leaf;	3	1390	57	60	115	0	1622
miRNov348		gma-miR393a		TTCCAAAGGGATCGCATTGA	592.8	2	20	OK	2	4	2	Leaf	Root;Flower;	3	581	4	667	911	2	2165
miRNov233		gma-miR4376-5p		TACGCAGGAGAGATGACGCTG	2969.3	1	21	OK	1	4	0	Flower	Leaf;Seedling;	3	1090	398	0	3841	0	5329
miRNov150		mtr-miR2597		TTTGGTACTTCCTTGATTTGA	138.2	10	21	OK	15	11	1	Flower	Root	2	22	2	253	1	0	278
miRNov217		nta-miR171a		TATTGGTCCGGTTCAATGAGA	1.4	1	21		1	2	0	Leaf	Seedling	2	386	192	0	353	0	931
miRNov278		nta-miR479a		TGTGATATTGGTTTGGCTCA	1563.4	1	20	OK	1	11	0	Root	Seedling	2	1	11	1588	58	0	1658
miRNov577		pvu-miR482-5p		GGAATGGGCTGATTGGGAAGC	373331	1	21	OK	1	9	1	Leaf	Seedling;Root;Nodule;	4	3806	316241	173153	714044	38625	1245869
miRNov72		bdi-miR160e-3p		GCATGAGGGGAGTCATGCAGG	12.9	1	21	OK	1	3	1	Leaf		1	0	0	9	10	0	19
miRNov334		cme-miR399g		GGGCTTCTCTTTGTTGGCAGG	104.9	1	21	OK	1	13	0	Nodule	Leaf	2	27	0	1	42	115	185
miRNov441		gma-miR1515a		TCATTTTGCGTGCAATGATC	1352.4	1	20	OK	1	16	0	Flower	Seedling	2	1575	160	331	51	10	2127
miRNov102		gma-miR169c		TGAGCCAAGGATGACTTGCCGG	185.2	3	22	OK	3	15	2	Root	Flower	2	100	0	181	89	0	370
miRNov454		gma-miR171r		CGAGCCGAATCAATATTACTC	11.3	1	21	OK	1	6	0	Nodule	Nodule	2	0	0	8	0	33	41
miRNov137		gma-miR172f		AGAATCTTGATGATGCTGCAC	1.7	1	21		1	18	3	Nodule		1	3	3	78	2	7	93
miRNov11		gma-miR2111b		TAATCTGCATCCTGAGGTT	414.7	3	19	OK	4	0	1	Root	Flower	2	280	2	348	35	5	670
miRNov13		gma-miR2111b		TAATCTGCATCCTGAGGTTT	59.8	3	20	OK	4	7	0	Nodule	Nodule;Seedling;	3	141	6	90	16	80	333
miRNov349		gma-miR393a		TCCAAAGGGATCGCATTGA	6.5	1	19	OK	4	0	0	Seedling		1	43	5	99	54	1	202
miRNov176		gma-miR396b-3p		CTCAAGAAAGCTGTGGGAGA	1844.2	1	20	OK	1	7	13	Seedling	Leaf	2	277	1118	569	1894	27	3885
miRNov56		gma-miR482e		TGTGGGGGgATTGGGAAGTA	636.3	1	20	OK	1	10	0	Leaf	Seedling	2	106	411	432	518	100	1567
miRNov118		pvu-miR319c		TGGACTGAAGGGAGCTCC	55.5	4	18	OK	7	0	0	Nodule	Nodule	2	15	1282	100	3	54	1454
miRNov572		pvu-miR319c		TGGACTGAAGGGAGCTCCT	6447	3	19		3	0	0	Flower	Leaf;Seedling;Root	4	7461	61799	21355	633	12	91260
miRNov576		pvu-miR482-3p		TTCCCAATTCCGCCCATTCCTA	7727.9	1	22	OK	1	9	1	Flower		1	9642	145	1605	204	4266	15862
miRNov324		zma-miR390a-3p		CGCTATCTATCCTGAGTTTCA	1271.7	1	21	OK	1	2	0	Flower	Root	2	1986	6	165	211	10	2378
miRNov327		zma-miR390a-3p		CGCTATCTATCCTGAGTTTC	1.3	1	20		1	2	0	Nodule		1	4	0	1	13	8	26
miRNov48		zma-miR390a-3p		CGCTATCTATCTTGAGCTTCA	790.7	1	21	OK	1	7	1	Nodule	Nodule;Root;	3	5	49	194	4	1246	1498
miRNov358		aly-miR395e-5p		AGTTCCTCTGAGCACTTCACA	12.6	1	21	OK	1	12	1	Seedling	Leaf	2	4	11	0	11	1	27
miRNov578		csi-miR477c		TCCCTCAAAGGCTTCCAGTAT	114.4	1	21	OK	1	3	0	Root	Leaf;Flower;	3	13	0	95	18	2	128
miRNov574		gma-miR1512a		TAACTGAATATTCTTAAAGCC	729.7	1	21	OK	1	5	0	Flower	Root;Seedling;	3	978	6	44	4	0	1032
miRNov429		gma-miR156z		ATTGGAGTGAAGGGAGCACCA	1333.4	1	21		1	9	0	Flower	Root	2	3033	20	2064	0	10	5127
miRNov100		gma-miR169c		TTGAGCCAAGGATGGCTTGCCGG	2	1	23		1	16	0	Flower	Root	2	22	1	41	1	0	65
miRNov158		gma-miR171e		TGATTGAGCCGTGTCAATA	6.2	1	19	OK	1	0	4	Flower		1	12	2	10	1	0	25
miRNov436		gma-miR171e		TGATTGAGTCGTGCCAATA	95.1	1	19	OK	1	0	0	Root		1	0	0	179	0	0	179
miRNov275		gma-miR171r		CGAGCCGAATCAATATTAC	1.8	1	19		1	0	0	Flower	Leaf	2	75	4	1263	98	0	1440
miRNov15		gma-miR2111a		GTCCTTGGGATGCAGATTA	205	1	19	OK	1	0	1	Leaf		1	38	26	40	239	0	343
miRNov284		gma-miR319f		TTGGACTGAAGGGGCCTCT	2.9	1	19		1	0	4	Flower	Root	2	98	206	5	0	0	309
miRNov417		gma-miR390a-3p		CGCTATCCATCCTGAGTT	37	1	18	OK	1	0	0	Seedling	Leaf;Root;	3	32	45	110	197	0	384
miRNov357		gma-miR395h		CTGAAGTGTTTGGGGGAGC	137.9	1	19	OK	1	0	0	Flower	Leaf;Root;	3	242	2	8	63	0	315
miRNov359		gma-miR395h		TGAAGTGTTTGGGGGAACTT	5.4	2	20	OK	3	11	0	Flower		1	5	8	1	2	0	16
miRNov361		gma-miR395h		TTGAAGTGTTTGGAGGAAC	1.4	1	19		1	0	0	Root	Seedling	2	1	15	57	0	0	73
miRNov392		gma-miR395h		CTGAAGTGTTTGGGGGAAC	22.1	3	19		3	0	0	Leaf		1	20	3	3	31	0	57
miRNov364		gma-miR4415a-3p		TTGATTCTCATCACAACATG	278.8	1	20		1	13	0	Flower	Root	2	23	1	405	0	0	429
miRNov202		gma-miR4416a		AGATACGGGTCGCTCTCACCTAGG	345.4	1	24	OK	1	1	0	Root	Nodule;Flower;Leaf	4	1141	1	626	85	18	1871
miRNov350		gma-miR5037a		ACCCTCAAAGGCTTCCACTAC	1.3	1	21		1	5	0	Nodule	Nodule	2	0	0	68	3	170	241
miRNov583		gma-miR5037a		ACCTCAAAGGCTTCCACTACTG	1.6	1	22		1	5	1	Root		1	0	0	14	0	0	14
miRNov355		gma-miR5037b		AACCCTCAAAGGCTTCCGC	285.1	1	19	OK	1	0	1	Leaf	Root	2	1	0	354	29	0	384
miRNov60		gma-miR5786		CGTCGCAGGATAGAGGGCACTG	54.9	1	22	OK	1	0	0	Flower	Nodule;Root;	3	98	2	31	4	16	151
miRNov291		hbr-miR6175		TGGTGGATTTTAGCTCAAGCTAGC	1.1	2	24		38	4	0	Nodule		1	1	10	8	0	9	28
miRNov178		mtr-miR2597		CTTGGTACTTCTTTGATTTGA	5.4	1	21	OK	1	5	1	Root		1	0	0	7	0	0	7
miRNov627		mtr-miR399j		CGCCAAAGAAGATTTGCCCGG	2.1	1	21		1	3	0	Nodule		1	0	0	0	0	10	10
miRNov286		nta-miR171a		ATATTGGTCCGGTTCAATAAG	1.6	1	21		1	2	0	Leaf		1	29	4	0	126	0	159
miRNov149		osa-miR1862a		ATTGATATCTAATTAGCTACTAAG	2	3	24		17	5	0	Flower	Root	2	7	0	6	0	4	17
miRNov330		osa-miR1862a		ATTGATATCTAATTAACAACCAAG	3.9	6	24		23	0	0	Flower	Root	2	7	0	5	0	2	14
miRNov457		osa-miR1862a		ATTGATATCTAATTACCTACCAAG	1.5	1	24		2	0	0	Flower		1	7	0	3	0	0	10
miRNov555		osa-miR1862a		ATTAATATCTAATTAGCTACCAAG	1.7	6	24		23	3	0	Root		1	13	1	13	1	1	29
miRNov82		osa-miR1862a		ATTGATATCTAATTAACTACCAAG	1.4	3	24		26	4	1	Flower		1	10	1	9	0	10	30
miRNov76		pvu-miR319c		TGGACTGAAGGGGAGCTCCT	8912.6	1	20	OK	1	0	0	Seedling		1	21379	16982	2878	380	2	41621
miRNov326		zma-miR390a-3p		CGCTATCTATCCTGAGTT	1.3	1	18	OK	1	0	0	Leaf		1	131	5	164	250	2	552
miRNov167		gma-miR171k-5p		CGATGTTGGTGAGGTTCAA	106.9	1	19	OK	1	0	0	Root	Flower	2	8	5	125	1	0	139
miRNov393				AGTTCCTCTGAACGCTTCA	19.9	1	19	OK	2	0	1	Leaf		1	1	2	0	28	0	31
miRNov395			miRNov393	AGTTCCTCTGAACGCTTCATA	17.4	1	21	OK	1	10	1	Seedling		1	0	16	2	9	4	31
miRNov446				ATCATTCATGCAAAATGATG	538.7	1	20	OK	1	6	1	Leaf		1	6	15	43	762	0	826
miRNov453				GGAAAGTCATTCTGGCTCATG	228.4	1	21	OK	1	1	0	Seedling		1	2	317	9	0	2	330
miRNov472				GGCAGGTTATCTTTGGCTATA	2.4	1	21		1	3	1	Leaf		1	4	5	173	204	14	400
miRNov539				CATATGAAGTCGTGCTGAATTGGC	3.9	5	24		14	3	0	Nodule	Nodule;Root;Seedling	4	18	87	73	68	76	322
miRNov138				ATTATTACTTCTGACAACACGGTG	2.6	1	24		28	3	1	Leaf		1	2	2	2	16	0	22
miRNov141				AGTGAAGCTATGTGATTTTGGTAG	7.5	1	24		1	5	0	Flower	Leaf	2	493	31	181	10	15	730
miRNov153				TCAGGCGGTGGAGCAAATATGAAT	122.2	1	24	OK	1	7	0	Nodule		1	0	0	0	0	123	123
miRNov155			miRNov153	TCAGGCGGTGGAGCAAATATGAA	7	1	23	OK	1	7	0	Root		1	1	0	10	6	16	33
miRNov156				TCATATTTGTGGCACTGTCTGTCTGTGG	14.1	1	24	OK	1	2	0	Nodule	Leaf	2	0	0	3	10	90	103
miRNov187				TTTATTTGATATGTGAGATTTTG	6.6	1	23	OK	12	3	0	Flower		1	8	0	2	0	0	10
miRNov193				TGAACCGCATTAAATAAGGAGCGC	2.7	1	24		6	2	0	Leaf		1	4	4	4	96	3	111
miRNov209				TGGCAAGTTTCCCAGGCTAC	28.8	1	20	OK	1	2	0	Flower	Seedling	2	52	22	7	2	0	83
miRNov212				AAGCAAGGCTTGGTTGAGGACAGA	11.6	1	24	OK	31	4	0	Leaf		1	2	3	3	19	0	27
miRNov222				CGAAGTGCTTTGATGTAAGAAGGC	2.5	1	24		1	2	0	Leaf	Seedling	2	7	28	20	13	3	71
miRNov223				TTTAGATATTCATGGGTGGT	49.8	1	20	OK	1	7	0	Root		1	70	11	82	1	0	164
miRNov237				GATTTACAAATGCGGTCATTGGTA	59.9	2	24		4	0	0	Leaf		1	1	0	0	46	0	47
miRNov238				TTCAAGACCCCTTATGGTT	22.8	1	19	OK	1	0	0	Nodule	Nodule	2	0	0	113	0	27	140
miRNov240				CTAATTAGCAATTAAGGTTT	2.8	4	20		24	8	0	Root		1	0	0	11	2	0	13
miRNov246				CAGGGCAAGAAGAAGAAGAAGC	84.3	1	22	OK	1	24	1	Flower	Nodule;	2	55	0	5	6	13	79
miRNov248			miRNov246	GGGCAAGAAGAAGAAGAAGC	19.8	1	20	OK	1	25	0	Leaf	Root	2	23	3	21	7	7	61
miRNov25				GTTGCATTTCTTCTGAGCAGA	25.6	1	21	OK	1	7	0	Leaf		1	13	1	3	10	1	28
miRNov250			miRNov246	AGGGCAAGAAGAAGAAGAAGC	8.8	1	21	OK	1	25	0	Seedling		1	48	8	2	1	2	61
miRNov270				TCTGATGATCAAGTCAGTGAGAGC	15.4	1	24	OK	13	11	0	Seedling		1	1	16	13	14	1	45
miRNov273				GAGACCTTAGAAGACTTGGCCGGC	71.1	1	24	OK	7	10	0	Seedling		1	0	84	2	2	1	89
miRNov295				ATTTGTATCTAATTAGCAACCAAG	9	11	24		24	5	0	Flower	Root	2	13	0	12	1	4	30
miRNov299				AATAAGTGGTGACCTACTACCAAG	2.3	1	24		11	0	0	Flower		1	20	1	2	0	2	25
miRNov316				AATGGAGCATAGATATTGAATATA	2.4	1	24		2	4	1	Flower		1	550	1	0	0	0	551
miRNov325				ATTGGTAGTTAAAACTTTGATAGC	2.5	6	24	OK	21	5	0	Nodule	Root;Seedling;	3	4	10	14	4	9	41
miRNov331				TGTCGCAGGAGAGATGACATTG	418.8	1	22	OK	1	1	1	Leaf		1	0	0	1	341	0	342
miRNov353				CGGAAGTTGTTTGGGGGTTCAC	6.1	1	22	OK	1	6	0	Flower		1	7	0	56	4	0	67
miRNov377				GTAGAAATCAAAATAATTAGTTGC	3.3	1	24		20	2	0	Leaf		1	0	4	2	17	0	23
miRNov380				TGTAATCTGATTGAGCCGCG	72.2	1	20	OK	1	2	0	Seedling		1	36	116	445	1042	7	1646
miRNov381				GAACCATGGGACCTGAGC	5427.5	1	18	OK	1	0	0	Seedling		1	109	6943	130	11	75	7268
miRNov382				GTGCCTCAATTTGAATACATG	1861.1	1	21	OK	1	0	0	Leaf		1	18	3	44	2403	17	2485
miRNov401				CATTTACAAATGCGACTATAGAGC	5.4	1	24	OK	7	0	0	Nodule		1	0	3	5	0	7	15
miRNov405				TGATTTACAAATGCGGCTGTTTG	3.2	1	23		10	3	0	Seedling		1	1	12	1	0	0	14
miRNov418				TGCTAGTTAGATACCAATTTA	3	4	21		15	3	0	Flower		1	13	0	1	0	0	14
miRNov42				CATTTGTTTCTTTCTCTCCTTA	23.8	3	22	OK	4	19	1	Seedling		1	16	31	2	21	0	70
miRNov430				GGTTTGTGCGTGAATCTGACG	257	1	21	OK	1	6	0	Seedling		1	25	261	69	81	25	461
miRNov44			miRNov42	CATTTGTTTCTTTCTCTCCTTATA	13.7	3	24	OK	4	15	0	Nodule		1	262	1	21	3	16	303
miRNov455				TTCTTTCAAACAGGCCCTGAG	563.1	1	21	OK	1	6	0	Flower	Root;Nodule;Seedling;	4	743	106	358	25	183	1415
miRNov459				CTCGCATCGATGTCGATGTCGAGGC	4.1	2	25		10	3	0	Leaf		1	0	0	0	57	0	57
miRNov464				TGGCGAGCTCTAAATTCCAAG	10.8	1	21	OK	1	0	0	Leaf		1	5	0	1	8	1	15
miRNov494				TTGTTTTCTAAATTAGTTTCT	2.5	2	21		21	21	2	Nodule		1	0	0	0	0	7	7
miRNov518				ATTGAAGAAAAAAGGCTATAG	3.6	1	21	OK	2	6	1	Flower	Leaf	2	3	0	0	11	0	14
miRNov524				CTATTTTGGATATTGTCTTGGAC	9.1	1	23	OK	10	6	1	Seedling		1	0	5	0	22	0	27
miRNov527				TCTGATACCATGTTAAGAAGTGGA	2.7	1	24		28	13	0	Leaf		1	4	4	37	61	4	110
miRNov537				ATTGTTGATTTCTGGATTGTTGAA	2.3	1	24		9	9	0	Leaf		1	1	2	2	55	3	63
miRNov541				CACCGAGTTTCCTGCAGGC	6.9	1	19	OK	1	0	1	Seedling		1	0	5	0	0	0	5
miRNov567				TAGTCGATGTAGGATTTCCAACAC	2.5	1	24		7	21	2	Flower		1	11	42	15	0	11	79
miRNov571				TTCTCTGTAAGCTAAAATTAG	6.5	1	21	OK	1	2	0	Flower		1	6	1	1	0	1	9
miRNov580				CCCACATTGACTAGAGATTAGAGC	60.1	1	24	OK	29	6	1	Leaf		1	0	5	15	66	11	97
miRNov582				GGAGGAGTGGACTTTTGAGGCC	173.3	1	22	OK	1	7	1	Leaf		1	5	0	256	184	80	525
miRNov598				TGAACATTTGGAGACTACGTTA	7.1	1	22	OK	2	5	0	Seedling		1	1	9	0	7	0	17
miRNov61				TCTCGGAAATCTTGTTAGCC	17.7	1	20	OK	1	9	2	Flower	Seedling;Root;	3	19	14	5	3	1	42
miRNov615				GGCACGACTTTAGTATGACATGAC	87.7	2	24		25	2	0	Nodule	Seedling	2	1	24	9	33	2	69
miRNov69				TTCGTGGTTCTGTATACGGTATAC	27.6	1	24	OK	1	0	0	Seedling		1	0	17	0	0	0	17
miRNov73				TAGAAAGAGTAATTTAGCAAG	5.7	1	21	OK	1	4	1	Flower		1	5	0	0	0	0	5
miRNov79				ATGGATAAGTCGTATTTTAGGATA	9.4	1	24	OK	1	4	0	Seedling		1	6	11	8	1	2	28
miRNov83				ATTTTAGGACTCGAATTACGGCA	24.7	1	23	OK	1	3	1	Flower		1	10	11	0	9	0	30
miRNov90				TAATTTAGTCACTGTAACAACTAA	2.7	1	24		17	6	0	Seedling		1	0	9	1	0	1	11
miRNov93				GTAGATATTTGTCAGACCCAGCT	109.6	2	23	OK	11	0	0	Leaf		1	3	6	6	69	0	84

## Sheet: Families
Family	Number of member
miR156	5
miR159	1
miR160	3
miR162	1
miR164	1
miR166	4
miR167	5
miR168	2
miR169	6
miR171	14
miR172	7
miR319	9
miR390	7
miR393	4
miR394	1
miR395	6
miR396	4
miR397	1
miR398	1
miR399	5
miR403	1
miR408	1
miR477	1
miR479	1
miR482	4
miR530	1
miR1512	1
miR1514	1
miR1515	2
miR1862	5
miR2111	4
miR2118	1
miR2119	1
miR2597	2
miR4376	1
miR4415	1
miR4416	1
miR5037	3
miR5786	1
miR6175	1
