# Supplementary material for: Genome-wide identification of the Phaseolus vulgaris sRNAome using small RNA and degradome sequencing
Source: BMC Genomics. 2015 Jun 2;16(1):423. doi: 10.1186/s12864-015-1639-5 (PMC4462009; doi:10.1186/s12864-015-1639-5)
Supplement: Additional file 2: Table S2. — List of the miRNAs and the corresponding number of reads present in the different organs. The blue, yellow and red lines represent the known miRNAs, the new isomiRs and the novel miRNAs, respectively. The absence or presence of a “1” in the presence columns indicate the absence or the presence of the corresponding miRNA (lines) in the corresponding library (rows). [file 12864_2015_1639_MOESM2_ESM.xlsx]

## Sheet: Binary distribution of miRNAs
Reads ID	Overlap ID	miRBase	Family	Mature sequence	miRdp score	Flower reads	Seedling reads	Root reads	Leaf reads	Nodule reads	Total reads	Flower presence	Seedling presence	Root presence	Leaf presence	Nodule presence
t1292	miRNov415	ath-miR390a-3p		CGCTATCCATCCTGAGTTTCA	372.4	524	10	69	149	24	776	1	1	1	1	1
t331989	miRNov443	gma-miR1515a		TCATTTTGCGTGCAATGATCTG	1.6	853	86	341	27	149	1456	1	1	1	1	1
t4	miRNov339	gma-miR156a		TGACAGAAGAGAGTGAGCAC	59611.2	63	14478	3705	82529	1838	102613	1	1	1	1	1
t115	miRNov293	gma-miR156c		TTGACAGAAGATAGAGAGCAC	2655	2787	4839	4370	3114	1416	16526	1	1	1	1	1
t332253	miRNov280	gma-miR160a-5p		TGCCTGGCTCCCTGTATGCCA	3166.2	5160	104	5474	136	8049	18923	1	1	1	1	1
t477	miRNov568	gma-miR162b		TCGATAAACCTCTGCATCCAG	872.7	583	1192	517	597	187	3076	1	1	1	1	1
t67	miRNov274	gma-miR164a		TGGAGAAGCAGGGCACGTGCA	4208.1	5621	1229	3628	7245	140	17863	1	1	1	1	1
t4650	miRNov622	gma-miR166h-5p		GGAATGTTGTTTGGCTCGAGG	1.4	143	257	186	38	332	956	1	1	1	1	1
t1134979	miRNov400	gma-miR167a		TGAAGCTGCCAGCATGATCTA	5732.1	2883	90	3251	661	9575	16460	1	1	1	1	1
t46	miRNov50	gma-miR167c		TGAAGCTGCCAGCATGATCTG	17555.7	20039	378	6209	15021	3988	45635	1	1	1	1	1
t1709404	miRNov191	gma-miR167e		TGAAGCTGCCAGCATGATCTT	1.8	252	5	146	36	5678	6117	1	1	1	1	1
t737	miRNov241	gma-miR168a		TCGCTTGGTGCAGGTCGGGAA	644.2	991	43	605	382	272	2293	1	1	1	1	1
t109	miRNov435	gma-miR169a		CAGCCAAGGATGACTTGCCGG	4837.7	8784	6351	154	1339	20	16648	1	1	1	1	1
t1830	miRNov97	gma-miR169e		AGCCAAGGATGACTTGCCGG	295.2	47	316	62	133	11	569	1	1	1	1	1
t961678	miRNov267	gma-miR171c-3p		TTGAGCCGTGCCAATATCACA	6.9	245	68	139	62	9	523	1	1	1	1	1
t7420	miRNov465	gma-miR171m		TTGAGCCGCGTCAATATCTCA	81.5	158	58	129	30	80	455	1	1	1	1	1
t50	miRNov609	gma-miR172c		GGAATCTTGATGATGCTGCAG	10259.5	18985	51	200	353	7235	26824	1	1	1	1	1
t1646	miRNov8	gma-miR172f		AGAATCTTGATGATGCTGCA	495.4	565	36	622	344	5	1572	1	1	1	1	1
t5173	miRNov47	gma-miR390b-5p		AAGCTCAGGAGGGATAGCACC	107.2	25	124	193	46	551	939	1	1	1	1	1
t2275	miRNov165	gma-miR393c-5p		TCCAAAGGGATCGCATTGATCC	419.1	295	9	441	51	242	1038	1	1	1	1	1
t67	miRNov177	gma-miR396a-5p		TTCCACAGCTTTCTTGAACTG	9406.9	44655	601	10489	760	2580	59085	1	1	1	1	1
t56991	miRNov319	gma-miR397a		TCATTGAGTGCAGCGTTGATG	9.5	13	70	5276	2057	14	7430	1	1	1	1	1
t595	miRNov341	gma-miR398c		TGTGTTCTCAGGTCGCCCCTG	1.9	57	7	1717	3760	17	5558	1	1	1	1	1
t82	miRNov18	gma-miR408a-3p		ATGCACTGCCTCTTCCCTGGC	6739.6	3718	167	9050	2083	478	15496	1	1	1	1	1
t53	miRNov57	gma-miR482b-3p		TCTTCCCTACACCTCCCATACC	9784.5	17616	305	5564	369	2225	26079	1	1	1	1	1
t160	miRNov607	pvu-miR1514a		TTCATTTTGAAAATAGGCATTG	3118.9	5481	311	1282	188	101	7363	1	1	1	1	1
t2	miRNov292	pvu-miR159a.1		TTTGGATTGAAGGGAGCTCTA	604163	1082688	453692	180739	67007	76530	1860656	1	1	1	1	1
t16	miRNov89	pvu-miR166a		TCGGACCAGGCTTCATTCCCC	29239.2	53276	15163	20481	5333	28390	122643	1	1	1	1	1
t57	miRNov55	pvu-miR2118		TTGCCGATTCCACCCATTCCTA	13263	17300	1771	13707	238	3209	36225	1	1	1	1	1
t170127	miRNov483	pvu-miR2119		TCAAAGGGAGTTGTAGGGGAA	1.7	42	6	1448	85	298	1879	1	1	1	1	1
t475	miRNov172	vvi-miR396b		TTCCACAGCTTTCTTGAACT	1699	19924	823	2108	742	72	23669	1	1	1	1	1
t189	miRNov236	bna-miR167d		TGAAGCTGCCAGCATGATCT	4396.2	4680	135	3182	469	3933	12399	1	1	1	1	1
t102	miRNov624	gma-miR166h-3p		TCTCGGACCAGGCTTCATTCC	5411.8	1471	5743	3142	449	929	11734	1	1	1	1	1
t420	miRNov625	gma-miR166j-3p		TCGGACCAGGCTTCATTCCCG	2343.2	1781	1072	1839	130	2473	7295	1	1	1	1	1
t3278	miRNov585	mtr-miR172c-5p		GTAGCATCATCAAGATTCACA	2.2	4	185	104	371	17	681	1	1	1	1	1
t156	miRNov190	ppe-miR167d		TGAAGCTGCCAGCATGATCTTA	4982.4	9755	168	5223	412	2641	18199	1	1	1	1	1
t164	miRNov478	gma-miR169k		CAGCCAAGAATGACTTGCCGG	2888.9	5373	60	761	2287	475	8956	1	1	1	1	1
t317	miRNov433	gma-miR403a		TTAGATTCACGCACAAACTTG	1213.3	2328	232	2250	245	135	5190	1	1	1	1	1
t13928	miRNov588	gma-miR530b		TGCATTTGCACCTGCACTTTA	39.6	338	34	68	7	7	454	1	1	1	1	1
t122727	miRNov315	ath-miR156j		TGACAGAAGAGAGAGAGCAC	1.6	15	41	8	56	1	121	1	1	1	1
t11	miRNov117	gma-miR319a		TTGGACTGAAGGGAGCTCCC	44679.5	66392	40730	4936	21	0	112079	1	1	1	1
t1186	miRNov449	gma-miR394a-5p		TTGGCATTCTGTCCACCTCC	252.5	7473	482	339	71	0	8365	1	1	1	1
t1126161	miRNov175	gma-miR396b-5p		TTCCACAGCTTTCTTGAACTT	259.7	185	16	33	1	519	754	1	1	1		1
t28300	miRNov391	bdi-miR395a		TGAAGTGTTTGGGGGAACTC	34	25	8	4	5	0	42	1	1	1
t226	miRNov313	ahy-miR156c		TTGACAGAAGAGAGAGAGCAC	1891.2	3512	317	3	94	0	3926	1	1		1
t899	miRNov287	gma-miR171i-3p		TTGAGCCGTGCCAATATCACG	2.1	790	37	0	119	0	946	1	1		1
t183563	miRNov74	gma-miR319d		TGGACTGAAGGGGAGCTCCTTC	191.5	7	15	1	0	424	447	1	1			1
t2566	miRNov95	gma-miR169s		AAGCCAAGGATGACTTGCCGG	401.3	863	4	389	126	102	1484	1		1	1	1
t187323	miRNov227	gma-miR172a		AGAATCTTGATGATGCTGCAT	27.7	38	1	24	43	34	140	1		1	1	1
t15565	miRNov17	gma-miR2111b		TAATCTGCATCCTGAGGTTTA	1.9	211	0	255	48	51	565	1		1	1	1
t636242	miRNov591	mtr-miR168c-3p		CCCGCCTTGCATCAACTGAAT	140.8	22	3	8	80	337	450	1		1	1	1
t62635	miRNov111	mtr-miR399c		TGCCAAAGGAGATTTGCCCTG	8	12	0	4	15	8	39	1		1	1	1
t5493	miRNov333	pvu-miR399a		TGCCAAAGGAGAGTTGCCCTG	81.5	121	2	22	35	86	266	1		1	1	1
t73296	miRNov288	zma-miR171b-3p		TTGAGCCGTGCCAATATCAC	2.1	40	2	13	28	1	84	1		1	1
t988695	miRNov109	gma-miR399d		TGCCAAAGGAGATTTGCCCAG	13.2	45	1	3	49	18	116	1			1	1
t1460947	miRNov4	csi-miR319		TTTGGACTGAAGGGAGCTCCT	97.6	55	1	2	0	70	128	1				1
t337	miRNov587	gma-miR172b-5p		GTAGCATCATCAAGATTCAC	2.2	1	11	123	1261	15	1411		1	1	1	1
t271	miRNov294	gma-miR172h-5p		GCAGCAGCATCAAGATTCACA	2090.4	0	7	37	1528	64	1636		1	1	1	1
t144844	miRNov169	csi-miR171a		TTGAGCCGCGCCAATATCAC	8.1	1	7	67	2	0	77		1	1
t4152	miRNov564	mtr-miR160c		TGCCTGGCTCCCTGAATGCCA	145.1	3	2	240	9	3	257			1	1	1
t1428812	miRNov170	gma-miR171k-3p		TTGAGCCGCGCCAATATCACT	5.5	0	0	8	0	8	16			1		1
t1122576	miRNov347	gma-miR393h		TTCCAAAGGGATCGCATTGATC	31.5	0	0	4	3	49	56			1		1
t89883	miRNov6	gma-miR319p		TTTTGGACTGAAGGGAGCTCC	45.6	463	17	93	2	87	662	1	1	1		1
t1105840	miRNov10	gma-miR319q		TGGACTGAAGGGAGCTCCTTC	3055.8	3	114	46	0	8694	8857		1	1		1
t1	miRNov577		pvu-miR482-5p	GGAATGGGCTGATTGGGAAGC	373331	3806	316241	173153	714044	38625	1245869	1	1	1	1	1
t475	miRNov441		gma-miR1515a	TCATTTTGCGTGCAATGATC	1352.4	1575	160	331	51	10	2127	1	1	1	1	1
t876137	miRNov13		gma-miR2111b	TAATCTGCATCCTGAGGTTT	59.8	141	6	90	16	80	333	1	1	1	1	1
t510	miRNov176		gma-miR396b-3p	CTCAAGAAAGCTGTGGGAGA	1844.2	277	1118	569	1894	27	3885	1	1	1	1	1
t919	miRNov56		gma-miR482e	TGTGGGGGgATTGGGAAGTA	636.3	106	411	432	518	100	1567	1	1	1	1	1
t124	miRNov572		pvu-miR319c	TGGACTGAAGGGAGCTCCT	6447	7461	61799	21355	633	12	91260	1	1	1	1	1
t100	miRNov576		pvu-miR482-3p	TTCCCAATTCCGCCCATTCCTA	7727.9	9642	145	1605	204	4266	15862	1	1	1	1	1
t373	miRNov324		zma-miR390a-3p	CGCTATCTATCCTGAGTTTCA	1271.7	1986	6	165	211	10	2378	1	1	1	1	1
t15745	miRNov376		gma-miR171e	TGATTGAGCCGTGCCAATA	34.2	1390	57	60	115	0	1622	1	1	1	1
t214188	miRNov349		gma-miR393a	TCCAAAGGGATCGCATTGA	6.5	43	5	99	54	1	202	1	1	1	1
t2358	miRNov15		gma-miR2111a	GTCCTTGGGATGCAGATTA	205	38	26	40	239	0	343	1	1	1	1
t16321	miRNov417		gma-miR390a-3p	CGCTATCCATCCTGAGTT	37	32	45	110	197	0	384	1	1	1	1
t45	miRNov76		pvu-miR319c	TGGACTGAAGGGGAGCTCCT	8912.6	21379	16982	2878	380	2	41621	1	1	1	1
t2244	miRNov326		zma-miR390a-3p	CGCTATCTATCCTGAGTT	1.3	131	5	164	250	2	552	1	1	1	1
t398990	miRNov118		pvu-miR319c	TGGACTGAAGGGAGCTCC	55.5	15	1282	100	3	54	1454	1	1	1		1
t1204911	miRNov48		zma-miR390a-3p	CGCTATCTATCTTGAGCTTCA	790.7	5	49	194	4	1246	1498	1	1	1		1
t256	miRNov429		gma-miR156z	ATTGGAGTGAAGGGAGCACCA	1333.4	3033	20	2064	0	10	5127	1	1	1		1
t745	miRNov574		gma-miR1512a	TAACTGAATATTCTTAAAGCC	729.7	978	6	44	4	0	1032	1	1	1
t6825	miRNov284		gma-miR319f	TTGGACTGAAGGGGCCTCT	2.9	98	206	5	0	0	309	1	1	1
t677	miRNov233		gma-miR4376-5p	TACGCAGGAGAGATGACGCTG	2969.3	1090	398	0	3841	0	5329	1	1		1
t1517	miRNov217		nta-miR171a	TATTGGTCCGGTTCAATGAGA	1.4	386	192	0	353	0	931	1	1		1
t78385	miRNov358		aly-miR395e-5p	AGTTCCTCTGAGCACTTCACA	12.6	4	11	0	11	1	27	1	1		1
t176266	miRNov359		gma-miR395h	TGAAGTGTTTGGGGGAACTT	5.4	5	8	1	2	0	16	1	1
t2880	miRNov11		gma-miR2111b	TAATCTGCATCCTGAGGTT	414.7	280	2	348	35	5	670	1		1	1	1
t1633	miRNov202		gma-miR4416a	AGATACGGGTCGCTCTCACCTAGG	345.4	1141	1	626	85	18	1871	1		1	1	1
t469	miRNov348		gma-miR393a	TTCCAAAGGGATCGCATTGA	592.8	581	4	667	911	2	2165	1		1	1
t5331	miRNov102		gma-miR169c	TGAGCCAAGGATGACTTGCCGG	185.2	100	0	181	89	0	370	1		1	1
t9954	miRNov578		csi-miR477c	TCCCTCAAAGGCTTCCAGTAT	114.4	13	0	95	18	2	128	1		1	1
t8959	miRNov275		gma-miR171r	CGAGCCGAATCAATATTAC	1.8	75	4	1263	98	0	1440	1		1	1
t2731	miRNov357		gma-miR395h	CTGAAGTGTTTGGGGGAGC	137.9	242	2	8	63	0	315	1		1	1
t6791	miRNov60		gma-miR5786	CGTCGCAGGATAGAGGGCACTG	54.9	98	2	31	4	16	151	1		1		1
t109304	miRNov149		osa-miR1862a	ATTGATATCTAATTAGCTACTAAG	2	7	0	6	0	4	17	1		1		1
t73408	miRNov82		osa-miR1862a	ATTGATATCTAATTAACTACCAAG	1.4	10	1	9	0	10	30	1		1		1
t32482	miRNov150		mtr-miR2597	TTTGGTACTTCCTTGATTTGA	138.2	22	2	253	1	0	278	1		1
t32409	miRNov100		gma-miR169c	TTGAGCCAAGGATGGCTTGCCGG	2	22	1	41	1	0	65	1		1
t62615	miRNov158		gma-miR171e	TGATTGAGCCGTGTCAATA	6.2	12	2	10	1	0	25	1		1
t30955	miRNov364		gma-miR4415a-3p	TTGATTCTCATCACAACATG	278.8	23	1	405	0	0	429	1		1
t109302	miRNov330		osa-miR1862a	ATTGATATCTAATTAACAACCAAG	3.9	7	0	5	0	2	14	1		1
t69712	miRNov555		osa-miR1862a	ATTAATATCTAATTAGCTACCAAG	1.7	13	1	13	1	1	29	1		1
t995835	miRNov334		cme-miR399g	GGGCTTCTCTTTGTTGGCAGG	104.9	27	0	1	42	115	185	1			1	1
t1035083	miRNov327		zma-miR390a-3p	CGCTATCTATCCTGAGTTTC	1.3	4	0	1	13	8	26	1			1	1
t25665	miRNov392		gma-miR395h	CTGAAGTGTTTGGGGGAAC	22.1	20	3	3	31	0	57	1			1
t4910	miRNov286		nta-miR171a	ATATTGGTCCGGTTCAATAAG	1.6	29	4	0	126	0	159	1			1
t109303	miRNov457		osa-miR1862a	ATTGATATCTAATTACCTACCAAG	1.5	7	0	3	0	0	10	1
t654	miRNov278		nta-miR479a	TGTGATATTGGTTTGGCTCA	1563.4	1	11	1588	58	0	1658		1	1	1
t810612	miRNov291		hbr-miR6175	TGGTGGATTTTAGCTCAAGCTAGC	1.1	1	10	8	0	9	28		1	1		1
t16528	miRNov361		gma-miR395h	TTGAAGTGTTTGGAGGAAC	1.4	1	15	57	0	0	73		1	1
t96028	miRNov72		bdi-miR160e-3p	GCATGAGGGGAGTCATGCAGG	12.9	0	0	9	10	0	19			1	1
t27198	miRNov355		gma-miR5037b	AACCCTCAAAGGCTTCCGC	285.1	1	0	354	29	0	384			1	1
t834828	miRNov454		gma-miR171r	CGAGCCGAATCAATATTACTC	11.3	0	0	8	0	33	41			1		1
t1696679	miRNov137		gma-miR172f	AGAATCTTGATGATGCTGCAC	1.7	3	3	78	2	7	93			1		1
t1175138	miRNov350		gma-miR5037a	ACCCTCAAAGGCTTCCACTAC	1.3	0	0	68	3	170	241			1		1
t5391	miRNov436		gma-miR171e	TGATTGAGTCGTGCCAATA	95.1	0	0	179	0	0	179			1
t63806	miRNov583		gma-miR5037a	ACCTCAAAGGCTTCCACTACTG	1.6	0	0	14	0	0	14			1
t135674	miRNov178		mtr-miR2597	CTTGGTACTTCTTTGATTTGA	5.4	0	0	7	0	0	7			1
t375165	miRNov627		mtr-miR399j	CGCCAAAGAAGATTTGCCCGG	2.1	0	0	0	0	10	10					1
t7595	miRNov167		gma-miR171k-5p	CGATGTTGGTGAGGTTCAA	106.9	8	5	125	1	0	139	1	1	1
t2818	miRNov472			GGCAGGTTATCTTTGGCTATA	2.4	4	5	173	204	14	400	1	1	1	1	1
t1170947	miRNov539			CATATGAAGTCGTGCTGAATTGGC	3.9	18	87	73	68	76	322	1	1	1	1	1
t1384	miRNov141			AGTGAAGCTATGTGATTTTGGTAG	7.5	493	31	181	10	15	730	1	1	1	1	1
t69889	miRNov222			CGAAGTGCTTTGATGTAAGAAGGC	2.5	7	28	20	13	3	71	1	1	1	1	1
t5615	miRNov380			TGTAATCTGATTGAGCCGCG	72.2	36	116	445	1042	7	1646	1	1	1	1	1
t85	miRNov381			GAACCATGGGACCTGAGC	5427.5	109	6943	130	11	75	7268	1	1	1	1	1
t2244	miRNov430			GGTTTGTGCGTGAATCTGACG	257	25	261	69	81	25	461	1	1	1	1	1
t963	miRNov455			TTCTTTCAAACAGGCCCTGAG	563.1	743	106	358	25	183	1415	1	1	1	1	1
t580	miRNov446			ATCATTCATGCAAAATGATG	538.7	6	15	43	762	0	826	1	1	1	1
t199017	miRNov325			ATTGGTAGTTAAAACTTTGATAGC	2.5	4	10	14	4	9	41	1	1	1		1
t68438	miRNov567			TAGTCGATGTAGGATTTCCAACAC	2.5	11	42	15	0	11	79	1	1	1		1
t13298	miRNov209			TGGCAAGTTTCCCAGGCTAC	28.8	52	22	7	2	0	83	1	1	1
t11603	miRNov223			TTTAGATATTCATGGGTGGT	49.8	70	11	82	1	0	164	1	1	1
t37745	miRNov61			TCTCGGAAATCTTGTTAGCC	17.7	19	14	5	3	1	42	1	1	1
t78803	miRNov79			ATGGATAAGTCGTATTTTAGGATA	9.4	6	11	8	1	2	28	1	1	1
t24763	miRNov42			CATTTGTTTCTTTCTCTCCTTA	23.8	16	31	2	21	0	70	1	1		1
t73532	miRNov83			ATTTTAGGACTCGAATTACGGCA	24.7	10	11	0	9	0	30	1	1		1
t111328	miRNov250			AGGGCAAGAAGAAGAAGAAGC	8.8	48	8	2	1	2	61	1	1
t6745	miRNov193			TGAACCGCATTAAATAAGGAGCGC	2.7	4	4	4	96	3	111	1		1	1	1
t12406	miRNov246			CAGGGCAAGAAGAAGAAGAAGC	84.3	55	0	5	6	13	79	1		1	1	1
t146610	miRNov248			GGGCAAGAAGAAGAAGAAGC	19.8	23	3	21	7	7	61	1		1	1	1
t171	miRNov382			GTGCCTCAATTTGAATACATG	1861.1	18	3	44	2403	17	2485	1		1	1	1
t11599	miRNov527			TCTGATACCATGTTAAGAAGTGGA	2.7	4	4	37	61	4	110	1		1	1	1
t3186	miRNov582			GGAGGAGTGGACTTTTGAGGCC	173.3	5	0	256	184	80	525	1		1	1	1
t55378	miRNov295			ATTTGTATCTAATTAGCAACCAAG	9	13	0	12	1	4	30	1		1		1
t1732479	miRNov44			CATTTGTTTCTTTCTCTCCTTATA	13.7	262	1	21	3	16	303	1		1		1
t111079	miRNov353			CGGAAGTTGTTTGGGGGTTCAC	6.1	7	0	56	4	0	67	1		1
t97831	miRNov25			GTTGCATTTCTTCTGAGCAGA	25.6	13	1	3	10	1	28	1			1
t130705	miRNov464			TGGCGAGCTCTAAATTCCAAG	10.8	5	0	1	8	1	15	1			1
t101086	miRNov187			TTTATTTGATATGTGAGATTTTG	6.6	8	0	2	0	0	10	1
t34400	miRNov299			AATAAGTGGTGACCTACTACCAAG	2.3	20	1	2	0	2	25	1
t1247	miRNov316			AATGGAGCATAGATATTGAATATA	2.4	550	1	0	0	0	551	1
t57352	miRNov418			TGCTAGTTAGATACCAATTTA	3	13	0	1	0	0	14	1
t142607	miRNov571			TTCTCTGTAAGCTAAAATTAG	6.5	6	1	1	0	1	9	1
t172820	miRNov73			TAGAAAGAGTAATTTAGCAAG	5.7	5	0	0	0	0	5	1
t10488	miRNov580			CCCACATTGACTAGAGATTAGAGC	60.1	0	5	15	66	11	97		1	1	1	1
t53992	miRNov270			TCTGATGATCAAGTCAGTGAGAGC	15.4	1	16	13	14	1	45		1	1	1
t409322	miRNov615			GGCACGACTTTAGTATGACATGAC	87.7	1	24	9	33	2	69		1	1	1
t9977	miRNov93			GTAGATATTTGTCAGACCCAGCT	109.6	3	6	6	69	0	84		1	1	1
t1824	miRNov453			GGAAAGTCATTCTGGCTCATG	228.4	2	317	9	0	2	330		1	1
t51792	miRNov395			AGTTCCTCTGAACGCTTCATA	17.4	0	16	2	9	4	31		1		1	1
t198806	miRNov524			CTATTTTGGATATTGTCTTGGAC	9.1	0	5	0	22	0	27		1		1
t105440	miRNov598			TGAACATTTGGAGACTACGTTA	7.1	1	9	0	7	0	17		1		1
t8075	miRNov273			GAGACCTTAGAAGACTTGGCCGGC	71.1	0	84	2	2	1	89		1
t75451	miRNov405			TGATTTACAAATGCGGCTGTTTG	3.2	1	12	1	0	0	14		1
t194082	miRNov541			CACCGAGTTTCCTGCAGGC	6.9	0	5	0	0	0	5		1
t50717	miRNov69			TTCGTGGTTCTGTATACGGTATAC	27.6	0	17	0	0	0	17		1
t103932	miRNov90			TAATTTAGTCACTGTAACAACTAA	2.7	0	9	1	0	1	11		1
t95663	miRNov155			TCAGGCGGTGGAGCAAATATGAA	7	1	0	10	6	16	33			1	1	1
t1660160	miRNov238			TTCAAGACCCCTTATGGTT	22.8	0	0	113	0	27	140			1		1
t638827	miRNov401			CATTTACAAATGCGACTATAGAGC	5.4	0	3	5	0	7	15			1		1
t83863	miRNov240			CTAATTAGCAATTAAGGTTT	2.8	0	0	11	2	0	13			1
t1659489	miRNov156			tcatatttgtggcactgtctgtgg	14.1	0	0	3	10	90	103				1	1
t13042	miRNov537			ATTGTTGATTTCTGGATTGTTGAA	2.3	1	2	2	55	3	63				1	1
t28511	miRNov393			AGTTCCTCTGAACGCTTCA	19.9	1	2	0	28	0	31				1
t54433	miRNov138			ATTATTACTTCTGACAACACGGTG	2.6	2	2	2	16	0	22				1
t44190	miRNov212			AAGCAAGGCTTGGTTGAGGACAGA	11.6	2	3	3	19	0	27				1
t16273	miRNov237			GATTTACAAATGCGGTCATTGGTA	59.9	1	0	0	46	0	47				1
t1589	miRNov331			TGTCGCAGGAGAGATGACATTG	418.8	0	0	1	341	0	342				1
t52275	miRNov377			GTAGAAATCAAAATAATTAGTTGC	3.3	0	4	2	17	0	23				1
t12541	miRNov459			CTCGCATCGATGTCGATGTCGAGGC	4.1	0	0	0	57	0	57				1
t311645	miRNov518			ATTGAAGAAAAAAGGCTATAG	3.6	3	0	0	11	0	14				1
t332419	miRNov153			TCAGGCGGTGGAGCAAATATGAAT	122.2	0	0	0	0	123	123					1
t924931	miRNov494			TTGTTTTCTAAATTAGTTTCT	2.5	0	0	0	0	7	7					1
