# Supplementary material for: Genome-wide identification of the Phaseolus vulgaris sRNAome using small RNA and degradome sequencing
Source: BMC Genomics. 2015 Jun 2;16(1):423. doi: 10.1186/s12864-015-1639-5 (PMC4462009; doi:10.1186/s12864-015-1639-5)
Supplement: Additional file 3: Table S3. — List of miRNA degradome and psRNATarget-predicted targets. The blue, yellow and red lines represent the targets of the known miRNAs, the new isomiRs and the novel miRNAs, respectively. The “Degradome targets”, “Degradome targets rejected miRs”, “psRNATarget-predicted targets” and “psRNATarget target reject” sheets list the targets predicted by degradome data for the selected and rejected miRNAs, and the targets predicted by psRNATarget for the selected and rejected miRNAs, respectively. [file 12864_2015_1639_MOESM3_ESM.xlsx]

## Sheet: Degradome targets
Query	miRBase ID	Family	Novel Families	Transcript	psRNA Target validation	TStart	TStop	TSlice	MFEperfect	MFEsite	MFEratio	AllenScore	Paired	Unpaired	Structure	Sequence	DegradomeCategory	DegradomePval	miRBase 21 ID	Family	Transcript annotation	Gene Ontology
miRNov313	ahy-miR156c			Phvul.009G165100.1	OK	1137	1157	1148	-38.30	-38.60	1	1	2-21,1156-1137	1-1,1157-1157[UP5]	((((((((((((((((((((.&.))))))))))))))))))))	GUGCUCUCUCUCUUCUGUCAU&UUGACAGAAGAGAGAGAGCAC	2	0.0296257195897935	ahy-miR156c		Squamosa promoter-binding protein-like (SBP domain) transcription factor family protein	GO:0003677,GO:0005634
miRNov313	ahy-miR156c			Phvul.009G165100.2	OK	1208	1228	1219	-38.30	-38.60	1	1	2-21,1227-1208	1-1,1228-1228[UP5]	((((((((((((((((((((.&.))))))))))))))))))))	GUGCUCUCUCUCUUCUGUCAU&UUGACAGAAGAGAGAGAGCAC	4	0.0363209993406077	ahy-miR156c		Squamosa promoter-binding protein-like (SBP domain) transcription factor family protein	GO:0003677,GO:0005634
miRNov313	ahy-miR156c			Phvul.002G286000.2	OK	1460	1480	1471	-38.30	-38.40	1	1	2-21,1479-1460	1-1,1480-1480[UP5]	((((((((((((((((((((.&.))))))))))))))))))))	GUGCUCUCUCUCUUCUGUCAU&UUGACAGAAGAGAGAGAGCAC	2	0.0441078047101373	ahy-miR156c		Squamosa promoter-binding protein-like (SBP domain) transcription factor family protein	GO:0003677,GO:0005634
miRNov315	ath-miR156j			Phvul.007G258400.1	OK	818	837	828	-37.40	-38.80	1	0	1-20,837-818	NA	((((((((((((((((((((&))))))))))))))))))))	GUGCUCUCUCUCUUCUGUCA&UGACAGAAGAGAGAGAGCAC	0	0.000340049448802726	ath-miR156j		squamosa promoter binding protein-like 9	GO:0003677,GO:0005634
miRNov315	ath-miR156j			Phvul.002G286000.1	OK	1527	1546	1537	-37.40	-38.40	1	0	1-20,1546-1527	NA	((((((((((((((((((((&))))))))))))))))))))	GUGCUCUCUCUCUUCUGUCA&UGACAGAAGAGAGAGAGCAC	0	0.00067998326397789	ath-miR156j		Squamosa promoter-binding protein-like (SBP domain) transcription factor family protein	GO:0003677,GO:0005634
miRNov315	ath-miR156j			Phvul.009G165100.2	OK	1208	1227	1218	-37.40	-38.60	1	0	1-20,1227-1208	NA	((((((((((((((((((((&))))))))))))))))))))	GUGCUCUCUCUCUUCUGUCA&UGACAGAAGAGAGAGAGCAC	0	0.00169909130088208	ath-miR156j		Squamosa promoter-binding protein-like (SBP domain) transcription factor family protein	GO:0003677,GO:0005634
miRNov315	ath-miR156j			Phvul.009G165100.1	OK	1137	1156	1147	-37.40	-38.60	1	0	1-20,1156-1137	NA	((((((((((((((((((((&))))))))))))))))))))	GUGCUCUCUCUCUUCUGUCA&UGACAGAAGAGAGAGAGCAC	0	0.00237791921121133	ath-miR156j		Squamosa promoter-binding protein-like (SBP domain) transcription factor family protein	GO:0003677,GO:0005634
miRNov315	ath-miR156j			Phvul.001G262600.1	OK	1484	1503	1494	-37.40	-38.60	1	0	1-20,1503-1484	NA	((((((((((((((((((((&))))))))))))))))))))	GUGCUCUCUCUCUUCUGUCA&UGACAGAAGAGAGAGAGCAC	0	0.00271716004989697	ath-miR156j		squamosa promoter binding protein-like 2	GO:0003677,GO:0005634
miRNov315	ath-miR156j			Phvul.002G286000.2	OK	1460	1479	1470	-37.40	-38.40	1	0	1-20,1479-1460	NA	((((((((((((((((((((&))))))))))))))))))))	GUGCUCUCUCUCUUCUGUCA&UGACAGAAGAGAGAGAGCAC	0	0.00373419057089008	ath-miR156j		Squamosa promoter-binding protein-like (SBP domain) transcription factor family protein	GO:0003677,GO:0005634
miRNov315	ath-miR156j			Phvul.005G101900.1	OK	786	805	796	-37.40	-35.80	0.957219251336898	1	1-19,805-787	20-20,786-786[UP3]	.(((((((((((((((((((&))))))))))))))))))).	UUGCUCUCUCUCUUCUGUCA&UGACAGAAGAGAGAGAGCAC	0	0.00407297021024744	ath-miR156j		squamosa promoter binding protein-like 4	GO:0003677,GO:0005634
miRNov315	ath-miR156j			Phvul.011G164800.1	OK	667	686	677	-37.40	-34.80	0.93048128342246	2	1-18,686-669	19-20,668-667[UP3]	..((((((((((((((((((&))))))))))))))))))..	AAGCUCUCUCUCUUCUGUCA&UGACAGAAGAGAGAGAGCAC	0	0.00441163464777516	ath-miR156j		squamosa promoter-binding protein-like 12	GO:0003677,GO:0005634
miRNov315	ath-miR156j			Phvul.003G039600.1	OK	1004	1023	1014	-37.40	-38.80	1	0	1-20,1023-1004	NA	((((((((((((((((((((&))))))))))))))))))))	GUGCUCUCUCUCUUCUGUCA&UGACAGAAGAGAGAGAGCAC	4	0.0363209993406077	ath-miR156j		Squamosa promoter-binding protein-like (SBP domain) transcription factor family protein	GO:0003677,GO:0005634
miRNov169	csi-miR171a			Phvul.010G072700.1	OK	1415	1434	1425	-37.70	-35.50	0.941644562334217	2	1-18,1434-1417	19-20,1416-1415[UP3]	..((((((((((((((((((&))))))))))))))))))..	GGGAUAUUGGCGCGGCUCAA&UUGAGCCGCGCCAAUAUCAC	0	0.000328235805561294	csi-miR171a		GRAS family transcription factor	0
miRNov169	csi-miR171a			Phvul.010G072900.1	OK	1566	1585	1576	-37.70	-35.50	0.941644562334217	2	1-18,1585-1568	19-20,1567-1566[UP3]	..((((((((((((((((((&))))))))))))))))))..	GGGAUAUUGGCGCGGCUCAA&UUGAGCCGCGCCAAUAUCAC	0	0.00065636387237844	csi-miR171a		GRAS family transcription factor	0
miRNov443	gma-miR1515a			Phvul.002G174000.1		509	531	522	-35.60	-23.30	0.654494382022472	9	3-12,529-520;13-16,518-515;18-22,513-509	1-2,531-530[UP5];x-x,519-519[BULt];17-17,514-514[SIL]	(((((.((((.((((((((((..&..))))))))))-)))).)))))	CAGAUGAUUGUCGCGUAGAAUCA&UCAUUUUGCGUG-CAAUGAUCUG	1	0.026208721247748	gma-miR1515a		S-adenosyl-L-methionine-dependent methyltransferases superfamily protein	GO:0008171
miRNov339	gma-miR156a			Phvul.007G258400.1	OK	818	837	828	-37.20	-34.40	0.924731182795699	1	1-13,837-825;15-20,823-818	14-14,824-824[SIL]	((((((.(((((((((((((&))))))))))))).))))))	GUGCUCUCUCUCUUCUGUCA&UGACAGAAGAGAGUGAGCAC	0	0.000984384235815483	gma-miR156a		squamosa promoter binding protein-like 9	GO:0003677,GO:0005634
miRNov339	gma-miR156a			Phvul.007G258400.2	OK	815	834	825	-37.20	-34.40	0.924731182795699	1	1-13,834-822;15-20,820-815	14-14,821-821[SIL]	((((((.(((((((((((((&))))))))))))).))))))	GUGCUCUCUCUCUUCUGUCA&UGACAGAAGAGAGUGAGCAC	0	0.00101980148484648	gma-miR156a		squamosa promoter binding protein-like 9	GO:0003677,GO:0005634
miRNov339	gma-miR156a			Phvul.001G141000.1	OK	867	886	877	-37.20	-34.40	0.924731182795699	1	1-13,886-874;15-20,872-867	14-14,873-873[SIL]	((((((.(((((((((((((&))))))))))))).))))))	GUGCUCUCUCUCUUCUGUCA&UGACAGAAGAGAGUGAGCAC	0	0.0013595041507164	gma-miR156a		squamosa promoter binding protein-like 9	GO:0003677,GO:0005634
miRNov339	gma-miR156a			Phvul.009G165100.2	OK	1208	1227	1218	-37.20	-34.20	0.919354838709677	1	1-13,1227-1215;15-20,1213-1208	14-14,1214-1214[SIL]	((((((.(((((((((((((&))))))))))))).))))))	GUGCUCUCUCUCUUCUGUCA&UGACAGAAGAGAGUGAGCAC	0	0.00196779945930703	gma-miR156a		Squamosa promoter-binding protein-like (SBP domain) transcription factor family protein	GO:0003677,GO:0005634
miRNov339	gma-miR156a			Phvul.003G182900.1	OK	1907	1926	1917	-37.20	-34.20	0.919354838709677	1	1-13,1926-1914;15-20,1912-1907	14-14,1913-1913[SIL]	((((((.(((((((((((((&))))))))))))).))))))	GUGCUCUCUCUCUUCUGUCA&UGACAGAAGAGAGUGAGCAC	0	0.00203856297462446	gma-miR156a		Squamosa promoter-binding protein-like (SBP domain) transcription factor family protein	GO:0003677,GO:0005634
miRNov339	gma-miR156a			Phvul.008G157100.1		1117	1136	1127	-37.20	-34.20	0.919354838709677	1	1-13,1136-1124;15-20,1122-1117	14-14,1123-1123[SIL]	((((((.(((((((((((((&))))))))))))).))))))	GUGCUCUCUCUCUUCUGUCA&UGACAGAAGAGAGUGAGCAC	0	0.00305628552992254	gma-miR156a		squamosa promoter binding protein-like 10	GO:0003677,GO:0005634
miRNov339	gma-miR156a			Phvul.004G084300.1	OK	1687	1706	1697	-37.20	-30.10	0.809139784946237	3.5	1-18,1706-1689	19-20,1688-1687[UP3]	..((((((((((((((((((&))))))))))))))))))..	AGGCUCAUUCUCUUUUGUCA&UGACAGAAGAGAGUGAGCAC	0	0.00576514116287652	gma-miR156a		C2H2 and C2HC zinc fingers superfamily protein	GO:0008270,GO:0005622
miRNov339	gma-miR156a			Phvul.001G142100.1		376	395	386	-37.20	-25.80	0.693548387096774	4.5	1-5,395-391;7-18,389-378	6-6,390-390[SIL];19-20,377-376[UP3]	..((((((((((((.(((((&))))).))))))))))))..	CCGCUCAUUCUCUUAUGUCA&UGACAGAAGAGAGUGAGCAC	0	0.0275034945422286	gma-miR156a		fatty acid desaturase 2	GO:0006629,GO:0016717,GO:0055114,GO:0016491
miRNov293	gma-miR156c			Phvul.001G091400.1	OK	1181	1201	1192	-36.20	-37.50	1	0	1-21,1201-1181	NA	(((((((((((((((((((((&)))))))))))))))))))))	GUGCUCUCUAUCUUCUGUCAA&UUGACAGAAGAUAGAGAGCAC	0	0.000340049448802726	gma-miR156c		Squamosa promoter-binding protein-like (SBP domain) transcription factor family protein	GO:0003677,GO:0005634
miRNov280	gma-miR160a-5p			Phvul.008G168700.1	OK	1497	1517	1508	-45.40	-46.40	1	0.5	1-21,1517-1497	NA	(((((((((((((((((((((&)))))))))))))))))))))	UGGCAUGCAGGGAGCCAGGCA&UGCCUGGCUCCCUGUAUGCCA	0	0.000340049448802726	gma-miR160a-5p		auxin response factor 17	GO:0003677,GO:0006355,GO:0009725,GO:0005634
miRNov280	gma-miR160a-5p			Phvul.005G134500.2	OK	1624	1644	1635	-45.40	-45.40	1	1	1-20,1644-1625	21-21,1624-1624[UP3]	.((((((((((((((((((((&)))))))))))))))))))).	AGGCAUACAGGGAGCCAGGCA&UGCCUGGCUCCCUGUAUGCCA	0	0.00131229693122403	gma-miR160a-5p		auxin response factor 16	GO:0006355,GO:0005634,GO:0003677,GO:0009725
miRNov280	gma-miR160a-5p			Phvul.007G095000.1		1676	1696	1687	-45.40	-45.40	1	1	1-20,1696-1677	21-21,1676-1676[UP3]	.((((((((((((((((((((&)))))))))))))))))))).	AGGCAUACAGGGAGCCAGGCA&UGCCUGGCUCCCUGUAUGCCA	0	0.00169909130088208	gma-miR160a-5p		auxin response factor 16	GO:0003677,GO:0006355,GO:0009725,GO:0005634
miRNov280	gma-miR160a-5p			Phvul.011G080100.1	OK	1591	1611	1602	-45.40	-45.40	1	1	1-20,1611-1592	21-21,1591-1591[UP3]	.((((((((((((((((((((&)))))))))))))))))))).	AGGCAUACAGGGAGCCAGGCA&UGCCUGGCUCCCUGUAUGCCA	0	0.00237791921121133	gma-miR160a-5p		auxin response factor 10	GO:0006355,GO:0005634,GO:0003677,GO:0009725
miRNov280	gma-miR160a-5p			Phvul.005G134500.1	OK	1624	1644	1635	-45.40	-45.40	1	1	1-20,1644-1625	21-21,1624-1624[UP3]	.((((((((((((((((((((&)))))))))))))))))))).	AGGCAUACAGGGAGCCAGGCA&UGCCUGGCUCCCUGUAUGCCA	2	0.0296257195897935	gma-miR160a-5p		auxin response factor 16	GO:0006355,GO:0005634,GO:0003677,GO:0009725
miRNov568	gma-miR162b			Phvul.002G070500.1		717	742	728	-37.50	-27.90	0.744	14	3-7,740-736;8-21,730-717	1-2,742-741[UP5];x-x,735-731[BULt]	((((((((((((((.....(((((..&..)))))-----))))))))))))))	CUGGAUGCAGGGGUGAACAUUAUCUA&UCGAUAA-----ACCUCUGCAUCCAG	3	0.0338033918242402	gma-miR162b		ADP-ribosylation factor A1F	GO:0005525,GO:0007264,GO:0004871,GO:0019001,GO:0007186,GO:0005634,GO:0005737,GO:0005622
miRNov568	gma-miR162b			Phvul.003G061400.1		807	832	818	-37.50	-27.90	0.744	14	3-7,830-826;8-21,820-807	1-2,832-831[UP5];x-x,825-821[BULt]	((((((((((((((.....(((((..&..)))))-----))))))))))))))	CUGGAUGCAGGGGUGAAUAUUAUCUA&UCGAUAA-----ACCUCUGCAUCCAG	3	0.0420741661324817	gma-miR162b		ADP-ribosylation factor A1F	GO:0005525,GO:0007264,GO:0004871,GO:0019001,GO:0007186,GO:0005634,GO:0005737,GO:0005622
miRNov274	gma-miR164a			Phvul.002G223000.1		358	382	369	-44.30	-30.70	0.693002257336343	11	1-8,382-375;9-9,370-370;11-21,368-358	x-x,374-371[BULt];10-10,369-369[SIL]	(((((((((((.(....((((((((&))))))))----).)))))))))))	UGCGCGUGUCCCGUUCUCUUCUCCA&UGGAGAAG----CAGGGCACGUGCA	3	0.0104391230419962	gma-miR164a		Vacuolar protein sorting-associated protein VPS28 family protein	0
miRNov274	gma-miR164a			Phvul.003G189000.1	OK	845	867	858	-44.30	-39.60	0.893905191873589	3	1-18,867-850;19-20,847-846	x-x,849-848[BULt];21-21,845-845[UP3]	.((..((((((((((((((((((&))))))))))))))))))--)).	GGCUUACGUGCCCUGCUUCUCCA&UGGAGAAGCAGGGCACGU--GCA	2	0.0123766915882741	gma-miR164a		NAC domain containing protein 100	GO:0003677,GO:0006355
miRNov400	gma-miR167a			Phvul.006G084200.2		2762	2782	2773	-38.90	-31.30	0.804627249357327	4	3-13,2780-2770;15-21,2768-2762	1-2,2782-2781[UP5];14-14,2769-2769[SIL]	(((((((.(((((((((((..&..))))))))))).)))))))	UAGAUCAGGCUGGCAGCUUGU&UGAAGCUGCCAGCAUGAUCUA	0	0.000984384235815483	gma-miR167a		auxin response factor 8	GO:0006355,GO:0005634,GO:0003677,GO:0009725
miRNov400	gma-miR167a			Phvul.006G084200.1		2765	2785	2776	-38.90	-31.30	0.804627249357327	4	3-13,2783-2773;15-21,2771-2765	1-2,2785-2784[UP5];14-14,2772-2772[SIL]	(((((((.(((((((((((..&..))))))))))).)))))))	UAGAUCAGGCUGGCAGCUUGU&UGAAGCUGCCAGCAUGAUCUA	2	0.0123766915882741	gma-miR167a		auxin response factor 8	GO:0006355,GO:0005634,GO:0003677,GO:0009725
miRNov400	gma-miR167a			Phvul.008G242400.1		2907	2927	2918	-38.90	-31.30	0.804627249357327	4	3-13,2925-2915;15-21,2913-2907	1-2,2927-2926[UP5];14-14,2914-2914[SIL]	(((((((.(((((((((((..&..))))))))))).)))))))	UAGAUCAGGCUGGCAGCUUGU&UGAAGCUGCCAGCAUGAUCUA	2	0.0246002006818771	gma-miR167a		auxin response factor 8	GO:0006355,GO:0005634,GO:0003677,GO:0009725
miRNov50	gma-miR167c			Phvul.006G084200.2		2762	2782	2773	-40.20	-31.00	0.771144278606965	4.5	3-13,2780-2770;15-21,2768-2762	1-2,2782-2781[UP5];14-14,2769-2769[SIL]	(((((((.(((((((((((..&..))))))))))).)))))))	UAGAUCAGGCUGGCAGCUUGU&UGAAGCUGCCAGCAUGAUCUG	0	0.00067998326397789	gma-miR167c		auxin response factor 8	GO:0006355,GO:0005634,GO:0003677,GO:0009725
miRNov50	gma-miR167c			Phvul.008G242400.1		2907	2927	2918	-40.20	-31.00	0.771144278606965	4.5	3-13,2925-2915;15-21,2913-2907	1-2,2927-2926[UP5];14-14,2914-2914[SIL]	(((((((.(((((((((((..&..))))))))))).)))))))	UAGAUCAGGCUGGCAGCUUGU&UGAAGCUGCCAGCAUGAUCUG	2	0.0149242260565909	gma-miR167c		auxin response factor 8	GO:0006355,GO:0005634,GO:0003677,GO:0009725
miRNov191	gma-miR167e			Phvul.002G177600.1		3513	3533	3524	-38.60	-31.40	0.813471502590673	4.5	3-13,3531-3521;15-21,3519-3513	1-2,3533-3532[UP5];14-14,3520-3520[SIL]	(((((((.(((((((((((..&..))))))))))).)))))))	GAGAUCAGGCUGGCAGCUUGU&UGAAGCUGCCAGCAUGAUCUU	2	0.0246002006818771	gma-miR167e		auxin response factor 8	GO:0006355,GO:0005634,GO:0003677,GO:0009725
miRNov241	gma-miR168a			Phvul.004G142900.1		578	598	589	-43.60	-35.00	0.802752293577982	6	3-13,596-586;15-19,584-580	1-2,598-597[UP5];14-14,585-585[SIL];20-21,579-578[UP3]	..(((((.(((((((((((..&..))))))))))).)))))..	UACCCGAGCUGCACCAAGCAA&UCGCUUGGUGCAGGUCGGGAA	3	0.00856013593740235	gma-miR168a		Stabilizer of iron transporter SufD / Polynucleotidyl transferase	GO:0005515
miRNov435	gma-miR169a			Phvul.001G196800.1	OK	1803	1823	1814	-42.90	-30.40	0.708624708624709	4	2-13,1822-1811;15-19,1809-1805	1-1,1823-1823[UP5];14-14,1810-1810[SIL];20-21,1804-1803[UP3]	..(((((.((((((((((((.&.)))))))))))).)))))..	UAGGCAACUCAUCCUUGGCUC&CAGCCAAGGAUGACUUGCCGG	0	0.00491224058995043	gma-miR169a		nuclear factor Y, subunit A10	GO:0003700,GO:0006355,GO:0005634
miRNov97	gma-miR169e			Phvul.003G133100.1	OK	1358	1377	1368	-40.30	-33.60	0.833746898263027	1.5	1-12,1377-1366;14-20,1364-1358	13-13,1365-1365[SIL]	(((((((.((((((((((((&)))))))))))).)))))))	CUGGCAAAUCAUCCUUGGCU&AGCCAAGGAUGACUUGCCGG	3	0.0104391230419962	gma-miR169e		nuclear factor Y, subunit A3	GO:0003700,GO:0006355,GO:0005634
miRNov95	gma-miR169s			Phvul.003G133100.1	OK	1358	1378	1369	-41.30	-34.40	0.832929782082324	1.5	1-13,1378-1366;15-21,1364-1358	14-14,1365-1365[SIL]	(((((((.(((((((((((((&))))))))))))).)))))))	CUGGCAAAUCAUCCUUGGCUU&AAGCCAAGGAUGACUUGCCGG	0	0.000340049448802726	gma-miR169s		nuclear factor Y, subunit A3	GO:0003700,GO:0006355,GO:0005634
miRNov95	gma-miR169s			Phvul.010G133300.2	OK	1438	1458	1449	-41.30	-33.20	0.803874092009685	3.5	2-16,1457-1443;18-19,1441-1440;21-21,1438-1438	1-1,1458-1458[UP5];17-17,1442-1442[SIL];20-20,1439-1439[SIL]	(.((.(((((((((((((((.&.))))))))))))))).)).)	UGGGGAAGUCAUCCUUGGCUC&AAGCCAAGGAUGACUUGCCGG	0	0.00101980148484648	gma-miR169s		nuclear factor Y, subunit A3	GO:0003700,GO:0006355,GO:0005634
miRNov95	gma-miR169s			Phvul.010G133300.1	OK	1558	1578	1569	-41.30	-33.20	0.803874092009685	3.5	2-16,1577-1563;18-19,1561-1560;21-21,1558-1558	1-1,1578-1578[UP5];17-17,1562-1562[SIL];20-20,1559-1559[SIL]	(.((.(((((((((((((((.&.))))))))))))))).)).)	UGGGGAAGUCAUCCUUGGCUC&AAGCCAAGGAUGACUUGCCGG	0	0.00131229693122403	gma-miR169s		nuclear factor Y, subunit A3	GO:0003700,GO:0006355,GO:0005634
miRNov95	gma-miR169s			Phvul.001G196800.4	OK	1373	1393	1384	-41.30	-30.70	0.743341404358353	4	2-13,1392-1381;15-19,1379-1375	1-1,1393-1393[UP5];14-14,1380-1380[SIL];20-21,1374-1373[UP3]	..(((((.((((((((((((.&.)))))))))))).)))))..	UAGGCAACUCAUCCUUGGCUC&AAGCCAAGGAUGACUUGCCGG	0	0.00425867195598806	gma-miR169s		nuclear factor Y, subunit A10	GO:0003700,GO:0006355,GO:0005634
miRNov95	gma-miR169s			Phvul.001G196800.1	OK	1803	1823	1814	-41.30	-30.70	0.743341404358353	4	2-13,1822-1811;15-19,1809-1805	1-1,1823-1823[UP5];14-14,1810-1810[SIL];20-21,1804-1803[UP3]	..(((((.((((((((((((.&.)))))))))))).)))))..	UAGGCAACUCAUCCUUGGCUC&AAGCCAAGGAUGACUUGCCGG	0	0.00441163464777516	gma-miR169s		nuclear factor Y, subunit A10	GO:0003700,GO:0006355,GO:0005634
miRNov95	gma-miR169s			Phvul.001G196800.3	OK	1751	1771	1762	-41.30	-30.70	0.743341404358353	4	2-13,1770-1759;15-19,1757-1753	1-1,1771-1771[UP5];14-14,1758-1758[SIL];20-21,1752-1751[UP3]	..(((((.((((((((((((.&.)))))))))))).)))))..	UAGGCAACUCAUCCUUGGCUC&AAGCCAAGGAUGACUUGCCGG	0	0.00475018392264759	gma-miR169s		nuclear factor Y, subunit A10	GO:0003700,GO:0006355,GO:0005634
miRNov95	gma-miR169s			Phvul.001G196800.2	OK	1884	1904	1895	-41.30	-28.80	0.697336561743341	4	2-12,1903-1893;15-21,1890-1884	1-1,1904-1904[UP5];13-14,1892-1891[SIL]	(((((((..(((((((((((.&.)))))))))))..)))))))	UUGGCAAUCCAUCCUUGGCUC&AAGCCAAGGAUGACUUGCCGG	0	0.014853305294692	gma-miR169s		nuclear factor Y, subunit A10	GO:0003700,GO:0006355,GO:0005634
miRNov267	gma-miR171c-3p			Phvul.008G165200.1		309	329	320	-37.80	-31.90	0.843915343915344	4	1-8,329-322;10-20,320-310	9-9,321-321[SIL];21-21,309-309[UP3]	.(((((((((((.((((((((&)))))))).))))))))))).	AGUGAUAUUGGUUCGGCUCAA&UUGAGCCGUGCCAAUAUCACA	0	0.00169909130088208	gma-miR171c-3p		GRAS family transcription factor	0
miRNov287	gma-miR171i-3p			Phvul.008G143400.1	OK	1682	1702	1693	-38.60	-35.30	0.914507772020725	2	1-18,1702-1685;20-21,1683-1682	19-19,1684-1684[SIL]	((.((((((((((((((((((&)))))))))))))))))).))	CGGGAUAUUGGCGCGGCUCAA&UUGAGCCGUGCCAAUAUCACG	2	0.0149242260565909	gma-miR171i-3p		GRAS family transcription factor	0
miRNov287	gma-miR171i-3p			Phvul.008G143400.2	OK	1677	1697	1688	-38.60	-35.30	0.914507772020725	2	1-18,1697-1680;20-21,1678-1677	19-19,1679-1679[SIL]	((.((((((((((((((((((&)))))))))))))))))).))	CGGGAUAUUGGCGCGGCUCAA&UUGAGCCGUGCCAAUAUCACG	2	0.0296257195897935	gma-miR171i-3p		GRAS family transcription factor	0
miRNov227	gma-miR172a			Phvul.011G071100.1	OK	1797	1817	1808	-34.30	-34.10	0.994169096209913	2	1-20,1817-1798	21-21,1797-1797[UP3]	.((((((((((((((((((((&)))))))))))))))))))).	CUGCAGCAUCAUCAGGAUUCU&AGAAUCUUGAUGAUGCUGCAU	0	0.000328235805561294	gma-miR172a		related to AP2.7	GO:0003700,GO:0006355
miRNov227	gma-miR172a			Phvul.001G174400.1	OK	1508	1528	1519	-34.30	-33.30	0.970845481049563	3	2-20,1527-1509	1-1,1528-1528[UP5];21-21,1508-1508[UP3]	.(((((((((((((((((((.&.))))))))))))))))))).	CUGCAGCAUCAUCAGGAUUCC&AGAAUCUUGAUGAUGCUGCAU	1	0.00139682832409749	gma-miR172a		related to AP2.7	GO:0003700,GO:0006355
miRNov609	gma-miR172c			Phvul.002G016900.1	OK	1869	1889	1880	-37.50	-39.30	1	1	1-21,1889-1869	NA	(((((((((((((((((((((&)))))))))))))))))))))	CUGCAGCAUCAUCAGGAUUCC&GGAAUCUUGAUGAUGCUGCAG	0	0.0013595041507164	gma-miR172c		Integrase-type DNA-binding superfamily protein	GO:0003700,GO:0006355
miRNov8	gma-miR172f			Phvul.011G071100.2	OK	1753	1772	1763	-33.20	-34.10	1	1	1-20,1772-1753	NA	((((((((((((((((((((&))))))))))))))))))))	UGCAGCAUCAUCAGGAUUCU&AGAAUCUUGAUGAUGCUGCA	0	0.00067998326397789	gma-miR172f		related to AP2.7	GO:0003700,GO:0006355
miRNov8	gma-miR172f			Phvul.003G241900.1	OK	1940	1959	1950	-33.20	-33.30	1	2	2-20,1958-1940	1-1,1959-1959[UP5]	(((((((((((((((((((.&.)))))))))))))))))))	UGCAGCAUCAUCAGGAUUCC&AGAAUCUUGAUGAUGCUGCA	2	0.0149242260565909	gma-miR172f		Integrase-type DNA-binding superfamily protein	GO:0003700,GO:0006355
miRNov117	gma-miR319a			Phvul.001G101000.2		1117	1136	1127	-41.50	-31.60	0.76144578313253	4.5	1-3,1136-1134;5-18,1132-1119	4-4,1133-1133[SIL];19-20,1118-1117[UP3]	..((((((((((((((.(((&))).))))))))))))))..	ACGAGCUCCCUUCAGUGCAG&UUGGACUGAAGGGAGCUCCC	0	0.00339529569051544	gma-miR319a		ABA-responsive element binding protein 3	GO:0003700,GO:0043565,GO:0046983,GO:0006355
miRNov165	gma-miR393c-5p			Phvul.007G166200.1	OK	1801	1823	1814	-40.80	-36.60	0.897058823529412	2	1-18,1823-1806;20-22,1803-1801	19-19,1805-1804[AILt]	(((..((((((((((((((((((&))))))))))))))))))-.)))	GGAGACAAUGCGAUCCCUUUGGA&UCCAAAGGGAUCGCAUUG-AUCC	0	0.000340049448802726	gma-miR393c-5p		F-box/RNI-like superfamily protein	0
miRNov165	gma-miR393c-5p			Phvul.001G202600.1	OK	2098	2120	2111	-40.80	-36.60	0.897058823529412	2	1-18,2120-2103;20-22,2100-2098	19-19,2102-2101[AILt]	(((..((((((((((((((((((&))))))))))))))))))-.)))	GGAGACAAUGCGAUCCCUUUGGA&UCCAAAGGGAUCGCAUUG-AUCC	0	0.00065636387237844	gma-miR393c-5p		F-box/RNI-like superfamily protein	0
miRNov165	gma-miR393c-5p			Phvul.001G087000.1		2119	2140	2131	-40.80	-33.60	0.823529411764706	4	1-18,2140-2123	19-22,2122-2119[UP3]	....((((((((((((((((((&))))))))))))))))))....	GAAACAAUGCGAUCCCUUUGGA&UCCAAAGGGAUCGCAUUGAUCC	0	0.000984384235815483	gma-miR393c-5p		auxin signaling F-box 2	GO:0005515
miRNov449	gma-miR394a-5p			Phvul.002G173200.2	OK	1272	1291	1282	-39.10	-34.30	0.877237851662404	1	1-13,1291-1279;15-20,1277-1272	14-14,1278-1278[SIL]	((((((.(((((((((((((&))))))))))))).))))))	GGAGGUUGACAGAAUGCCAA&UUGGCAUUCUGUCCACCUCC	0	0.00203856297462446	gma-miR394a-5p		Galactose oxidase/kelch repeat superfamily protein	GO:0005515
miRNov449	gma-miR394a-5p			Phvul.001G262700.1	OK	1455	1474	1465	-39.10	-34.30	0.877237851662404	1	1-13,1474-1462;15-20,1460-1455	14-14,1461-1461[SIL]	((((((.(((((((((((((&))))))))))))).))))))	GGAGGUUGACAGAAUGCCAA&UUGGCAUUCUGUCCACCUCC	0	0.00271716004989697	gma-miR394a-5p		Galactose oxidase/kelch repeat superfamily protein	GO:0005515
miRNov177	gma-miR396a-5p			Phvul.003G168400.1	OK	36	56	47	-35.00	-29.50	0.842857142857143	2.5	1-12,56-45;14-21,43-36	13-13,44-44[SIL]	((((((((.((((((((((((&)))))))))))).))))))))	CGGUUCAAUAAAGCUGUGGGA&UUCCACAGCUUUCUUGAACUG	0	0.0026228717392125	gma-miR396a-5p		0	0
miRNov177	gma-miR396a-5p			Phvul.003G168300.1		383	403	394	-35.00	-29.80	0.851428571428571	4	2-20,402-384	1-1,403-403[UP5];21-21,383-383[UP3]	.(((((((((((((((((((.&.))))))))))))))))))).	CUUUUCCACAGCUUUCUUGAA&UUCCACAGCUUUCUUGAACUG	3	0.0207692707941066	gma-miR396a-5p		0	0
miRNov18	gma-miR408a-3p			Phvul.009G133600.1	OK	110	130	121	-44.60	-40.20	0.901345291479821	1.5	1-20,130-111	21-21,110-110[UP3]	.((((((((((((((((((((&)))))))))))))))))))).	UUCAGGGAAGAGGCAGUGCAU&AUGCACUGCCUCUUCCCUGGC	2	0.0149242260565909	gma-miR408a-3p		plantacyanin	GO:0005507,GO:0009055
miRNov18	gma-miR408a-3p			Phvul.002G250600.1		39	60	51	-44.60	-40.10	0.899103139013453	3	2-17,59-44;18-21,42-39	1-1,60-60[UP5];x-x,43-43[BULt]	((((.((((((((((((((((.&.))))))))))))))))-))))	GCCAUGGGAAGAGGCAGUGUAA&AUGCACUGCCUCUUCCC-UGGC	2	0.0296257195897935	gma-miR408a-3p		plantacyanin	GO:0005507,GO:0009055
miRNov18	gma-miR408a-3p			Phvul.002G250700.1	OK	137	157	148	-44.60	-38.70	0.867713004484305	2.5	2-17,156-141;19-21,139-137	1-1,157-157[UP5];18-18,140-140[SIL]	(((.((((((((((((((((.&.)))))))))))))))).)))	GUCUGGGAAGAGGCAGUGCAG&AUGCACUGCCUCUUCCCUGGC	2	0.0441078047101373	gma-miR408a-3p		plantacyanin	GO:0005507,GO:0009055
miRNov57	gma-miR482b-3p			Phvul.006G096400.1		1253	1274	1265	-44.10	-32.30	0.732426303854875	6.5	3-8,1272-1267;10-17,1265-1258;19-22,1256-1253	1-2,1274-1273[UP5];9-9,1266-1266[SIL];18-18,1257-1257[SIL]	((((.((((((((.((((((..&..)))))).)))))))).))))	GGUGCGGGAGGUGCAGGGAAAG&UCUUCCCUACACCUCCCAUACC	0	0.00846663640152379	gma-miR482b-3p		dehydroquinate dehydratase, putative / shikimate dehydrogenase, putative	GO:0003855,GO:0004764,GO:0055114
miRNov564	mtr-miR160c			Phvul.009G026200.1	OK	1502	1522	1513	-45.20	-41.70	0.922566371681416	1	1-14,1522-1509;16-21,1507-1502	15-15,1508-1508[SIL]	((((((.((((((((((((((&)))))))))))))).))))))	UGGCAUGCAGGGAGCCAGGCA&UGCCUGGCUCCCUGAAUGCCA	0	0.00101980148484648	mtr-miR160c		auxin response factor 17	GO:0003677,GO:0006355,GO:0009725,GO:0005634
miRNov607	pvu-miR1514a			Phvul.010G121000.1	OK	963	984	975	-29.20	-25.30	0.866438356164384	3	1-8,984-977;10-22,975-963	9-9,976-976[SIL]	(((((((((((((.((((((((&)))))))).)))))))))))))	CAAUGCCUAUUUUAGAAAUGAA&UUCAUUUUGAAAAUAGGCAUUG	0	0.000340049448802726	pvu-miR1514a		NAC transcription factor-like 9	GO:0003677,GO:0006355
miRNov607	pvu-miR1514a			Phvul.005G062400.2		154	176	166	-29.20	-25.20	0.863013698630137	5	3-6,174-171;7-22,169-154	1-2,176-175[UP5];x-x,170-170[BULt]	((((((((((((((((.((((..&..))))-))))))))))))))))	CAAUGCCUAUUUUCAACAAUGUU&UUCAUU-UUGAAAAUAGGCAUUG	0	0.00164010199394493	pvu-miR1514a		0	0
miRNov607	pvu-miR1514a			Phvul.010G120700.1	OK	862	883	874	-29.20	-24.90	0.852739726027397	3	1-8,883-876;10-22,874-862	9-9,875-875[SIL]	(((((((((((((.((((((((&)))))))).)))))))))))))	CAAUGCCUAUUUUAGAAAUGAA&UUCAUUUUGAAAAUAGGCAUUG	0	0.00203856297462446	pvu-miR1514a		NAC transcription factor-like 9	GO:0003677,GO:0006355
miRNov292	pvu-miR159a.1			Phvul.005G012900.1	OK	1148	1168	1159	-36.40	-31.40	0.862637362637363	4	2-6,1167-1163;8-20,1161-1149	1-1,1168-1168[UP5];7-7,1162-1162[SIL];21-21,1148-1148[UP3]	.(((((((((((((.(((((.&.))))).))))))))))))).	CAGAGCUCCCUUCACUCCAAU&UUUGGAUUGAAGGGAGCUCUA	0	0.00101980148484648	pvu-miR159a.1		myb domain protein 65	GO:0003677
miRNov292	pvu-miR159a.1			Phvul.011G157100.1	OK	596	616	607	-36.40	-26.50	0.728021978021978	3	1-5,616-612;7-15,610-602;17-21,600-596	6-6,611-611[SIL];16-16,601-601[SIL]	(((((.(((((((((.(((((&))))).))))))))).)))))	UAGAGAUCCCUUCAAACCAAA&UUUGGAUUGAAGGGAGCUCUA	0	0.0131766022440579	pvu-miR159a.1		0	0
miRNov89	pvu-miR166a			Phvul.002G246800.1	OK	1054	1074	1065	-44.10	-37.60	0.852607709750567	3	1-19,1074-1056	20-21,1055-1054[UP3]	..(((((((((((((((((((&)))))))))))))))))))..	UUGGGAUGAAGCCUGGUCCGG&UCGGACCAGGCUUCAUUCCCC	0	0.00101980148484648	pvu-miR166a		Homeobox-leucine zipper family protein / lipid-binding START domain-containing protein	GO:0003700,GO:0043565,GO:0006355
miRNov89	pvu-miR166a			Phvul.005G166900.1	OK	1305	1325	1316	-44.10	-38.10	0.863945578231292	2.5	1-19,1325-1307	20-21,1306-1305[UP3]	..(((((((((((((((((((&)))))))))))))))))))..	CUGGAAUGAAGCCUGGUCCGG&UCGGACCAGGCUUCAUUCCCC	2	0.0149242260565909	pvu-miR166a		Homeobox-leucine zipper family protein / lipid-binding START domain-containing protein	GO:0003700,GO:0043565,GO:0006355
miRNov89	pvu-miR166a			Phvul.010G146200.1	OK	1024	1044	1035	-44.10	-38.10	0.863945578231292	2.5	1-19,1044-1026	20-21,1025-1024[UP3]	..(((((((((((((((((((&)))))))))))))))))))..	CUGGAAUGAAGCCUGGUCCGG&UCGGACCAGGCUUCAUUCCCC	2	0.0296257195897935	pvu-miR166a		Homeobox-leucine zipper family protein / lipid-binding START domain-containing protein	GO:0003700,GO:0043565,GO:0006355
miRNov89	pvu-miR166a			Phvul.011G079800.1	OK	1356	1376	1367	-44.10	-37.60	0.852607709750567	3	1-19,1376-1358	20-21,1357-1356[UP3]	..(((((((((((((((((((&)))))))))))))))))))..	CUGGGAUGAAGCCUGGUCCGG&UCGGACCAGGCUUCAUUCCCC	2	0.0485952314901654	pvu-miR166a		Homeobox-leucine zipper family protein / lipid-binding START domain-containing protein	GO:0003700,GO:0043565,GO:0006355
miRNov483	pvu-miR2119			Phvul.009G118900.1		551	571	562	-38.40	-31.80	0.828125	9	5-19,567-553	1-4,571-568[UP5];20-21,552-551[UP3]	..(((((((((((((((....&....)))))))))))))))..	CACCCCUACAACUCCCUCAGC&UCAAAGGGAGUUGUAGGGGAA	3	0.0309915808627907	pvu-miR2119		plasma membrane intrinsic protein 3	GO:0005215,GO:0006810,GO:0016020
miRNov172	vvi-miR396b			Phvul.008G204300.1	OK	1051	1070	1061	-32.40	-28.50	0.87962962962963	2.5	1-4,1070-1067;6-20,1065-1051	5-5,1066-1066[SIL]	(((((((((((((((.((((&)))).)))))))))))))))	GGUUCAAGAAAGCUGAGGAA&UUCCACAGCUUUCUUGAACU	0	0.000984384235815483	vvi-miR396b		Ankyrin-repeat containing protein	0
miRNov172	vvi-miR396b			Phvul.010G130000.1		1939	1959	1949	-32.40	-28.20	0.87037037037037	3	1-8,1959-1952;9-19,1950-1940	x-x,1951-1951[BULt];20-20,1939-1939[UP3]	.(((((((((((.((((((((&))))))))-))))))))))).	CGUUCAAGAAAGCCUGUGGAA&UUCCACAG-CUUUCUUGAACU	1	0.00228735465729923	vvi-miR396b		growth-regulating factor 5	GO:0005515,GO:0005524,GO:0016818,GO:0006355,GO:0005634
miRNov172	vvi-miR396b			Phvul.009G047000.3		1125	1145	1135	-32.40	-28.20	0.87037037037037	3	1-8,1145-1138;9-19,1136-1126	x-x,1137-1137[BULt];20-20,1125-1125[UP3]	.(((((((((((.((((((((&))))))))-))))))))))).	CGUUCAAGAAAGCCUGUGGAA&UUCCACAG-CUUUCUUGAACU	0	0.0026228717392125	vvi-miR396b		growth-regulating factor 7	GO:0005515,GO:0005524,GO:0016818,GO:0006355,GO:0005634
miRNov172	vvi-miR396b			Phvul.009G047000.1		1149	1169	1159	-32.40	-28.20	0.87037037037037	3	1-8,1169-1162;9-19,1160-1150	x-x,1161-1161[BULt];20-20,1149-1149[UP3]	.(((((((((((.((((((((&))))))))-))))))))))).	CGUUCAAGAAAGCCUGUGGAA&UUCCACAG-CUUUCUUGAACU	0	0.00360467406143528	vvi-miR396b		growth-regulating factor 7	GO:0005515,GO:0005524,GO:0016818,GO:0006355,GO:0005634
miRNov172	vvi-miR396b			Phvul.009G228000.1	OK	505	525	515	-32.40	-28.20	0.87037037037037	3	1-8,525-518;9-19,516-506	x-x,517-517[BULt];20-20,505-505[UP3]	.(((((((((((.((((((((&))))))))-))))))))))).	CGUUCAAGAAAGCCUGUGGAA&UUCCACAG-CUUUCUUGAACU	0	0.00393172668390218	vvi-miR396b		growth-regulating factor 5	GO:0005515,GO:0005524,GO:0016818,GO:0006355,GO:0005634
miRNov172	vvi-miR396b			Phvul.009G047000.2		1122	1142	1132	-32.40	-28.20	0.87037037037037	3	1-8,1142-1135;9-19,1133-1123	x-x,1134-1134[BULt];20-20,1122-1122[UP3]	.(((((((((((.((((((((&))))))))-))))))))))).	CGUUCAAGAAAGCCUGUGGAA&UUCCACAG-CUUUCUUGAACU	0	0.00458550991292928	vvi-miR396b		growth-regulating factor 7	GO:0005515,GO:0005524,GO:0016818,GO:0006355,GO:0005634
miRNov172	vvi-miR396b			Phvul.001G187500.1	OK	723	743	733	-32.40	-28.10	0.867283950617284	3	1-8,743-736;9-19,734-724	x-x,735-735[BULt];20-20,723-723[UP3]	.(((((((((((.((((((((&))))))))-))))))))))).	CGUUCAAGAAAGCCUGUGGAA&UUCCACAG-CUUUCUUGAACU	0	0.00491224058995043	vvi-miR396b		growth-regulating factor 4	GO:0005515,GO:0005524,GO:0016818,GO:0006355,GO:0005634
miRNov172	vvi-miR396b			Phvul.007G222300.1	OK	641	661	651	-32.40	-28.10	0.867283950617284	3	1-8,661-654;9-19,652-642	x-x,653-653[BULt];20-20,641-641[UP3]	.(((((((((((.((((((((&))))))))-))))))))))).	CGUUCAAGAAAGCCUGUGGAA&UUCCACAG-CUUUCUUGAACU	0	0.00523886402226448	vvi-miR396b		growth-regulating factor 3	GO:0005515,GO:0005524,GO:0016818,GO:0006355,GO:0005634
miRNov172	vvi-miR396b			Phvul.011G017700.1	OK	626	646	636	-32.40	-28.00	0.864197530864198	3	1-8,646-639;9-19,637-627	x-x,638-638[BULt];20-20,626-626[UP3]	.(((((((((((.((((((((&))))))))-))))))))))).	CGUUCAAGAAAGCCUGUGGAA&UUCCACAG-CUUUCUUGAACU	0	0.0058917892935666	vvi-miR396b		growth-regulating factor 5	GO:0005515,GO:0005524,GO:0016818,GO:0006355,GO:0005634
miRNov172	vvi-miR396b			Phvul.002G131700.1	OK	497	517	507	-32.40	-28.00	0.864197530864198	3	1-8,517-510;9-19,508-498	x-x,509-509[BULt];20-20,497-497[UP3]	.(((((((((((.((((((((&))))))))-))))))))))).	CGUUCAAGAAAGCCUGUGGAA&UUCCACAG-CUUUCUUGAACU	0	0.00621809120292283	vvi-miR396b		growth-regulating factor 2	GO:0005515,GO:0005524,GO:0016818,GO:0006355,GO:0005634
miRNov172	vvi-miR396b			Phvul.002G041800.1	OK	674	694	684	-32.40	-28.00	0.864197530864198	3	1-8,694-687;9-19,685-675	x-x,686-686[BULt];20-20,674-674[UP3]	.(((((((((((.((((((((&))))))))-))))))))))).	CGUUCAAGAAAGCCUGUGGAA&UUCCACAG-CUUUCUUGAACU	0	0.00654428600830914	vvi-miR396b		growth-regulating factor 5	GO:0005515,GO:0005524,GO:0016818,GO:0006355,GO:0005634
miRNov172	vvi-miR396b			Phvul.003G168300.1		453	472	463	-32.40	-29.10	0.898148148148148	2	1-17,472-456;19-20,454-453	18-18,455-455[SIL]	((.(((((((((((((((((&))))))))))))))))).))	AGCUCAAGAAAGCUGUGGGA&UUCCACAGCUUUCUUGAACU	2	0.0123766915882741	vvi-miR396b		0	0
miRNov4	csi-miR319			Phvul.011G191300.1	OK	1345	1365	1356	-40.70	-33.20	0.815724815724816	4	2-6,1364-1360;8-20,1358-1346	1-1,1365-1365[UP5];7-7,1359-1359[SIL];21-21,1345-1345[UP3]	.(((((((((((((.(((((.&.))))).))))))))))))).	UGGAGCUCCCUUCACUCCAAU&UUUGGACUGAAGGGAGCUCCU	0	0.00067998326397789	csi-miR319		myb domain protein 33	GO:0003677
miRNov4	csi-miR319			Phvul.006G020200.1		1465	1485	1476	-40.70	-33.20	0.815724815724816	4	2-6,1484-1480;8-20,1478-1466	1-1,1485-1485[UP5];7-7,1479-1479[SIL];21-21,1465-1465[UP3]	.(((((((((((((.(((((.&.))))).))))))))))))).	UGGAGCUCCCUUCACUCCAAU&UUUGGACUGAAGGGAGCUCCU	2	0.0149242260565909	csi-miR319		myb domain protein 33	GO:0003677
miRNov170	gma-miR171k-3p			Phvul.010G072700.1	OK	1414	1434	1425	-39.30	-35.50	0.903307888040712	3	1-18,1434-1417	19-21,1416-1414[UP3]	...((((((((((((((((((&))))))))))))))))))...	AGGGAUAUUGGCGCGGCUCAA&UUGAGCCGCGCCAAUAUCACU	0	0.000340049448802726	gma-miR171k-3p		GRAS family transcription factor	0
miRNov170	gma-miR171k-3p			Phvul.010G072900.1	OK	1565	1585	1576	-39.30	-35.50	0.903307888040712	3	1-18,1585-1568	19-21,1567-1565[UP3]	...((((((((((((((((((&))))))))))))))))))...	AGGGAUAUUGGCGCGGCUCAA&UUGAGCCGCGCCAAUAUCACU	0	0.00101980148484648	gma-miR171k-3p		GRAS family transcription factor	0
miRNov236	bna-miR167d			Phvul.008G197600.1		2902	2921	2912	-37.60	-30.30	0.805851063829787	4	3-13,2919-2909;15-20,2907-2902	1-2,2921-2920[UP5];14-14,2908-2908[SIL]	((((((.(((((((((((..&..))))))))))).))))))	AGAUCAGGCUGGCAGCUUGU&UGAAGCUGCCAGCAUGAUCU	0	0.00131229693122403	bna-miR167d		auxin response factor 6	GO:0006355,GO:0005634,GO:0003677,GO:0009725
miRNov624	gma-miR166h-3p			Phvul.010G146200.1		1026	1045	1037	-42.00	-38.20	0.90952380952381	2	1-2,1045-1044;4-21,1043-1026	3-3,x-x[BULq]	((((((((((((((((((-((&)).))))))))))))))))))	GGAAUGAAGCCUGGUCCG-GA&UCUCGGACCAGGCUUCAUUCC	2	0.0149242260565909	gma-miR166h-3p		Homeobox-leucine zipper family protein / lipid-binding START domain-containing protein	GO:0003700,GO:0043565,GO:0006355
miRNov624	gma-miR166h-3p			Phvul.005G166900.1		1307	1326	1318	-42.00	-38.20	0.90952380952381	2	1-2,1326-1325;4-21,1324-1307	3-3,x-x[BULq]	((((((((((((((((((-((&)).))))))))))))))))))	GGAAUGAAGCCUGGUCCG-GA&UCUCGGACCAGGCUUCAUUCC	2	0.0296257195897935	gma-miR166h-3p		Homeobox-leucine zipper family protein / lipid-binding START domain-containing protein	GO:0003700,GO:0043565,GO:0006355
miRNov624	gma-miR166h-3p			Phvul.006G128600.1		1042	1061	1053	-42.00	-37.70	0.897619047619048	2.5	1-2,1061-1060;4-21,1059-1042	3-3,x-x[BULq]	((((((((((((((((((-((&)).))))))))))))))))))	GGGAUGAAGCCUGGUCCG-GA&UCUCGGACCAGGCUUCAUUCC	2	0.0366724231733019	gma-miR166h-3p		Homeobox-leucine zipper family protein / lipid-binding START domain-containing protein	GO:0003700,GO:0043565,GO:0006355
miRNov624	gma-miR166h-3p			Phvul.011G079800.1		1358	1377	1369	-42.00	-37.70	0.897619047619048	2.5	1-2,1377-1376;4-21,1375-1358	3-3,x-x[BULq]	((((((((((((((((((-((&)).))))))))))))))))))	GGGAUGAAGCCUGGUCCG-GA&UCUCGGACCAGGCUUCAUUCC	2	0.0441078047101373	gma-miR166h-3p		Homeobox-leucine zipper family protein / lipid-binding START domain-containing protein	GO:0003700,GO:0043565,GO:0006355
miRNov625	gma-miR166j-3p			Phvul.009G110500.1		942	961	952	-43.20	-38.90	0.900462962962963	1.5	1-16,961-946;18-21,945-942	17-17,x-x[BULq]	((((-((((((((((((((((&)))))))))))))))).))))	CGGG-AUGAAGCCUGGUCCGG&UCGGACCAGGCUUCAUUCCCG	0	0.000340049448802726	gma-miR166j-3p		homeobox gene 8	GO:0003700,GO:0043565,GO:0006355
miRNov294	gma-miR172h-5p			Phvul.006G133700.1		1486	1508	1499	-37.90	-30.70	0.810026385224274	4	2-16,1507-1493;17-20,1490-1487	1-1,1508-1508[UP5];x-x,1492-1491[BULt];21-21,1486-1486[UP3]	.((((..(((((((((((((((.&.)))))))))))))))--)))).	AGUGAUUAUCUUGAUGCUGCUGA&GCAGCAGCAUCAAGAU--UCACA	3	0.0207692707941066	gma-miR172h-5p		glycosyl hydrolase 9A1	GO:0004553,GO:0005975
miRNov347	gma-miR393h			Phvul.001G202600.1	OK	2101	2121	2112	-38.40	-34.00	0.885416666666667	2	2-19,2120-2103;21-22,2102-2101	1-1,2121-2121[UP5];20-20,x-x[BULq]	((-((((((((((((((((((.&.)))))))))))))))))).))	GA-CAAUGCGAUCCCUUUGGAU&UUCCAAAGGGAUCGCAUUGAUC	2	0.0149242260565909	gma-miR393h		F-box/RNI-like superfamily protein	0
miRNov347	gma-miR393h			Phvul.007G166200.1	OK	1804	1824	1815	-38.40	-34.00	0.885416666666667	2	2-19,1823-1806;21-22,1805-1804	1-1,1824-1824[UP5];20-20,x-x[BULq]	((-((((((((((((((((((.&.)))))))))))))))))).))	GA-CAAUGCGAUCCCUUUGGAU&UUCCAAAGGGAUCGCAUUGAUC	2	0.0296257195897935	gma-miR393h		F-box/RNI-like superfamily protein	0
miRNov190	ppe-miR167d			Phvul.002G233600.1		3360	3381	3372	-39.80	-31.40	0.78894472361809	5.5	3-13,3379-3369;15-21,3367-3361	1-2,3381-3380[UP5];14-14,3368-3368[SIL];22-22,3360-3360[UP3]	.(((((((.(((((((((((..&..))))))))))).))))))).	UGAGAUCAGGCUGGCAGCUUGU&UGAAGCUGCCAGCAUGAUCUUA	0	0.000340049448802726	ppe-miR167d		auxin response factor 8	GO:0006355,GO:0005634,GO:0003677,GO:0009725
miRNov190	ppe-miR167d			Phvul.002G177600.1		3512	3533	3524	-39.80	-31.40	0.78894472361809	5.5	3-13,3531-3521;15-21,3519-3513	1-2,3533-3532[UP5];14-14,3520-3520[SIL];22-22,3512-3512[UP3]	.(((((((.(((((((((((..&..))))))))))).))))))).	UGAGAUCAGGCUGGCAGCUUGU&UGAAGCUGCCAGCAUGAUCUUA	2	0.0296257195897935	ppe-miR167d		auxin response factor 8	GO:0006355,GO:0005634,GO:0003677,GO:0009725
miRNov478	gma-miR169k			Phvul.008G283100.1	OK	1580	1600	1591	-40.50	-33.40	0.824691358024691	2	1-13,1600-1588;15-20,1586-1581	14-14,1587-1587[SIL];21-21,1580-1580[UP3]	.((((((.(((((((((((((&))))))))))))).)))))).	GCGGCAAAUCAUUCUUGGCUG&CAGCCAAGAAUGACUUGCCGG	0	0.00067998326397789	gma-miR169k		nuclear factor Y, subunit A9	GO:0003700,GO:0006355,GO:0005634
miRNov478	gma-miR169k			Phvul.011G211300.2	OK	1111	1131	1122	-40.50	-28.00	0.691358024691358	4	2-13,1130-1119;15-19,1117-1113	1-1,1131-1131[UP5];14-14,1118-1118[SIL];20-21,1112-1111[UP3]	..(((((.((((((((((((.&.)))))))))))).)))))..	AAGGCAAAUCAUUCUUGGCUC&CAGCCAAGAAUGACUUGCCGG	0	0.00677906334820477	gma-miR169k		nuclear factor Y, subunit A1	GO:0003700,GO:0006355,GO:0005634
miRNov478	gma-miR169k			Phvul.011G211300.3	OK	1116	1136	1127	-40.50	-28.00	0.691358024691358	4	2-13,1135-1124;15-19,1122-1118	1-1,1136-1136[UP5];14-14,1123-1123[SIL];20-21,1117-1116[UP3]	..(((((.((((((((((((.&.)))))))))))).)))))..	AAGGCAAAUCAUUCUUGGCUC&CAGCCAAGAAUGACUUGCCGG	0	0.00745443696256043	gma-miR169k		nuclear factor Y, subunit A1	GO:0003700,GO:0006355,GO:0005634
miRNov478	gma-miR169k			Phvul.011G211300.1	OK	1053	1073	1064	-40.50	-28.00	0.691358024691358	4	2-13,1072-1061;15-19,1059-1055	1-1,1073-1073[UP5];14-14,1060-1060[SIL];20-21,1054-1053[UP3]	..(((((.((((((((((((.&.)))))))))))).)))))..	AAGGCAAAUCAUUCUUGGCUC&CAGCCAAGAAUGACUUGCCGG	0	0.00779195153418288	gma-miR169k		nuclear factor Y, subunit A1	GO:0003700,GO:0006355,GO:0005634
miRNov478	gma-miR169k			Phvul.011G211300.4	OK	1048	1068	1059	-40.50	-28.00	0.691358024691358	4	2-13,1067-1056;15-19,1054-1050	1-1,1068-1068[UP5];14-14,1055-1055[SIL];20-21,1049-1048[UP3]	..(((((.((((((((((((.&.)))))))))))).)))))..	AAGGCAAAUCAUUCUUGGCUC&CAGCCAAGAAUGACUUGCCGG	0	0.00812935133416126	gma-miR169k		nuclear factor Y, subunit A1	GO:0003700,GO:0006355,GO:0005634
miRNov478	gma-miR169k			Phvul.008G283100.2	OK	1434	1454	1445	-40.50	-33.40	0.824691358024691	2	1-13,1454-1442;15-20,1440-1435	14-14,1441-1441[SIL];21-21,1434-1434[UP3]	.((((((.(((((((((((((&))))))))))))).)))))).	GCGGCAAAUCAUUCUUGGCUG&CAGCCAAGAAUGACUUGCCGG	4	0.0408384915831068	gma-miR169k		nuclear factor Y, subunit A9	GO:0003700,GO:0006355,GO:0005634
miRNov478	gma-miR169k			Phvul.006G062200.1		1405	1425	1416	-40.50	-30.70	0.758024691358025	3	2-13,1424-1413;15-20,1411-1406	1-1,1425-1425[UP5];14-14,1412-1412[SIL];21-21,1405-1405[UP3]	.((((((.((((((((((((.&.)))))))))))).)))))).	GCGGCAAAUCAUUCUUGGCUU&CAGCCAAGAAUGACUUGCCGG	2	0.0485952314901654	gma-miR169k		nuclear factor Y, subunit A1	GO:0003700,GO:0006355,GO:0005634
miRNov74	gma-miR319d			Phvul.001G082900.1		1438	1458	1449	-46.00	-34.10	0.741304347826087	4	1-13,1458-1446;16-21,1444-1439	14-15,1445-1445[AILq];22-22,1438-1438[UP3]	.((((((.-(((((((((((((&)))))))))))))..)))))).	AGAGGGGA-CCCCUUCAGUCCA&UGGACUGAAGGGGAGCUCCUUC	2	0.0296257195897935	gma-miR319d		TCP family transcription factor 4	0
miRNov74	gma-miR319d			Phvul.011G156900.1		1976	1996	1987	-46.00	-34.10	0.741304347826087	4	1-13,1996-1984;16-21,1982-1977	14-15,1983-1983[AILq];22-22,1976-1976[UP3]	.((((((.-(((((((((((((&)))))))))))))..)))))).	AGAGGGGA-CCCCUUCAGUCCA&UGGACUGAAGGGGAGCUCCUUC	2	0.0441078047101373	gma-miR319d		TEOSINTE BRANCHED 1, cycloidea and PCF transcription factor 3	0
miRNov433	gma-miR403a			Phvul.001G114000.1		203	223	214	-32.10	-25.40	0.791277258566978	7.5	3-15,221-209;18-21,206-203	1-2,223-222[UP5];16-17,208-207[SIL]	((((..(((((((((((((..&..)))))))))))))..))))	CGAGGGUGUGUGUGGAUCUUC&UUAGAUUCACGCACAAACUUG	2	0.0441078047101373	gma-miR403a		0	0
miRNov588	gma-miR530b			Phvul.009G142400.2	OK	2465	2485	2476	-35.60	-32.50	0.912921348314607	2.5	1-13,2485-2473;15-21,2471-2465	14-14,2472-2472[SIL]	(((((((.(((((((((((((&))))))))))))).)))))))	UGAGGUGGGGGUGCAAAUGCA&UGCAUUUGCACCUGCACUUUA	0	0.0026228717392125	gma-miR530b		potassium transporter 2	GO:0015079,GO:0071805,GO:0016020
miRNov588	gma-miR530b			Phvul.006G114000.1	OK	1132	1151	1142	-35.60	-30.80	0.865168539325843	2	1-15,1151-1137;17-20,1136-1133	16-16,x-x[BULq];21-21,1132-1132[UP3]	.((((-(((((((((((((((&))))))))))))))).)))).	CAAAG-GCAGGUGCAAAUGCA&UGCAUUUGCACCUGCACUUUA	1	0.0032562314705995	gma-miR530b		ABA-inducible BHLH-type transcription factor	GO:0030528,GO:0006355
miRNov348		gma-miR393a		Phvul.001G087000.1		2122	2141	2132	-34.40	-33.60	0.976744186046512	2	2-19,2140-2123	1-1,2141-2141[UP5];20-20,2122-2122[UP3]	.((((((((((((((((((.&.)))))))))))))))))).	ACAAUGCGAUCCCUUUGGAU&UUCCAAAGGGAUCGCAUUGA	2	0.0149242260565909		gma-miR393a	auxin signaling F-box 2	GO:0005515
miRNov348		gma-miR393a		Phvul.001G202600.1	OK	2102	2121	2112	-34.40	-33.60	0.976744186046512	2	2-19,2120-2103	1-1,2121-2121[UP5];20-20,2102-2102[UP3]	.((((((((((((((((((.&.)))))))))))))))))).	ACAAUGCGAUCCCUUUGGAU&UUCCAAAGGGAUCGCAUUGA	2	0.0246002006818771		gma-miR393a	F-box/RNI-like superfamily protein	0
miRNov150		mtr-miR2597		Phvul.008G221300.1		302	322	313	-31.40	-27.50	0.875796178343949	8.5	4-20,319-303	1-3,322-320[UP5];21-21,302-302[UP3]	.(((((((((((((((((...&...))))))))))))))))).	ACAAAUCGAGGGAGUGCCUUC&UUUGGUACUUCCUUGAUUUGA	3	0.0338033918242402		mtr-miR2597	Ribosomal protein S4 (RPS4A) family protein	GO:0003723,GO:0006412,GO:0005840,GO:0005622,GO:0003735
miRNov577		pvu-miR482-5p		Phvul.004G164800.1	OK	1754	1774	1765	-41.80	-34.00	0.813397129186603	4.5	1-4,1774-1771;6-21,1769-1754	5-5,1770-1770[SIL]	((((((((((((((((.((((&)))).))))))))))))))))	GCUUUCCAAUCGGUCCUUUCC&GGAAUGGGCUGAUUGGGAAGC	4	0.0408384915831068		pvu-miR482-5p	Enoyl-CoA hydratase/isomerase family	GO:0003824,GO:0008152,GO:0003857,GO:0016491,GO:0006631,GO:0055114
miRNov72		bdi-miR160e-3p		Phvul.008G168700.1		1497	1517	1508	-44.30	-41.70	0.941309255079007	2.5	1-14,1517-1504;16-21,1502-1497	15-15,1503-1503[SIL]	((((((.((((((((((((((&)))))))))))))).))))))	UGGCAUGCAGGGAGCCAGGCA&GCAUGAGGGGAGUCAUGCAGG	2	0.0123766915882741		bdi-miR160e-3p	auxin response factor 17	GO:0003677,GO:0006355,GO:0009725,GO:0005634
miRNov102		gma-miR169c		Phvul.010G133300.2	OK	1438	1459	1450	-44.80	-37.20	0.830357142857143	2.5	1-17,1459-1443;19-20,1441-1440;22-22,1438-1438	18-18,1442-1442[SIL];21-21,1439-1439[SIL]	(.((.(((((((((((((((((&))))))))))))))))).)).)	UGGGGAAGUCAUCCUUGGCUCA&UGAGCCAAGGAUGACUUGCCGG	2	0.0296257195897935		gma-miR169c	nuclear factor Y, subunit A3	GO:0003700,GO:0006355,GO:0005634
miRNov102		gma-miR169c		Phvul.003G133100.1	OK	1358	1379	1370	-44.80	-35.70	0.796875	2.5	1-14,1379-1366;16-22,1364-1358	15-15,1365-1365[SIL]	(((((((.((((((((((((((&)))))))))))))).)))))))	CUGGCAAAUCAUCCUUGGCUUA&UGAGCCAAGGAUGACUUGCCGG	2	0.0485952314901654		gma-miR169c	nuclear factor Y, subunit A3	GO:0003700,GO:0006355,GO:0005634
miRNov137		gma-miR172f		Phvul.011G071100.1	OK	1797	1817	1808	-35.90	-34.20	0.952646239554318	2	1-20,1817-1798	21-21,1797-1797[UP3]	.((((((((((((((((((((&)))))))))))))))))))).	CUGCAGCAUCAUCAGGAUUCU&AGAAUCUUGAUGAUGCUGCAC	0	0.000340049448802726		gma-miR172f	related to AP2.7	GO:0003700,GO:0006355
miRNov137		gma-miR172f		Phvul.005G138300.1	OK	1473	1493	1484	-35.90	-34.20	0.952646239554318	2	1-20,1493-1474	21-21,1473-1473[UP3]	.((((((((((((((((((((&)))))))))))))))))))).	CUGCAGCAUCAUCAGGAUUCU&AGAAUCUUGAUGAUGCUGCAC	0	0.00067998326397789		gma-miR172f	related to AP2.7	GO:0003700,GO:0006355
miRNov137		gma-miR172f		Phvul.005G138300.2	OK	1428	1448	1439	-35.90	-34.20	0.952646239554318	2	1-20,1448-1429	21-21,1428-1428[UP3]	.((((((((((((((((((((&)))))))))))))))))))).	CUGCAGCAUCAUCAGGAUUCU&AGAAUCUUGAUGAUGCUGCAC	0	0.00101980148484648		gma-miR172f	related to AP2.7	GO:0003700,GO:0006355
miRNov11		gma-miR2111b		Phvul.001G094400.1		328	346	337	-32.30	-32.60	1	1	1-18,346-329	19-19,328-328[UP3]	.((((((((((((((((((&)))))))))))))))))).	UACCUCAGGAUGCAGAUUA&UAAUCUGCAUCCUGAGGUU	0	0.000340049448802726		gma-miR2111b	Galactose oxidase/kelch repeat superfamily protein	GO:0005515
miRNov176		gma-miR396b-3p		Phvul.010G130000.1		1939	1959	1949	-36.70	-28.20	0.768392370572207	3.5	1-8,1959-1952;9-19,1950-1940	x-x,1951-1951[BULt];20-20,1939-1939[UP3]	.(((((((((((.((((((((&))))))))-))))))))))).	CGUUCAAGAAAGCCUGUGGAA&CUCAAGAA-AGCUGUGGGAGA	1	0.00046582640190862		gma-miR396b-3p	growth-regulating factor 5	GO:0005515,GO:0005524,GO:0016818,GO:0006355,GO:0005634
miRNov176		gma-miR396b-3p		Phvul.009G228000.1		505	525	515	-36.70	-28.20	0.768392370572207	3.5	1-8,525-518;9-19,516-506	x-x,517-517[BULt];20-20,505-505[UP3]	.(((((((((((.((((((((&))))))))-))))))))))).	CGUUCAAGAAAGCCUGUGGAA&CUCAAGAA-AGCUGUGGGAGA	1	0.000698658223705517		gma-miR396b-3p	growth-regulating factor 5	GO:0005515,GO:0005524,GO:0016818,GO:0006355,GO:0005634
miRNov176		gma-miR396b-3p		Phvul.009G047000.3		1125	1145	1135	-36.70	-28.20	0.768392370572207	3.5	1-8,1145-1138;9-19,1136-1126	x-x,1137-1137[BULt];20-20,1125-1125[UP3]	.(((((((((((.((((((((&))))))))-))))))))))).	CGUUCAAGAAAGCCUGUGGAA&CUCAAGAA-AGCUGUGGGAGA	0	0.0013595041507164		gma-miR396b-3p	growth-regulating factor 7	GO:0005515,GO:0005524,GO:0016818,GO:0006355,GO:0005634
miRNov176		gma-miR396b-3p		Phvul.009G047000.1		1149	1169	1159	-36.70	-28.20	0.768392370572207	3.5	1-8,1169-1162;9-19,1160-1150	x-x,1161-1161[BULt];20-20,1149-1149[UP3]	.(((((((((((.((((((((&))))))))-))))))))))).	CGUUCAAGAAAGCCUGUGGAA&CUCAAGAA-AGCUGUGGGAGA	0	0.00237791921121133		gma-miR396b-3p	growth-regulating factor 7	GO:0005515,GO:0005524,GO:0016818,GO:0006355,GO:0005634
miRNov176		gma-miR396b-3p		Phvul.010G048400.1		764	784	774	-36.70	-28.20	0.768392370572207	3.5	1-8,784-777;9-19,775-765	x-x,776-776[BULt];20-20,764-764[UP3]	.(((((((((((.((((((((&))))))))-))))))))))).	CGUUCAAGAAAGCCUGUGGAA&CUCAAGAA-AGCUGUGGGAGA	0	0.00271716004989697		gma-miR396b-3p	growth-regulating factor 9	GO:0005515
miRNov176		gma-miR396b-3p		Phvul.009G047000.2		1122	1142	1132	-36.70	-28.20	0.768392370572207	3.5	1-8,1142-1135;9-19,1133-1123	x-x,1134-1134[BULt];20-20,1122-1122[UP3]	.(((((((((((.((((((((&))))))))-))))))))))).	CGUUCAAGAAAGCCUGUGGAA&CUCAAGAA-AGCUGUGGGAGA	0	0.00305628552992254		gma-miR396b-3p	growth-regulating factor 7	GO:0005515,GO:0005524,GO:0016818,GO:0006355,GO:0005634
miRNov176		gma-miR396b-3p		Phvul.001G187500.1		723	743	733	-36.70	-28.10	0.76566757493188	3.5	1-8,743-736;9-19,734-724	x-x,735-735[BULt];20-20,723-723[UP3]	.(((((((((((.((((((((&))))))))-))))))))))).	CGUUCAAGAAAGCCUGUGGAA&CUCAAGAA-AGCUGUGGGAGA	0	0.00339529569051544		gma-miR396b-3p	growth-regulating factor 4	GO:0005515,GO:0005524,GO:0016818,GO:0006355,GO:0005634
miRNov176		gma-miR396b-3p		Phvul.007G222300.1		641	661	651	-36.70	-28.10	0.76566757493188	3.5	1-8,661-654;9-19,652-642	x-x,653-653[BULt];20-20,641-641[UP3]	.(((((((((((.((((((((&))))))))-))))))))))).	CGUUCAAGAAAGCCUGUGGAA&CUCAAGAA-AGCUGUGGGAGA	0	0.00373419057089008		gma-miR396b-3p	growth-regulating factor 3	GO:0005515,GO:0005524,GO:0016818,GO:0006355,GO:0005634
miRNov176		gma-miR396b-3p		Phvul.002G041800.1		674	694	684	-36.70	-28.00	0.762942779291553	3.5	1-8,694-687;9-19,685-675	x-x,686-686[BULt];20-20,674-674[UP3]	.(((((((((((.((((((((&))))))))-))))))))))).	CGUUCAAGAAAGCCUGUGGAA&CUCAAGAA-AGCUGUGGGAGA	0	0.00407297021024744		gma-miR396b-3p	growth-regulating factor 5	GO:0005515,GO:0005524,GO:0016818,GO:0006355,GO:0005634
miRNov176		gma-miR396b-3p		Phvul.002G131700.1		497	517	507	-36.70	-28.00	0.762942779291553	3.5	1-8,517-510;9-19,508-498	x-x,509-509[BULt];20-20,497-497[UP3]	.(((((((((((.((((((((&))))))))-))))))))))).	CGUUCAAGAAAGCCUGUGGAA&CUCAAGAA-AGCUGUGGGAGA	0	0.00441163464777516		gma-miR396b-3p	growth-regulating factor 2	GO:0005515,GO:0005524,GO:0016818,GO:0006355,GO:0005634
miRNov176		gma-miR396b-3p		Phvul.011G017700.1		626	646	636	-36.70	-28.00	0.762942779291553	3.5	1-8,646-639;9-19,637-627	x-x,638-638[BULt];20-20,626-626[UP3]	.(((((((((((.((((((((&))))))))-))))))))))).	CGUUCAAGAAAGCCUGUGGAA&CUCAAGAA-AGCUGUGGGAGA	0	0.00475018392264759		gma-miR396b-3p	growth-regulating factor 5	GO:0005515,GO:0005524,GO:0016818,GO:0006355,GO:0005634
miRNov176		gma-miR396b-3p		Phvul.003G168300.1		384	403	394	-36.70	-29.80	0.811989100817439	2	2-20,402-384	1-1,403-403[UP5]	(((((((((((((((((((.&.)))))))))))))))))))	UUUUCCACAGCUUUCUUGAA&CUCAAGAAAGCUGUGGGAGA	3	0.0170469959475378		gma-miR396b-3p	0	0
miRNov176		gma-miR396b-3p		Phvul.001G155200.1		1847	1866	1857	-36.70	-28.70	0.782016348773842	3.5	1-17,1866-1850	18-20,1849-1847[UP3]	...(((((((((((((((((&)))))))))))))))))...	ACGUCAAGAAGGCUGUGGAA&CUCAAGAAAGCUGUGGGAGA	4	0.0408384915831068		gma-miR396b-3p	ATPase E1-E2 type family protein / haloacid dehalogenase-like hydrolase family protein	GO:0000166,GO:0046872,GO:0003824,GO:0008152,GO:0016020,GO:0015662,GO:0006812,GO:0006754
miRNov576		pvu-miR482-3p		Phvul.004G048000.1	OK	665	686	677	-41.10	-39.60	0.963503649635037	3	1-20,686-667	21-22,666-665[UP3]	..((((((((((((((((((((&))))))))))))))))))))..	GUGGAAUGGGCGGAGUUGGGAA&UUCCCAAUUCCGCCCAUUCCUA	4	0.0408384915831068		pvu-miR482-3p	NB-ARC domain-containing disease resistance protein	GO:0043531,GO:0006915,GO:0005524
miRNov48		zma-miR390a-3p		Phvul.005G116100.1		372	397	388	-35.50	-25.10	0.707042253521127	15.5	2-11,396-387;12-21,381-372	1-1,397-397[UP5];x-x,386-382[BULt]	((((((((((.....((((((((((.&.))))))))))-----))))))))))	UGAGGCUCAGCAUUUGAUGGAUGGUC&CGCUAUCUAUC-----UUGAGCUUCA	3	0.0254612072823048		zma-miR390a-3p	alpha/beta-Hydrolases superfamily protein	GO:0016787
miRNov358		aly-miR395e-5p		Phvul.005G154500.1	OK	1089	1109	1100	-38.50	-31.20	0.81038961038961	7	3-20,1107-1090	1-2,1109-1108[UP5];21-21,1089-1089[UP3]	.((((((((((((((((((..&..)))))))))))))))))).	GGUGAAGUGCUUGGAGGAGUG&AGUUCCUCUGAGCACUUCACA	4	0.0363209993406077		aly-miR395e-5p	GRAS family transcription factor	0
miRNov158		gma-miR171e		Phvul.003G077700.1		6	24	15	-31.40	-23.60	0.751592356687898	9	4-15,21-10	1-3,24-22[UP5];16-19,9-6[UP3]	....((((((((((((...&...))))))))))))....	GAAGGACACGGCUCAAGGU&UGAUUGAGCCGUGUCAAUA	0	0.00576514116287652		gma-miR171e	RNA-binding (RRM/RBD/RNP motifs) family protein	GO:0003676
miRNov158		gma-miR171e		Phvul.007G279300.1		745	763	754	-31.40	-23.30	0.74203821656051	7.5	1-5,763-759;7-15,757-749	6-6,758-758[SIL];16-19,748-745[UP3]	....(((((((((.(((((&))))).)))))))))....	CGCCGACGCGGCUGAAUCG&UGAUUGAGCCGUGUCAAUA	0	0.00779195153418288		gma-miR171e	Protein of unknown function (DUF506)	0
miRNov158		gma-miR171e		Phvul.008G143400.2		1682	1700	1691	-31.40	-31.80	1	1.5	1-19,1700-1682	NA	(((((((((((((((((((&)))))))))))))))))))	UAUUGGCGCGGCUCAAUCA&UGAUUGAGCCGUGUCAAUA	2	0.0123766915882741		gma-miR171e	GRAS family transcription factor	0
miRNov158		gma-miR171e		Phvul.010G072900.1		1570	1588	1579	-31.40	-31.80	1	1.5	1-19,1588-1570	NA	(((((((((((((((((((&)))))))))))))))))))	UAUUGGCGCGGCUCAAUCA&UGAUUGAGCCGUGUCAAUA	2	0.0485952314901654		gma-miR171e	GRAS family transcription factor	0
miRNov15		gma-miR2111a		Phvul.003G129100.1		1179	1198	1188	-33.90	-24.50	0.722713864306785	7	1-7,1198-1192;9-16,1189-1182	8-8,1191-1190[AILt];17-19,1181-1179[UP3]	...((((((((..(((((((&)))))))-.))))))))...	CCUUCUGCAUCAGCAAGGAC&GUCCUUG-GGAUGCAGAUUA	2	0.0246002006818771		gma-miR2111a	oligouridylate binding protein 1B	GO:0003676
miRNov284		gma-miR319f		Phvul.001G082900.1		1440	1459	1450	-38.60	-34.90	0.904145077720207	2	1-14,1459-1446;15-19,1444-1440	x-x,1445-1445[BULt]	(((((.((((((((((((((&))))))))))))))-)))))	AGGGGACCCCUUCAGUCCAG&UUGGACUGAAGGGG-CCUCU	0	0.000340049448802726		gma-miR319f	TCP family transcription factor 4	0
miRNov284		gma-miR319f		Phvul.011G156900.1		1978	1997	1988	-38.60	-34.90	0.904145077720207	2	1-14,1997-1984;15-19,1982-1978	x-x,1983-1983[BULt]	(((((.((((((((((((((&))))))))))))))-)))))	AGGGGACCCCUUCAGUCCAG&UUGGACUGAAGGGG-CCUCU	0	0.00067998326397789		gma-miR319f	TEOSINTE BRANCHED 1, cycloidea and PCF transcription factor 3	0
miRNov284		gma-miR319f		Phvul.010G059100.1		1494	1511	1502	-38.60	-26.80	0.694300518134715	3.5	1-13,1511-1499;16-18,1497-1495	14-15,1498-1498[AILq];19-19,1494-1494[UP3]	.(((.-(((((((((((((&)))))))))))))..))).	UGAGA-CCCUUCAGUCCAG&UUGGACUGAAGGGGCCUCU	0	0.0361006947026125		gma-miR319f	TCP family transcription factor 4	0
miRNov284		gma-miR319f		Phvul.010G059100.2		1459	1476	1467	-38.60	-26.80	0.694300518134715	3.5	1-13,1476-1464;16-18,1462-1460	14-15,1463-1463[AILq];19-19,1459-1459[UP3]	.(((.-(((((((((((((&)))))))))))))..))).	UGAGA-CCCUUCAGUCCAG&UUGGACUGAAGGGGCCUCU	0	0.0386843310879319		gma-miR319f	TCP family transcription factor 4	0
miRNov583		gma-miR5037a		Phvul.009G052400.1		1493	1515	1506	-40.90	-27.40	0.669926650366748	4	1-14,1515-1502;15-19,1500-1496	x-x,1501-1501[BULt];20-22,1495-1493[UP3]	...(((((.((((((((((((((&))))))))))))))-)))))...	UAAGCAAUACCAGAAGAUGUUCC&ACCUCAAAGGCUUC-CACUACUG	4	0.0408384915831068		gma-miR5037a	CLP protease regulatory subunit X	GO:0005524,GO:0016887,GO:0051082,GO:0006457
miRNov355		gma-miR5037b		Phvul.003G046800.1		86	105	96	-36.90	-27.50	0.745257452574526	8	3-8,103-98;11-14,95-92;15-19,90-86	1-2,105-104[UP5];9-10,97-96[SIL];x-x,91-91[BULt]	(((((.((((..((((((..&..))))))..))))-)))))	GCGGACAGCCGAUGAGGGAC&AACCCUCAAAGGCU-UCCGC	1	0.00843711229554311		gma-miR5037b	DNA-directed RNA polymerase family protein	GO:0003677,GO:0003899,GO:0006351
miRNov178		mtr-miR2597		Phvul.003G168400.1		36	56	47	-30.70	-29.50	0.960912052117264	6.5	1-12,56-45;14-21,43-36	13-13,44-44[SIL]	((((((((.((((((((((((&)))))))))))).))))))))	CGGUUCAAUAAAGCUGUGGGA&CUUGGUACUUCUUUGAUUUGA	0	0.00203856297462446		mtr-miR2597	0	0
miRNov82		osa-miR1862a		Phvul.002G315700.1		880	903	894	-32.50	-24.30	0.747692307692308	8	2-3,902-901;5-21,899-883	1-1,903-903[UP5];4-4,900-900[SIL];22-24,882-880[UP3]	...(((((((((((((((((.((.&.)).)))))))))))))))))...	AACGGUGGUUAGUUAGAUGUGAAA&AUUGAUAUCUAAUUAACUACCAAG	3	0.0309915808627907		osa-miR1862a	0	0
miRNov393				Phvul.006G120400.1		845	864	855	-33.30	-25.70	0.771771771771772	5	2-11,863-854;12-19,852-845	1-1,864-864[UP5];x-x,853-853[BULt]	((((((((.((((((((((.&.))))))))))-))))))))	UGAGGUGUAUCAGAGGAAUG&AGUUCCUCUGA-ACGCUUCA	1	0.00858275232526617			F-box family protein	GO:0005515
miRNov395			miRNov393	Phvul.009G172100.1		1331	1359	1350	-35.70	-25.40	0.711484593837535	12	2-12,1358-1348;13-16,1346-1343;17-21,1335-1331	1-1,1359-1359[UP5];x-x,1347-1347[BULt];x-x,1342-1336[BULt]	(((((.......((((.(((((((((((.&.)))))))))))-))))-------)))))	UGUGAAUGCAUGGGCGAUUCAGAGGGACC&AGUUCCUCUGAA-CGCU-------UCAUA	0	0.0255169494760313			cytochrome P450, family 71, subfamily A, polypeptide 25	GO:0005506,GO:0009055,GO:0016705,GO:0020037,GO:0055114
miRNov446				Phvul.004G002700.1		513	531	522	-27.70	-19.20	0.693140794223827	4.5	2-12,530-520;15-20,518-513	1-1,531-531[UP5];13-14,519-519[AILq]	((((((.-(((((((((((.&.)))))))))))..))))))	CAUUAUG-UGUAUGAAUGAG&AUCAUUCAUGCAAAAUGAUG	1	0.0218887954277773			Bifunctional inhibitor/lipid-transfer protein/seed storage 2S albumin superfamily protein	0
miRNov472				Phvul.003G012700.1	OK	2336	2356	2347	-36.00	-33.10	0.919444444444445	5	1-20,2356-2337	21-21,2336-2336[UP3]	.((((((((((((((((((((&)))))))))))))))))))).	AAUGGCCAAGGAUGGCCUGCU&GGCAGGUUAUCUUUGGCUAUA	4	0.0363209993406077			Tetratricopeptide repeat (TPR)-like superfamily protein	0
miRNov138				Phvul.005G166900.1		1304	1326	1318	-37.90	-38.20	1	7	1-2,1326-1325;4-21,1324-1307	3-3,x-x[BULq];22-24,1306-1304[UP3]	...((((((((((((((((((-((&)).))))))))))))))))))...	CCUGGAAUGAAGCCUGGUCCG-GA&AUUAUUACUUCUGACAACACGGUG	2	0.0123766915882741			Homeobox-leucine zipper family protein / lipid-binding START domain-containing protein	GO:0003700,GO:0043565,GO:0006355
miRNov246				Phvul.003G125700.1		93	114	105	-40.20	-33.50	0.833333333333333	3	1-3,114-112;5-19,110-96;21-22,94-93	4-4,111-111[SIL];20-20,95-95[SIL]	((.(((((((((((((((.(((&))).))))))))))))))).))	GCCUCUUCUUCUUCUUGCGCUG&CAGGGCAAGAAGAAGAAGAAGC	4	0.0363209993406077			jasmonate-zim-domain protein 12	GO:0005515
miRNov316				Phvul.002G110800.1		733	755	747	-33.90	-25.30	0.746312684365782	6	2-9,754-747;11-17,746-740;19-24,738-733	1-1,755-755[UP5];10-10,x-x[BULq];18-18,739-739[SIL]	((((((.(((((((-((((((((.&.)))))))).))))))).))))))	UGUGUUGGGUAUCU-UGCUCCAUA&AAUGGAGCAUAGAUAUUGAAUAUA	3	0.0411071789788944			histone H1-3	GO:0003677,GO:0006334,GO:0000786,GO:0005634
miRNov331				Phvul.009G234600.1		425	446	437	-40.80	-37.00	0.906862745098039	2	1-16,446-431;18-22,429-425	17-17,430-430[SIL]	(((((.((((((((((((((((&)))))))))))))))).)))))	CGGUGCCAUCUCUCCUGCGACA&UGUCGCAGGAGAGAUGACAUUG	4	0.0363209993406077			autoinhibited Ca2+ -ATPase, isoform 8	GO:0000166,GO:0046872,GO:0003824,GO:0008152,GO:0005516,GO:0016020,GO:0015662,GO:0006812,GO:0006754
miRNov42				Phvul.004G172700.1		30	51	42	-31.80	-25.30	0.79559748427673	9.5	3-5,49-47;7-21,45-31	1-2,51-50[UP5];6-6,46-46[SIL];22-22,30-30[UP3]	.(((((((((((((((.(((..&..))).))))))))))))))).	AGAGGAGAGAGAGAGAGAGAGG&CAUUUGUUUCUUUCUCUCCUUA	0	0.033438864562926			deoxyhypusine synthase	GO:0008612
miRNov494				Phvul.004G162200.1		1091	1111	1102	-24.30	-21.50	0.88477366255144	6	1-9,1111-1103;12-21,1100-1091	10-11,1102-1101[SIL]	((((((((((..(((((((((&)))))))))..))))))))))	AGAAACUGGUGGAGAAAGCAA&UUGUUUUCUAAAUUAGUUUCU	4	0.0363209993406077			aldehyde dehydrogenase 2C4	GO:0016491,GO:0008152,GO:0055114
miRNov494				Phvul.003G027400.1		1545	1565	1556	-24.30	-21.00	0.864197530864197	7	3-21,1563-1545	1-2,1565-1564[UP5]	(((((((((((((((((((..&..)))))))))))))))))))	GGGGACUGAUUUAGAAGAUUG&UUGUUUUCUAAAUUAGUUUCU	2	0.0366724231733019			galacturonosyltransferase-like 3	GO:0016757
miRNov518				Phvul.011G001900.1		1236	1258	1249	-28.50	-23.38	0.820350877192982	9	1-11,1258-1248;14-21,1243-1236	12-13,1247-1244[AILt]	((((((((....(((((((((((&)))))))))))--..))))))))	CUGUGGCCAUUGUUUUCUUCAGU&AUUGAAGAAAA--AAGGCUAUAG	4	0.0363209993406077			Major facilitator superfamily protein	GO:0005215,GO:0006857,GO:0016020,GO:0055085,GO:0016021
miRNov524				Phvul.011G024500.1		4226	4249	4240	-35.00	-29.30	0.837142857142857	5.5	1-14,4249-4236;15-23,4234-4226	x-x,4235-4235[BULt]	(((((((((.((((((((((((((&))))))))))))))-)))))))))	GUCCGAGACUAAUGUUCAAAGUGG&CUAUUUUGGAUAUU-GUCUUGGAC	3	0.00856013593740235			0	0
miRNov541				Phvul.009G052400.1		743	762	752	-38.60	-35.00	0.906735751295337	4	1-2,762-761;3-19,759-743	x-x,760-760[BULt]	(((((((((((((((((.((&))-)))))))))))))))))	GCCUGCAGGAGAUUCGGAUG&CA-CCGAGUUUCCUGCAGGC	4	0.0408384915831068			CLP protease regulatory subunit X	GO:0005524,GO:0016887,GO:0051082,GO:0006457
miRNov567				Phvul.011G082100.1		489	510	503	-40.80	-27.90	0.683823529411765	7.5	1-8,510-503;12-23,501-490	9-11,502-502[AILq];24-24,489-489[UP3]	.((((((((((((.--((((((((&))))))))...)))))))))))).	UUGUUGGAGAUCCA--AUCGACUA&UAGUCGAUGUAGGAUUUCCAACAC	0	0.0107750879970017			0	0
miRNov567				Phvul.003G258500.1	OK	1745	1768	1759	-40.80	-39.50	0.968137254901961	1.5	1-23,1768-1746	24-24,1745-1745[UP3]	.(((((((((((((((((((((((&))))))))))))))))))))))).	UUGUUGGAGAUCCUACAUCGACUA&UAGUCGAUGUAGGAUUUCCAACAC	2	0.0246002006818771			aldehyde dehydrogenase 3F1	GO:0016491,GO:0008152,GO:0055114,GO:0006081,GO:0004030
miRNov580				Phvul.002G212500.1	OK	628	651	642	-43.30	-34.20	0.789838337182448	3.5	1-18,651-634;20-21,632-631;23-24,629-628	19-19,633-633[SIL];22-22,630-630[SIL]	((.((.((((((((((((((((((&)))))))))))))))))).)).))	GUCCUUAUCUCUAGUCGAUGUGGG&CCCACAUUGACUAGAGAUUAGAGC	2	0.0366724231733019			AGAMOUS-like 24	GO:0003700,GO:0006355,GO:0005634
miRNov582				Phvul.007G197700.1		436	462	453	-45.10	-34.36	0.761862527716186	8.5	1-11,462-452;12-13,450-449;16-22,442-436	x-x,451-451[BULt];14-15,448-443[AILt]	(((((((......((.(((((((((((&)))))))))))-))----..)))))))	GGCCUCACCCGCCGGUUCCACUCCUCC&GGAGGAGUGGA-CU----UUUGAGGCC	3	0.0170469959475378			Dormancy/auxin associated family protein	0
miRNov61				Phvul.007G177500.1		1482	1501	1492	-34.00	-25.40	0.747058823529412	4	1-5,1501-1497;7-19,1495-1483	6-6,1496-1496[SIL];20-20,1482-1482[UP3]	.(((((((((((((.(((((&))))).))))))))))))).	UGGCUUGAUACGGCAUCUAC&UCUCGGAAAUCUUGUUAGCC	0	0.00360467406143528			DREB2A-interacting protein 2	0
miRNov61				Phvul.001G113800.1	OK	1509	1528	1519	-34.00	-31.00	0.911764705882353	2.5	1-7,1528-1522;9-20,1520-1509	8-8,1521-1521[SIL]	((((((((((((.(((((((&))))))).))))))))))))	GGCUAACAAGAUCUCCGAGG&UCUCGGAAAUCUUGUUAGCC	2	0.0149242260565909			Cobalamin-independent synthase family protein	GO:0003871,GO:0009086,GO:0008270,GO:0008652
miRNov73				Phvul.002G248100.1		1716	1736	1727	-28.80	-22.60	0.784722222222222	6.5	3-20,1734-1717	1-2,1736-1735[UP5];21-21,1716-1716[UP3]	.((((((((((((((((((..&..)))))))))))))))))).	GUUGCUGGGUUACUUUUUCCA&UAGAAAGAGUAAUUUAGCAAG	2	0.0485952314901654			RAB GDP dissociation inhibitor 2	0
miRNov83				Phvul.006G104100.1		557	578	569	-36.90	-29.70	0.804878048780488	5.5	1-17,578-562;19-22,561-558	18-18,x-x[BULq];23-23,557-557[UP3]	.((((-(((((((((((((((((&))))))))))))))))).)))).	AGCCG-AAUUUGAGUCCUGAGGU&AUUUUAGGACUCGAAUUACGGCA	4	0.0408384915831068			plant glycogenin-like starch initiation protein 6	GO:0016757

## Sheet: Degradome targets rejected miRs
Query	Transcript	TStart	TStop	TSlice	MFEperfect	MFEsite	MFEratio	AllenScore	Paired	Unpaired	Structure	Sequence	DegradomeCategory	DegradomePval	miRBase 20 ID	Family	Transcript annotation	Gene Ontology
miRNov105	Phvul.005G174700.2	949	966	957	-33.90	-23.40	0.690265486725664	5.5	1-6,966-961;9-18,958-949	7-8,960-959[SIL]	((((((((((..((((((&))))))..))))))))))	CCCUUUUUGUAAUGUUCC&GGGACAGAACAAGAAGGG	0	0.0433513651927518	#N/A	#N/A	alpha/beta-Hydrolases superfamily protein	GO:0016787,GO:0004806,GO:0016042
miRNov107	Phvul.009G130700.1	962	979	969	-16.50	-14.30	0.866666666666667	3	1-4,979-976;5-17,974-962	x-x,975-975[BULt]	(((((((((((((.((((&))))-)))))))))))))	GUAUAUAAAUUGUACAUU&AAUG-AUAAUUUAUAUAC	0	0.00644120422734917	#N/A	#N/A	BTB/POZ domain-containing protein	GO:0005515
miRNov113	Phvul.011G160400.1	995	1017	1008	-30.80	-34.10	1	7	1-16,1017-1002;18-20,1000-998	17-17,1001-1001[SIL];21-23,997-995[UP3]	...(((.((((((((((((((((&)))))))))))))))).)))...	GGAGCACGUGUCCUGUUUCUCCA&AAAAUGACUUUCGGAUUAUGUAA	4	0.0363209993406077	#N/A	#N/A	NAC (No Apical Meristem) domain transcriptional regulator superfamily protein	GO:0003677,GO:0006355
miRNov115	Phvul.006G134200.1	1978	2001	1992	-34.20	-25.30	0.739766081871345	6.5	1-18,2001-1984	19-24,1983-1978[UP3]	......((((((((((((((((((&))))))))))))))))))......	GCAAAGGGUGCAAUUUAUCAGAUG&AUGCUACUUUUAAGAUUACAAGAG	2	0.0123766915882741	#N/A	#N/A	Eukaryotic aspartyl protease family protein	GO:0004190,GO:0006508
miRNov115	Phvul.002G045600.1	4361	4384	4375	-34.20	-24.40	0.713450292397661	6.5	3-13,4382-4372;15-23,4370-4362	1-2,4384-4383[UP5];14-14,4371-4371[SIL];24-24,4361-4361[UP3]	.(((((((((.(((((((((((..&..))))))))))).))))))))).	AUUUUGUAAUGUUAGAAGUAGCUA&AUGCUACUUUUAAGAUUACAAGAG	4	0.0408384915831068	#N/A	#N/A	Acyl-CoA N-acyltransferase with RING/FYVE/PHD-type zinc finger protein	GO:0005515
miRNov12	Phvul.005G024900.1	46	70	59	-33.60	-26.70	0.794642857142857	10.5	3-7,68-64;8-18,61-51;22-24,48-46	1-2,70-69[UP5];x-x,63-62[BULt];19-21,50-49[AILq]	(((..-(((((((((((..(((((..&..)))))--)))))))))))...)))	GGUUU-GGUUCUACCCUGAGUCUCCG&UUUCGAA--UUAUGUAAUCUGAAAGC	0	0.0278380887738412	#N/A	#N/A	Ribosomal protein L27 family protein	GO:0003735,GO:0006412,GO:0005622,GO:0005840
miRNov121	Phvul.005G138300.1	1472	1493	1484	-37.00	-37.60	1	2.5	1-21,1493-1473	22-22,1472-1472[UP3]	.(((((((((((((((((((((&))))))))))))))))))))).	ACUGCAGCAUCAUCAGGAUUCU&CAGCUGGAGAAUGAGAUAGUUU	0	0.000328235805561294	#N/A	#N/A	related to AP2.7	GO:0003700,GO:0006355
miRNov121	Phvul.005G138300.2	1427	1448	1439	-37.00	-37.60	1	2.5	1-21,1448-1428	22-22,1427-1427[UP3]	.(((((((((((((((((((((&))))))))))))))))))))).	ACUGCAGCAUCAUCAGGAUUCU&CAGCUGGAGAAUGAGAUAGUUU	0	0.00065636387237844	#N/A	#N/A	related to AP2.7	GO:0003700,GO:0006355
miRNov121	Phvul.003G241900.1	1938	1959	1950	-37.00	-39.30	1	2.5	1-21,1959-1939	22-22,1938-1938[UP3]	.(((((((((((((((((((((&))))))))))))))))))))).	GCUGCAGCAUCAUCAGGAUUCC&CAGCUGGAGAAUGAGAUAGUUU	0	0.000984384235815483	#N/A	#N/A	Integrase-type DNA-binding superfamily protein	GO:0003700,GO:0006355
miRNov121	Phvul.005G132300.1	763	784	775	-37.00	-32.30	0.872972972972973	4.5	2-20,783-765	1-1,784-784[UP5];21-22,764-763[UP3]	..(((((((((((((((((((.&.)))))))))))))))))))..	GAUGUAGCAUCAUCAAGAUUCA&CAGCUGGAGAAUGAGAUAGUUU	1	0.00160169816443378	#N/A	#N/A	0	0
miRNov121	Phvul.001G174400.1	1507	1528	1519	-37.00	-39.30	1	2.5	1-21,1528-1508	22-22,1507-1507[UP3]	.(((((((((((((((((((((&))))))))))))))))))))).	ACUGCAGCAUCAUCAGGAUUCC&CAGCUGGAGAAUGAGAUAGUUU	0	0.00164010199394493	#N/A	#N/A	related to AP2.7	GO:0003700,GO:0006355
miRNov122	Phvul.005G085300.1	1372	1397	1388	-35.90	-28.80	0.802228412256268	10.5	3-20,1395-1378;21-24,1375-1372	1-2,1397-1396[UP5];x-x,1377-1376[BULt]	((((..((((((((((((((((((..&..))))))))))))))))))--))))	GCCUGGUGGAGUGGGAGUGGUGUGGG&AAUAUAUCACUUCUACUCUA--AGGU	4	0.0408384915831068	#N/A	#N/A	S-adenosyl-L-methionine-dependent methyltransferases superfamily protein	GO:0008168,GO:0008152
miRNov125	Phvul.002G120100.1	68	89	80	-40.50	-28.90	0.71358024691358	7.5	1-5,89-85;8-10,82-80;11-21,78-68	6-7,84-83[SIL];x-x,79-79[BULt]	(((((((((((.(((..(((((&)))))..)))-)))))))))))	UCUCUUCAUCCUCGUGAUCUCC&GGAGACAAUG-GGGUGAAGAGA	2	0.0246002006818771	#N/A	#N/A	2-oxoglutarate (2OG) and Fe(II)-dependent oxygenase superfamily protein	GO:0016491,GO:0016706,GO:0055114
miRNov126	Phvul.006G196900.1	460	479	470	-27.60	-23.30	0.844202898550725	11	5-19,475-461	1-4,479-476[UP5];20-20,460-460[UP3]	.(((((((((((((((....&....))))))))))))))).	CGCUGCAACGACGGUCGUGC&AAAAGAUUGUCGUUGUAGUA	3	0.0207692707941066	#N/A	#N/A	basic pathogenesis-related protein 1	0
miRNov140	Phvul.005G058100.1	2417	2438	2429	-35.60	-27.10	0.76123595505618	4.5	1-17,2438-2422;19-19,2421-2421;21-22,2419-2418	18-18,x-x[BULq];20-20,2420-2420[SIL];23-23,2417-2417[UP3]	.((.(-(((((((((((((((((&))))))))))))))))).).)).	GGUGG-UAUCUACAGUGUUCUGA&UCAGAAUACUGUAGAUAAUGACG	2	0.0485952314901654	#N/A	#N/A	Ribosomal protein S5/Elongation factor G/III/V family protein	GO:0003924,GO:0005525
miRNov143	Phvul.005G055400.1	725	747	738	-36.10	-38.70	1	6	1-16,747-732;18-20,730-728	17-17,731-731[SIL];21-23,727-725[UP3]	...(((.((((((((((((((((&)))))))))))))))).)))...	UGAGCAAGUGCCCUGCUUCUCCA&CACGCAUUCGUAAAUCUGGAAUU	0	0.00065636387237844	#N/A	#N/A	NAC domain containing protein 1	GO:0003677,GO:0006355
miRNov143	Phvul.009G186000.1	748	770	761	-36.10	-39.00	1	6.5	1-19,770-752	20-23,751-748[UP3]	....(((((((((((((((((((&)))))))))))))))))))....	GCCUUACGUGCCCUGCUUCUCCA&CACGCAUUCGUAAAUCUGGAAUU	0	0.00131229693122403	#N/A	#N/A	NAC domain containing protein 100	GO:0003677,GO:0006355
miRNov148	Phvul.007G029900.1	1651	1674	1665	-39.60	-28.60	0.722222222222222	7.5	2-19,1673-1656	1-1,1674-1674[UP5];20-24,1655-1651[UP3]	.....((((((((((((((((((.&.)))))))))))))))))).....	UCCCUUAGACUCACCCACGGUAAC&UUUAUCGUGGGUGAGUUUAUCGUG	1	0.0036572553293126	#N/A	#N/A	leucine-rich repeat transmembrane protein kinase family protein	GO:0004672,GO:0005524,GO:0006468,GO:0005515
miRNov159	Phvul.008G143400.2	1680	1700	1691	-36.00	-31.80	0.883333333333333	3	1-19,1700-1682	20-21,1681-1680[UP3]	..(((((((((((((((((((&)))))))))))))))))))..	GAUAUUGGCGCGGCUCAAUCA&UAUUGCCUCGGUUCACUCAUA	2	0.0149242260565909	#N/A	#N/A	GRAS family transcription factor	0
miRNov159	Phvul.010G072900.1	1568	1588	1579	-36.00	-31.80	0.883333333333333	3	1-19,1588-1570	20-21,1569-1568[UP3]	..(((((((((((((((((((&)))))))))))))))))))..	GAUAUUGGCGCGGCUCAAUCA&UAUUGCCUCGGUUCACUCAUA	2	0.0296257195897935	#N/A	#N/A	GRAS family transcription factor	0
miRNov164	Phvul.009G088100.1	971	995	985	-36.90	-30.30	0.821138211382114	6.5	2-6,994-990;7-23,988-972	1-1,995-995[UP5];x-x,989-989[BULt];24-24,971-971[UP3]	.(((((((((((((((((.(((((.&.)))))-))))))))))))))))).	AAUAUCUGGUUGGCAGCCGAAGGUG&AACCUU-GGUUGCUAAUUAGAUAUC	4	0.0363209993406077	#N/A	#N/A	stromal cell-derived factor 2-like protein precursor	GO:0016020
miRNov166	Phvul.001G202600.1	2098	2120	2111	-31.50	-36.60	1	4.5	1-18,2120-2103;20-22,2100-2098	19-19,2102-2101[AILt]	(((..((((((((((((((((((&))))))))))))))))))-.)))	GGAGACAAUGCGAUCCCUUUGGA&UUGGAUUAUUUAUAACGA-CGGU	0	0.000340049448802726	#N/A	#N/A	F-box/RNI-like superfamily protein	0
miRNov166	Phvul.001G087000.1	2119	2140	2131	-31.50	-33.60	1	6	1-18,2140-2123	19-22,2122-2119[UP3]	....((((((((((((((((((&))))))))))))))))))....	GAAACAAUGCGAUCCCUUUGGA&UUGGAUUAUUUAUAACGACGGU	0	0.00067998326397789	#N/A	#N/A	auxin signaling F-box 2	GO:0005515
miRNov168	Phvul.001G206200.1	671	693	684	-38.40	-27.00	0.703125	13	7-23,687-671	1-6,693-688[UP5]	(((((((((((((((((......&......)))))))))))))))))	CGGUUGCAACUUCAUUGCCCGUG&GAUUUACAGUGAAGUUGCGACUG	3	0.0420741661324817	#N/A	#N/A	Small nuclear ribonucleoprotein family protein	0
miRNov173	Phvul.008G204300.1	1051	1070	1061	-32.60	-28.50	0.874233128834356	5	1-4,1070-1067;6-20,1065-1051	5-5,1066-1066[SIL]	(((((((((((((((.((((&)))).)))))))))))))))	GGUUCAAGAAAGCUGAGGAA&UGAUUUUUCAGAGAGAGGAC	0	0.00101980148484648	#N/A	#N/A	Ankyrin-repeat containing protein	0
miRNov173	Phvul.003G168300.1	453	472	463	-32.60	-29.10	0.892638036809816	3.5	1-17,472-456;19-20,454-453	18-18,455-455[SIL]	((.(((((((((((((((((&))))))))))))))))).))	AGCUCAAGAAAGCUGUGGGA&UGAUUUUUCAGAGAGAGGAC	3	0.0104391230419962	#N/A	#N/A	0	0
miRNov173	Phvul.003G205600.1	985	1004	995	-32.60	-24.20	0.742331288343558	5.5	2-13,1003-992;15-17,990-988;19-20,986-985	1-1,1004-1004[UP5];14-14,991-991[SIL];18-18,987-987[SIL]	((.(((.((((((((((((.&.)))))))))))).))).))	AGCUCAUGGAAGCUGUGGAU&UGAUUUUUCAGAGAGAGGAC	0	0.0383573250263618	#N/A	#N/A	RAB GTPase homolog E1B	GO:0003924,GO:0005525,GO:0006414,GO:0005622,GO:0003746
miRNov186	Phvul.006G188700.1	3088	3109	3102	-30.60	-24.70	0.80718954248366	9	1-8,3109-3102;11-23,3101-3089	9-10,x-x[BULq];24-24,3088-3088[UP3]	.(((((((((((((--((((((((&))))))))..))))))))))))).	CUCGUGAGUUCGAU--GUGGAUGC&GCAUUUAUAAAUCGAAUUUACGAA	4	0.0408384915831068	#N/A	#N/A	disease resistance protein (TIR class), putative	0
miRNov19	Phvul.010G083900.1	925	947	937	-37.80	-29.50	0.78042328042328	5	2-6,946-942;7-22,940-925	1-1,947-947[UP5];x-x,941-941[BULt]	((((((((((((((((.(((((.&.)))))-))))))))))))))))	UCUCUUCUUGUUCUACACUUUUC&UGAGAG-GUAGAACAAGAAGAGA	2	0.0149242260565909	#N/A	#N/A	DHHC-type zinc finger family protein	GO:0008270
miRNov196	Phvul.009G140000.1	466	500	491	-40.30	-31.80	0.78908188585608	25	1-12,500-489;13-23,476-466	x-x,488-477[BULt]	(((((((((((............((((((((((((&))))))))))))------------)))))))))))	CCUUCUUCAGCUUCGUUGCAGGAGAUGAUCAAUUC&GAAUUGAUCGUC------------GCUGAAGAAGG	2	0.0123766915882741	#N/A	#N/A	0	0
miRNov201	Phvul.001G225300.1	703	729	720	-32.10	-24.80	0.772585669781931	8.5	3-14,727-716;15-23,711-703	1-2,729-728[UP5];x-x,715-712[BULt]	(((((((((....((((((((((((..&..))))))))))))----)))))))))	UGUGAUUGCUUAGAGUCUCAAUUUGGA&UAUAAAUUGAGACU----GUAAUCACA	3	0.0207692707941066	#N/A	#N/A	Adenine nucleotide alpha hydrolases-like superfamily protein	GO:0006950
miRNov201	Phvul.003G009200.1	1722	1744	1735	-32.10	-26.80	0.834890965732087	3	1-7,1744-1738;9-23,1736-1722	8-8,1737-1737[SIL]	(((((((((((((((.(((((((&))))))).)))))))))))))))	UGUGAUUACAGUUUCUAUUUAUA&UAUAAAUUGAGACUGUAAUCACA	4	0.0408384915831068	#N/A	#N/A	cytochrome P450, family 71, subfamily B, polypeptide 35	GO:0005506,GO:0009055,GO:0016705,GO:0020037,GO:0055114
miRNov214	Phvul.007G047300.1	1139	1160	1151	-30.00	-22.20	0.74	7	1-3,1160-1158;6-17,1155-1144;19-22,1142-1139	4-5,1157-1156[SIL];18-18,1143-1143[SIL]	((((.((((((((((((..(((&)))..)))))))))))).))))	GUUUGUGGAUUGGUGUCCUACU&AGUUAGAUACCAAUUUAGAAAC	3	0.0420741661324817	#N/A	#N/A	tubulin alpha-4 chain	GO:0051258,GO:0043234,GO:0003924,GO:0005525,GO:0006184,GO:0007017,GO:0005874
miRNov224	Phvul.004G175100.1	4631	4651	4642	-30.00	-20.90	0.696666666666667	6.5	3-15,4649-4637;19-24,4636-4631	1-2,4651-4650[UP5];16-18,x-x[BULq]	((((((---(((((((((((((..&..)))))))))))))...))))))	GUUUCU---UUGGCUUCUAUUAAG&AAUAAUAGAAGCUAAUUUAGAAAC	4	0.0408384915831068	#N/A	#N/A	protein kinase family protein / WD-40 repeat family protein	GO:0004672,GO:0005524,GO:0006468,GO:0005515
miRNov226	Phvul.007G217600.1	1720	1743	1734	-29.40	-22.88	0.778231292517007	6	3-12,1741-1732;16-24,1728-1720	1-2,1743-1742[UP5];13-15,1731-1729[SIL]	(((((((((...((((((((((..&..))))))))))...)))))))))	GCAAUCCAAUAUUCAAUAAUUUUG&AUAAAUUAUUGAUUUUUGGAUUGC	2	0.0149242260565909	#N/A	#N/A	fumarase 1	GO:0016829,GO:0006099
miRNov230	Phvul.008G236000.1	819	842	833	-38.30	-26.80	0.699738903394256	5	2-12,841-831;14-16,829-827;17-23,825-819	1-1,842-842[UP5];13-13,830-830[SIL];x-x,826-826[BULt]	(((((((.(((.(((((((((((.&.))))))))))).)))-)))))))	UUUGGGUGCCGAAUGUAGUGUUCC&UGAACAUUACAUACGG-AUCCAGA	3	0.0254612072823048	#N/A	#N/A	high mobility group A	GO:0003677,GO:0006334,GO:0000786,GO:0005634
miRNov234	Phvul.008G197600.1	2901	2921	2912	-31.90	-30.30	0.949843260188088	5	3-13,2919-2909;15-20,2907-2902	1-2,2921-2920[UP5];14-14,2908-2908[SIL];21-21,2901-2901[UP3]	.((((((.(((((((((((..&..))))))))))).)))))).	GAGAUCAGGCUGGCAGCUUGU&CAAAAAACCCACAUAAAGACC	0	0.00067998326397789	#N/A	#N/A	auxin response factor 6	GO:0006355,GO:0005634,GO:0003677,GO:0009725
miRNov234	Phvul.003G061400.1	722	742	733	-31.90	-23.60	0.739811912225705	9	5-10,738-733;12-21,731-722	1-4,742-739[UP5];11-11,732-732[SIL]	((((((((((.((((((....&....)))))).))))))))))	GGUCUUUAUGAGGGUUUGGAC&CAAAAAACCCACAUAAAGACC	3	0.0420741661324817	#N/A	#N/A	ADP-ribosylation factor A1F	GO:0005525,GO:0007264,GO:0004871,GO:0019001,GO:0007186,GO:0005634,GO:0005737,GO:0005622
miRNov235	Phvul.L002800.1	332	351	343	-28.40	-24.40	0.859154929577465	7	1-7,351-345;10-20,343-333	8-9,344-344[AILq];21-21,332-332[UP3]	.(((((((((((.-(((((((&)))))))..))))))))))).	GAAUGACCGCGUG-GUAGGUC&UUAUUUUGCUGUAAUGAAAGC	3	0.0104391230419962	#N/A	#N/A	isopentenyl pyrophosphate:dimethylallyl pyrophosphate isomerase 2	GO:0016787,GO:0008299,GO:0004452
miRNov239	Phvul.004G142900.1	577	598	589	-41.90	-35.00	0.835322195704057	9	3-13,596-586;15-19,584-580	1-2,598-597[UP5];14-14,585-585[SIL];20-22,579-577[UP3]	...(((((.(((((((((((..&..))))))))))).)))))...	GUACCCGAGCUGCACCAAGCAA&GUAGAAGUCGUGCCAAGUUGGC	3	0.0104391230419962	#N/A	#N/A	Stabilizer of iron transporter SufD / Polynucleotidyl transferase	GO:0005515
miRNov244	Phvul.010G097300.1	703	726	717	-39.00	-32.80	0.841025641025641	7	3-11,724-716;13-24,714-703	1-2,726-725[UP5];12-12,715-715[SIL]	((((((((((((.(((((((((..&..))))))))).))))))))))))	GCCUUCCUGGACGACGUCGAUAAC&UAUAUCGAUGUAGUUUAGGAAGGC	4	0.0363209993406077	#N/A	#N/A	Bestrophin-like protein	0
miRNov245	Phvul.003G110200.1	2153	2172	2163	-34.90	-27.80	0.796561604584527	7	3-11,2170-2162;14-19,2159-2154	1-2,2172-2171[UP5];12-13,2161-2160[SIL];20-20,2153-2153[UP3]	.((((((..(((((((((..&..)))))))))..)))))).	AGUGGACUUAGUCGUGUCUG&UUGACACGACUUUGUCCACG	0	0.00131229693122403	#N/A	#N/A	COBRA-like protein-7 precursor	0
miRNov252	Phvul.009G088100.1	973	995	985	-39.40	-26.60	0.6751269035533	7.5	2-6,994-990;7-20,988-975	1-1,995-995[UP5];x-x,989-989[BULt];21-22,974-973[UP3]	..((((((((((((((.(((((.&.)))))-))))))))))))))..	UAUCUGGUUGGCAGCCGAAGGUG&UUAGUU-GAGGACUGGAUGUAGC	3	0.0411071789788944	#N/A	#N/A	stromal cell-derived factor 2-like protein precursor	GO:0016020
miRNov254	Phvul.007G187300.1	1566	1589	1580	-38.80	-32.10	0.827319587628866	6.5	3-23,1587-1567	1-2,1589-1588[UP5];24-24,1566-1566[UP3]	.(((((((((((((((((((((..&..))))))))))))))))))))).	UAUGUUUAAUUAGCGGCCAAGGAU&AACCUUGGUUGCUAAUUAGACAUC	2	0.0123766915882741	#N/A	#N/A	GDP-D-mannose 3\',5\'-epimerase	GO:0003854,GO:0016616,GO:0006694,GO:0055114,GO:0003824,GO:0050662,GO:0044237
miRNov255	Phvul.001G205300.1	999	1020	1011	-33.30	-26.00	0.780780780780781	7	1-16,1020-1005	17-22,1004-999[UP3]	......((((((((((((((((&))))))))))))))))......	UCCCCCACCGUCUGAUCCAAUC&UGAUUGAUAUAUGGUUUGUGGA	2	0.0149242260565909	#N/A	#N/A	Heavy metal transport/detoxification superfamily protein	GO:0046872,GO:0030001
miRNov257	Phvul.001G205300.1	1005	1020	1011	-27.50	-26.00	0.945454545454545	2	1-16,1020-1005	NA	((((((((((((((((&))))))))))))))))	ACCGUCUGAUCCAAUC&GAUUGGAUUGGACGGU	4	0.0363209993406077	#N/A	#N/A	Heavy metal transport/detoxification superfamily protein	GO:0046872,GO:0030001
miRNov258	Phvul.007G131200.1	1357	1377	1368	-26.60	-21.70	0.815789473684211	5	2-8,1376-1370;10-20,1368-1358	1-1,1377-1377[UP5];9-9,1369-1369[SIL];21-21,1357-1357[UP3]	.(((((((((((.(((((((.&.))))))).))))))))))).	GUGGAAGAAAAUCAAGGGUGU&UCACCCUUUAUUUUCUUUUAA	1	0.0277737053398768	#N/A	#N/A	GRAS family transcription factor family protein	0
miRNov258	Phvul.008G013100.1	96	118	109	-26.60	-26.30	0.988721804511278	5.5	1-12,118-107;13-15,105-103;16-20,101-97	x-x,106-106[BULt];x-x,102-102[BULt];21-21,96-96[UP3]	.(((((.(((.((((((((((((&))))))))))))-)))-))))).	UCAGUCUUCCACAAGUUUCAUUC&UCACCCUUUAUU-UUC-UUUUAA	4	0.0408384915831068	#N/A	#N/A	ACT domain-containing protein	0
miRNov259	Phvul.010G128500.1	2414	2433	2424	-29.70	-20.80	0.7003367003367	8	2-14,2432-2420	1-1,2433-2433[UP5];15-20,2419-2414[UP3]	......(((((((((((((.&.)))))))))))))......	AAAUUACUCGUCAAUCCAAU&UUAGAACUGUUUUUGAGAGC	1	0.0397257316711421	#N/A	#N/A	cation calcium exchanger 4	GO:0055085,GO:0016021
miRNov260	Phvul.004G131800.1	53	74	65	-41.70	-30.40	0.729016786570743	4	1-10,74-65;12-20,64-56;22-24,55-53	11-11,x-x[BULq];21-21,x-x[BULq]	(((-(((((((((-((((((((((&)))))))))).))))))))).)))	UCU-CAGUCUCUC-AGUCUCAUUC&GAAUGAGACUUGGGAGAUUGUAGA	2	0.0366724231733019	#N/A	#N/A	Ribosomal protein S3 family protein	GO:0003735,GO:0006412,GO:0005622,GO:0005840,GO:0003723
miRNov262	Phvul.L003700.1	5	23	14	-28.90	-28.40	0.982698961937716	2	1-17,23-7	18-19,6-5[UP3]	..(((((((((((((((((&)))))))))))))))))..	AUUUAGGGUUUCUUCUCUG&CAGAGAAGAAACCCUAAUU	4	0.0408384915831068	#N/A	#N/A	Zinc-binding ribosomal protein family protein	GO:0003735,GO:0006412,GO:0005622,GO:0005840
miRNov271	Phvul.010G005100.1	1762	1785	1776	-36.20	-26.60	0.734806629834254	8	1-2,1785-1784;4-12,1782-1774;14-24,1772-1762	3-3,1783-1783[SIL];13-13,1773-1773[SIL]	(((((((((((.(((((((((.((&)).))))))))).)))))))))))	GCUUUAAGUAAGGAUAGUCGUGUG&CAGAUGAUUGUUGUUACUUGAAGU	2	0.0485952314901654	#N/A	#N/A	sulfoquinovosyldiacylglycerol 2	GO:0009058
miRNov281	Phvul.009G259000.1	1160	1181	1172	-28.00	-18.60	0.664285714285714	10	4-8,1178-1174;10-22,1172-1160	1-3,1181-1179[UP5];9-9,1173-1173[SIL]	(((((((((((((.(((((...&...))))).)))))))))))))	UUUCUGGGUUAUGGAGUUCUUC&UUUGAAUUAUAUAAUCCAGAAG	0	0.0425997411700547	#N/A	#N/A	O-methyltransferase 1	GO:0008171,GO:0008168,GO:0046983
miRNov289	Phvul.001G023500.1	2362	2387	2376	-46.50	-31.10	0.668817204301075	7	1-5,2387-2383;6-9,2381-2378;10-19,2376-2367;21-23,2365-2363	x-x,2382-2382[BULt];x-x,2377-2377[BULt];20-20,2366-2366[SIL];24-24,2362-2362[UP3]	.(((.((((((((((.((((.(((((&)))))-))))-)))))))))).))).	UCUGAUUGAGUCACCGGAUGCUCUGA&UCGGA-CAUC-GGUGACUCAAACAGC	3	0.0420741661324817	#N/A	#N/A	poly(A) binding protein 2	GO:0003676,GO:0003723
miRNov29	Phvul.010G002100.1	820	842	832	-31.10	-22.30	0.717041800643087	8	1-6,842-837;8-15,834-827;18-22,824-820	7-7,836-835[AILt];16-17,826-825[SIL]	(((((..((((((((..((((((&))))))-.))))))))..)))))	GUCUUGCCAUGGUGGGCUUCUUG&CAAGAA-AUUACCAUGAAAAGAC	3	0.0411071789788944	#N/A	#N/A	light harvesting complex photosystem II	GO:0016020,GO:0009765
miRNov290	Phvul.009G197000.1	99	120	111	-42.80	-37.40	0.873831775700935	1.5	1-18,120-103;20-23,102-99	19-19,x-x[BULq]	((((-((((((((((((((((((&)))))))))))))))))).))))	UCCU-CUUCCCACUUUCUCUCUU&GAGAGAGAAAGUGGGAAGUAGGA	2	0.0149242260565909	#N/A	#N/A	SPX domain gene 1	0
miRNov290	Phvul.008G162500.1	121	143	134	-42.80	-33.90	0.792056074766355	3	1-12,143-132;14-22,130-122	13-13,131-131[SIL];23-23,121-121[UP3]	.(((((((((.((((((((((((&)))))))))))).))))))))).	CCCUGCUUCUAACUUUCUCUCUC&GAGAGAGAAAGUGGGAAGUAGGA	3	0.0411071789788944	#N/A	#N/A	general regulatory factor 2	GO:0019904
miRNov301	Phvul.001G028600.1	274	294	285	-32.50	-23.00	0.707692307692308	10	4-11,291-284;13-22,283-274	1-3,294-292[UP5];12-12,x-x[BULq]	((((((((((-((((((((...&...)))))))).))))))))))	GCAGUGGAAU-CGGAUGACCGC&UCUGUUAUCUGUAUUUUACUGC	1	0.0136510482166239	#N/A	#N/A	0	0
miRNov308	Phvul.007G031600.1	778	801	792	-42.70	-32.20	0.754098360655738	6.5	2-15,800-787;17-24,785-778	1-1,801-801[UP5];16-16,786-786[SIL]	((((((((.((((((((((((((.&.)))))))))))))).))))))))	GUUGUCACUGAGUUUGGUGUGGUU&CGCCACAUUAAACUUUGUGACGGC	4	0.0408384915831068	#N/A	#N/A	Bifunctional inhibitor/lipid-transfer protein/seed storage 2S albumin superfamily protein	0
miRNov323	Phvul.007G095300.1	1939	1968	1955	-38.40	-25.96	0.676041666666667	15.5	1-6,1968-1963;9-17,1956-1948;18-24,1945-1939	7-8,1962-1957[AILt];x-x,1947-1946[BULt]	(((((((..(((((((((......((((((&))))))----..)))))))))--)))))))	GCCCUCUAGUAGAGUCUUGUCUUAUGUUAU&GUAAUA----AAAAGACUCUA--AGAGGGC	3	0.0338033918242402	#N/A	#N/A	GATA transcription factor 4	GO:0003700,GO:0008270,GO:0043565,GO:0006355
miRNov33	Phvul.005G003300.2	3340	3359	3350	-30.20	-23.50	0.778145695364238	4	1-17,3359-3343	18-20,3342-3340[UP3]	...(((((((((((((((((&)))))))))))))))))...	UAAAGGAAACACAAGGAUUU&AAAUUCUUGUGUUUCCUCCU	1	0.0408436437684138	#N/A	#N/A	KCBP-interacting protein kinase	GO:0004672,GO:0005524,GO:0006468
miRNov340	Phvul.008G189000.1	1101	1123	1114	-34.30	-24.50	0.714285714285714	8.5	2-9,1122-1115;12-20,1112-1104;23-24,1102-1101	1-1,1123-1123[UP5];10-11,1114-1113[SIL];21-22,1103-1103[AILq]	((.-(((((((((..((((((((.&.))))))))..)))))))))..))	CCG-AGUUGUUGAGAAGAUGCCAC&UUGGUAUCUAAUUAACAACUAAGG	2	0.0296257195897935	#N/A	#N/A	Mitochondrial transcription termination factor family protein	0
miRNov342	Phvul.006G043000.1	1180	1202	1193	-22.00	-18.40	0.836363636363636	10.5	6-23,1197-1180	1-5,1202-1198[UP5]	((((((((((((((((((.....&.....))))))))))))))))))	GAGUUAUGAAGUAGUUUUGUAUG&AUUUAAAAACUACUUUAUAAUUU	2	0.0441078047101373	#N/A	#N/A	peptide met sulfoxide reductase 4	GO:0016671,GO:0019538,GO:0055114
miRNov343	Phvul.005G020700.1	508	527	518	-37.70	-28.80	0.763925729442971	4.5	1-2,527-526;4-11,524-517;13-21,516-508	3-3,525-525[SIL];12-12,x-x[BULq]	(((((((((-((((((((.((&)).)))))))).)))))))))	GGUGCUGUU-UCUCUAUGGAG&CUGCAUAGAGACAAUAGCACC	3	0.0309915808627907	#N/A	#N/A	ADP/ATP carrier 2	0
miRNov35	Phvul.007G056000.2	770	793	784	-39.60	-26.84	0.677777777777778	11.5	1-8,793-786;14-24,780-770	9-13,785-781[SIL]	(((((((((((.....((((((((&)))))))).....)))))))))))	GCCUCGUCGUACGCUGUUUCUGGA&UUCGGAAAGAAAUUAUGACGAGGC	3	0.0338033918242402	#N/A	#N/A	Haloacid dehalogenase-like hydrolase (HAD) superfamily protein	GO:0003824,GO:0008152
miRNov352	Phvul.002G008200.1	1892	1911	1902	-30.20	-31.10	1	3	1-19,1911-1893	20-20,1892-1892[UP3]	.(((((((((((((((((((&))))))))))))))))))).	AUGGUGGAAUAGGAGAAGCA&UGUUUUUCCUAUUCCACCAA	2	0.0149242260565909	#N/A	#N/A	nitrogen fixation S (NIFS)-like 1	GO:0008152,GO:0016829,GO:0006520
miRNov352	Phvul.005G031500.2	585	603	595	-30.20	-24.10	0.798013245033113	6	1-3,603-601;6-18,599-587	4-5,600-600[AILq];19-20,586-585[UP3]	..(((((((((((((.-(((&)))..)))))))))))))..	UGGGUGGAAUAGGAAU-ACA&UGUUUUUCCUAUUCCACCAA	0	0.0477954921935568	#N/A	#N/A	NAD(P)-binding Rossmann-fold superfamily protein	GO:0016491,GO:0008152
miRNov356	Phvul.002G008200.1	1892	1912	1903	-31.10	-32.00	1	3	1-20,1912-1893	21-21,1892-1892[UP3]	.((((((((((((((((((((&)))))))))))))))))))).	AUGGUGGAAUAGGAGAAGCAA&UUGUUUUUCCUAUUCCACCAA	2	0.0246002006818771	#N/A	#N/A	nitrogen fixation S (NIFS)-like 1	GO:0008152,GO:0016829,GO:0006520
miRNov362	Phvul.002G193600.2	607	630	621	-37.70	-28.40	0.753315649867374	6	1-9,630-622;11-22,620-609	10-10,621-621[SIL];23-24,608-607[UP3]	..((((((((((((.(((((((((&))))))))).))))))))))))..	UGCCAAAUUACACUACUUCAGAUG&CAUUUGAAGAGGUGUAAUUUGGAG	3	0.0338033918242402	#N/A	#N/A	DNA-directed RNA polymerase II	GO:0003723,GO:0003899,GO:0006351
miRNov374	Phvul.011G041900.1	499	522	513	-43.10	-33.44	0.775870069605568	7	1-16,522-507;22-24,501-499	17-21,506-502[SIL]	(((.....((((((((((((((((&)))))))))))))))).....)))	GCUGCUGGCUCAGCCGCAGCUCAA&UUGAGUUGUGGCUGAGAUUUGAGC	3	0.0420741661324817	#N/A	#N/A	basic transcription factor 3	0
miRNov378	Phvul.002G317200.1	733	755	746	-28.20	-23.20	0.822695035460993	4	1-5,755-751;7-23,749-733	6-6,750-750[SIL]	(((((((((((((((((.(((((&))))).)))))))))))))))))	GUUAAAAUUUUGGUGACAAAUUG&UAAUUAGUUACCAAAGUUUUAAC	3	0.0254612072823048	#N/A	#N/A	Ribosomal protein S7e family protein	GO:0003735,GO:0006412,GO:0005622,GO:0005840
miRNov378	Phvul.002G317200.2	704	726	717	-28.20	-23.20	0.822695035460993	4	1-5,726-722;7-23,720-704	6-6,721-721[SIL]	(((((((((((((((((.(((((&))))).)))))))))))))))))	GUUAAAAUUUUGGUGACAAAUUG&UAAUUAGUUACCAAAGUUUUAAC	3	0.0411071789788944	#N/A	#N/A	Ribosomal protein S7e family protein	GO:0003735,GO:0006412,GO:0005622,GO:0005840
miRNov379	Phvul.011G155400.2	43	66	57	-38.40	-28.40	0.739583333333333	4.5	2-4,65-63;6-21,61-46;23-24,44-43	1-1,66-66[UP5];5-5,62-62[SIL];22-22,45-45[SIL]	((.((((((((((((((((.(((.&.))).)))))))))))))))).))	GUGUUCUACACAACUCAUACUAAA&CUUAAUAUGAGUUGUGUAGAAGGC	2	0.0441078047101373	#N/A	#N/A	senescence associated gene 18	GO:0016811,GO:0006672,GO:0016021
miRNov384	Phvul.002G109700.1	85	105	96	-38.80	-30.60	0.788659793814433	6	2-4,104-102;6-20,100-86	1-1,105-105[UP5];5-5,101-101[SIL];21-21,85-85[UP3]	.(((((((((((((((.(((.&.))).))))))))))))))).	CUUCUUCCAUCGGCGCGGCGA&AUGCAGCGUCGAUGGAAGAAC	4	0.0363209993406077	#N/A	#N/A	Ribosomal protein L2 family	GO:0003735,GO:0006412,GO:0005622,GO:0005840
miRNov385	Phvul.004G150100.1	4185	4208	4198	-35.60	-25.30	0.710674157303371	9.5	1-9,4208-4200;10-18,4198-4190	x-x,4199-4199[BULt];19-23,4189-4185[UP3]	.....(((((((((.(((((((((&)))))))))-))))))))).....	UCUAGUUCAUGUCAUGGCUUCUGC&GUAGAAGUC-UGACAUGAGAAAAA	1	0.00434150015499679	#N/A	#N/A	ketose-bisphosphate aldolase class-II family protein	GO:0008270,GO:0016832,GO:0005975,GO:0004616,GO:0006098,GO:0055114,GO:0016491
miRNov386	Phvul.007G140500.1	1814	1836	1827	-36.60	-27.60	0.754098360655738	6	1-16,1836-1821;18-19,1819-1818	17-17,1820-1820[SIL];20-23,1817-1814[UP3]	....((.((((((((((((((((&)))))))))))))))).))....	UUUCUGGCAAGACCGCAUUUGUG&UACAAAUGCGGUCUUGGUAAAUG	4	0.0408384915831068	#N/A	#N/A	NAC domain containing protein 2	GO:0003677,GO:0006355
miRNov387	Phvul.007G145200.1	596	619	610	-30.30	-24.40	0.805280528052805	6	3-24,617-596	1-2,619-618[UP5]	((((((((((((((((((((((..&..))))))))))))))))))))))	UGCUUUUUAGGUUAUGCAAUUUCU&AAAAAUUGUAUAAUCUGAAAGGUA	3	0.00856013593740235	#N/A	#N/A	Histone superfamily protein	GO:0003677,GO:0006334,GO:0005634,GO:0000786
miRNov390	Phvul.003G107800.1	1647	1664	1655	-39.00	-31.00	0.794871794871795	4	1-11,1664-1654;13-19,1653-1647	12-12,x-x[BULq]	(((((((-(((((((((((&))))))))))).)))))))	CCGGUUG-GCUAAGAUGGC&GCCGUCUUAGCUCAGCUGG	2	0.0441078047101373	#N/A	#N/A	Tetratricopeptide repeat (TPR)-like superfamily protein	0
miRNov394	Phvul.007G062900.1	519	539	530	-39.10	-34.10	0.872122762148338	2.5	2-21,538-519	1-1,539-539[UP5]	((((((((((((((((((((.&.))))))))))))))))))))	GAGUUCCUCCAAACGCUUCAU&CUGAAGUGUUUGGGGGAACUC	3	0.00856013593740235	#N/A	#N/A	ATP sulfurylase 1	GO:0004781,GO:0000103
miRNov397	Phvul.004G069300.1	1394	1417	1408	-36.90	-24.40	0.661246612466125	10.5	5-12,1413-1406;14-24,1404-1394	1-4,1417-1414[UP5];13-13,1405-1405[SIL]	(((((((((((.((((((((....&....)))))))).)))))))))))	CAUUCUAACAUUUUUCAGUCAUGC&UUUGGAUUGAGAUAUGUUAGAGUG	0	0.0191827159120834	#N/A	#N/A	0	0
miRNov407	Phvul.006G216500.1	980	1002	993	-37.80	-28.90	0.764550264550265	5.5	1-10,1002-993;12-19,991-984;21-23,982-980	11-11,992-992[SIL];20-20,983-983[SIL]	(((.((((((((.((((((((((&)))))))))).)))))))).)))	GCAGUUUGGUCAUUCUUUCAGCU&AGUUGAGAGAUUGAUCAAAGUGC	3	0.0207692707941066	#N/A	#N/A	transmembrane nine 1	GO:0016021
miRNov408	Phvul.002G106100.1	828	853	842	-34.50	-25.00	0.72463768115942	8.5	1-4,853-850;5-14,847-838;16-24,836-828	x-x,849-848[BULt];15-15,837-837[SIL]	(((((((((.((((((((((..((((&))))--)))))))))).)))))))))	CUGCGUUCGCGAGUCAGAAUUAUCUU&AAGA--AUUUUGAUUUACGAAUGCGG	3	0.0207692707941066	#N/A	#N/A	E3 ubiquitin ligase SCF complex subunit SKP1/ASK1 family protein	GO:0006511
miRNov419	Phvul.007G279300.1	1261	1285	1276	-47.00	-34.50	0.734042553191489	6	3-16,1283-1270;17-20,1268-1265;22-24,1263-1261	1-2,1285-1284[UP5];x-x,1269-1269[BULt];21-21,1264-1264[SIL]	(((.((((.((((((((((((((..&..))))))))))))))-)))).)))	GUCCUCCUCCGUGCAAGUCGCCGUA&UCCGGCGACUUGUAUG-AGGAUGAC	4	0.0408384915831068	#N/A	#N/A	Protein of unknown function (DUF506)	0
miRNov423	Phvul.001G116900.1	1108	1127	1118	-31.70	-25.40	0.801261829652997	5.5	2-14,1126-1114;17-21,1112-1108	1-1,1127-1127[UP5];15-16,1113-1113[AILq]	(((((.-(((((((((((((.&.)))))))))))))..)))))	GGGCUG-GGUAGCUAGCUAGC&UCUAGUUAGCUACCAAAGUUU	2	0.0296257195897935	#N/A	#N/A	calmodulin (CAM)-binding protein of 25 kDa	0
miRNov438	Phvul.004G091700.1	1875	1896	1887	-28.00	-19.20	0.685714285714286	6.5	1-20,1896-1877	21-22,1876-1875[UP3]	..((((((((((((((((((((&))))))))))))))))))))..	GAAUAGAAAUGUGUGUAAUUUU&GAGAUUAUACAUAUUUUUGUGU	1	0.0159020286861253	#N/A	#N/A	DHHC-type zinc finger family protein	GO:0008270
miRNov442	Phvul.007G187300.1	1570	1593	1584	-29.60	-21.70	0.733108108108108	7	2-5,1592-1589;7-24,1587-1570	1-1,1593-1593[UP5];6-6,1588-1588[SIL]	((((((((((((((((((.((((.&.)))).))))))))))))))))))	UUUAAUUAGCGGCCAAGGAUUUGU&UUAAAACUUUGGUUGUUAAUUAGA	0	0.00327751405333943	#N/A	#N/A	GDP-D-mannose 3\',5\'-epimerase	GO:0003854,GO:0016616,GO:0006694,GO:0055114,GO:0003824,GO:0050662,GO:0044237
miRNov444	Phvul.002G210900.1	2313	2335	2326	-31.10	-23.30	0.7491961414791	6.5	3-12,2333-2324;15-23,2321-2313	1-2,2335-2334[UP5];13-14,2323-2322[SIL]	(((((((((..((((((((((..&..))))))))))..)))))))))	ACUUUCUAGCUUUCUUGUGUUCA&AAAAUACAAGAAUUCUGGAAAGU	2	0.0485952314901654	#N/A	#N/A	GTP cyclohydrolase II	GO:0003935,GO:0009231,GO:0008686
miRNov458	Phvul.001G083400.1	1995	2010	2001	-28.90	-26.40	0.913494809688581	3	2-16,2009-1995	1-1,2010-2010[UP5]	(((((((((((((((.&.)))))))))))))))	CCCUGAUUCUGAAGCA&CGCUUCAGAGUUAGGG	2	0.0246002006818771	#N/A	#N/A	Protein of unknown function (DUF3754)	0
miRNov458	Phvul.007G098800.1	1674	1689	1680	-28.90	-26.80	0.927335640138408	3	2-16,1688-1674	1-1,1689-1689[UP5]	(((((((((((((((.&.)))))))))))))))	CCCUGAUUCUGAAGCA&CGCUUCAGAGUUAGGG	4	0.0363209993406077	#N/A	#N/A	subunit of exocyst complex 8	GO:0006904,GO:0015031,GO:0000145
miRNov463	Phvul.007G008600.1	266	288	279	-34.70	-27.70	0.798270893371758	3.5	2-14,287-275;15-22,273-266	1-1,288-288[UP5];x-x,274-274[BULt]	((((((((.(((((((((((((.&.)))))))))))))-))))))))	CUUCUACAGAGAUAUCAUUUCAG&AUGAAAUGAUGUCU-UGUAGAGG	3	0.0207692707941066	#N/A	#N/A	Chalcone-flavanone isomerase family protein	GO:0016872,GO:0042398
miRNov466	Phvul.011G177600.1	2797	2819	2810	-33.00	-26.50	0.803030303030303	12.5	7-23,2813-2797	1-6,2819-2814[UP5]	(((((((((((((((((......&......)))))))))))))))))	GCAAGAAUCUUGGUAGUGCUUUU&UAAUUAGCUACCAAGAUUUUUGC	4	0.0408384915831068	#N/A	#N/A	guanyl-nucleotide exchange factors;GTPase binding;GTP binding	GO:0005085,GO:0005525,GO:0051020
miRNov474	Phvul.009G004700.1	3819	3846	3837	-33.60	-25.00	0.744047619047619	15	1-12,3846-3835;13-17,3827-3823;19-21,3821-3819	x-x,3834-3828[BULt];18-18,3822-3822[SIL]	(((.(((((.......((((((((((((&))))))))))))-------))))).)))	GCGGUUUGAAUGCCGCUUUACAAGUGUG&CACACUUGUAAA-------UCAAAGCGC	2	0.0246002006818771	#N/A	#N/A	purine biosynthesis 4	GO:0003824
miRNov474	Phvul.003G051700.1	1485	1506	1496	-33.60	-24.70	0.735119047619048	7.5	1-3,1506-1504;4-10,1502-1496;13-21,1493-1485	x-x,1503-1503[BULt];11-12,1495-1494[SIL]	(((((((((..(((((((.(((&)))-)))))))..)))))))))	GUGCUUUGACCUGCAAGUGGUG&CAC-ACUUGUAAAUCAAAGCGC	3	0.0338033918242402	#N/A	#N/A	cytochrome P450, family 93, subfamily D, polypeptide 1	GO:0005506,GO:0009055,GO:0016705,GO:0020037,GO:0055114
miRNov476	Phvul.003G250400.1	2733	2749	2740	-25.90	-25.20	0.972972972972973	2.5	1-17,2749-2733	NA	(((((((((((((((((&)))))))))))))))))	CUGACACGUCAGCAAUU&AAUUGUUGAUGUGUCGG	2	0.0296257195897935	#N/A	#N/A	0	0
miRNov476	Phvul.004G086300.1	1545	1561	1552	-25.90	-25.40	0.980694980694981	3.5	3-17,1559-1545	1-2,1561-1560[UP5]	(((((((((((((((..&..)))))))))))))))	CCGGCACAUCAACAACC&AAUUGUUGAUGUGUCGG	4	0.0363209993406077	#N/A	#N/A	somatic embryogenesis receptor-like kinase 1	GO:0004672,GO:0005524,GO:0006468,GO:0005515
miRNov479	Phvul.011G211500.1	4002	4024	4015	-36.60	-28.00	0.765027322404372	2.5	2-16,4023-4009;18-23,4007-4002	1-1,4024-4024[UP5];17-17,4008-4008[SIL]	((((((.(((((((((((((((.&.))))))))))))))).))))))	AUCUUGCUAGCUAAUUAGAUACC&AGUAUCUAAUUAGCUACCAAGGU	2	0.0441078047101373	#N/A	#N/A	Cellulose synthase family protein	GO:0016760,GO:0030244,GO:0016020
miRNov482	Phvul.001G226400.1	2250	2269	2260	-30.20	-25.30	0.837748344370861	5	2-3,2268-2267;5-20,2265-2250	1-1,2269-2269[UP5];4-4,2266-2266[SIL]	((((((((((((((((.((.&.)).))))))))))))))))	CGUUCAGGUUCGUCAUGGCG&AGCAAUGAUGAAUCUGAAUG	4	0.0363209993406077	#N/A	#N/A	importin alpha isoform 2	GO:0005515,GO:0008565,GO:0006606,GO:0005634,GO:0005737,GO:0044183,GO:0006886,GO:0005643
miRNov484	Phvul.006G171100.1	1199	1219	1210	-36.20	-27.00	0.74585635359116	5.5	3-15,1217-1205;17-22,1204-1199	1-2,1219-1218[UP5];16-16,x-x[BULq]	((((((-(((((((((((((..&..))))))))))))).))))))	GUCUUG-GUUCUCAGAUUCAAU&AGUGAAUUUGAGAACACAAGGC	2	0.0366724231733019	#N/A	#N/A	Aldolase-type TIM barrel family protein	GO:0042823,GO:0009228
miRNov486	Phvul.009G114100.1	553	577	567	-39.50	-28.20	0.713924050632911	12.5	1-4,577-574;6-8,572-570;10-23,567-554	5-5,573-573[SIL];9-9,569-568[AILt];24-24,553-553[UP3]	.((((((((((((((..(((.((((&)))).)))-.)))))))))))))).	GCCGUGGGUGGCGGCACAGGUUCCG&CGGAUUUU-AGUUGUUACCUACGGA	3	0.0104391230419962	#N/A	#N/A	tubulin alpha-2 chain	GO:0051258,GO:0043234,GO:0003924,GO:0005525,GO:0006184,GO:0007017,GO:0005874
miRNov489	Phvul.003G052500.1	911	934	925	-44.00	-33.00	0.75	5	2-13,933-922;16-23,919-912	1-1,934-934[UP5];14-15,921-920[SIL];24-24,911-911[UP3]	.((((((((..((((((((((((.&.))))))))))))..)))))))).	GCUGCUCUUGCAAGUCACAUGGAG&AUCCAUGUGACUUAGGAGAGUAGG	3	0.0104391230419962	#N/A	#N/A	aldehyde dehydrogenase 2B4	GO:0016491,GO:0008152,GO:0055114
miRNov49	Phvul.007G045200.1	521	541	532	-25.20	-23.50	0.932539682539683	3.5	2-21,540-521	1-1,541-541[UP5]	((((((((((((((((((((.&.))))))))))))))))))))	UGACUGUCAAUUGUAAUUUUA&AAAAGUUAUAAUUGAUAGUCA	4	0.0408384915831068	#N/A	#N/A	0	0
miRNov491	Phvul.011G211500.1	3950	3973	3964	-38.00	-30.00	0.789473684210526	4.5	2-9,3972-3965;11-24,3963-3950	1-1,3973-3973[UP5];10-10,3964-3964[SIL]	((((((((((((((.((((((((.&.)))))))).))))))))))))))	GUUACCAAGGUUUUUACUACCAAA&AUUGGUAGUUAAAACUUUGGUGGC	3	0.0104391230419962	#N/A	#N/A	Cellulose synthase family protein	GO:0016760,GO:0030244,GO:0016020
miRNov495	Phvul.011G081200.1	931	957	949	-38.20	-29.20	0.764397905759162	12.5	1-3,957-955;5-10,954-949;11-24,944-931	4-4,x-x[BULq];x-x,948-945[BULt]	((((((((((((((....((((((-(((&))).))))))----))))))))))))))	CUCAAGUGGCAGCAGAUGGUCAUA-GCC&GGCAUAUGAU----UGUUGUUACUUGAG	2	0.0296257195897935	#N/A	#N/A	Protein kinase superfamily protein	GO:0004672,GO:0005524,GO:0006468
miRNov500	Phvul.010G038400.1	1840	1858	1849	-36.80	-26.00	0.706521739130435	6.5	1-16,1858-1843	17-19,1842-1840[UP3]	...((((((((((((((((&))))))))))))))))...	CGAGGGAUCUUGUUCAGGC&GCUUGAGCGAGAUUCCCUG	0	0.0259212972292062	#N/A	#N/A	glutamate tRNA synthetase	GO:0000166,GO:0005524,GO:0016876,GO:0043039,GO:0005737,GO:0006412
miRNov500	Phvul.007G000700.1	721	746	737	-36.80	-30.30	0.823369565217391	7.5	1-15,746-732;16-19,724-721	x-x,731-725[BULt]	((((.......(((((((((((((((&)))))))))))))))-------))))	CAGGCCGUGAUGGAUCUCGCUCAAGC&GCUUGAGCGAGAUUC-------CCUG	3	0.0420741661324817	#N/A	#N/A	delta(3,5),delta(2,4)-dienoyl-CoA isomerase 1	GO:0003824,GO:0008152
miRNov503	Phvul.003G101100.1	565	588	579	-37.60	-27.60	0.734042553191489	13.5	6-22,583-567	1-5,588-584[UP5];23-24,566-565[UP3]	..(((((((((((((((((.....&.....)))))))))))))))))..	CAUUGUGACAGUCGUGCUCAUUUG&UUUACGAGUGCGACUGUUACAAAU	2	0.0366724231733019	#N/A	#N/A	Uncharacterised protein family (UPF0497)	0
miRNov51	Phvul.003G268200.1	592	613	603	-29.40	-25.20	0.857142857142857	6	1-8,613-606;9-19,604-594	x-x,605-605[BULt];20-21,593-592[UP3]	..(((((((((((.((((((((&))))))))-)))))))))))..	CCACCUUGGUGCUGUGAUUAGA&UCUAAUUA-AGUACCAAGGUUU	2	0.0296257195897935	#N/A	#N/A	Arabidopsis protein of unknown function (DUF241)	0
miRNov514	Phvul.003G014400.1	1119	1140	1131	-42.20	-33.40	0.791469194312796	7	4-19,1137-1122;21-22,1120-1119	1-3,1140-1138[UP5];20-20,1121-1121[SIL]	((.((((((((((((((((...&...)))))))))))))))).))	CCCUCCACCAGAGUGUGUCAUC&CAAGAUACACUCUGGUGGACGG	4	0.0363209993406077	#N/A	#N/A	endoxyloglucan transferase A3	GO:0004553,GO:0005975,GO:0016762,GO:0006073,GO:0005618,GO:0048046
miRNov531	Phvul.003G078600.1	441	458	449	-27.80	-24.70	0.888489208633093	5	4-18,455-441	1-3,458-456[UP5]	(((((((((((((((...&...)))))))))))))))	GCUCAGAAACAUCUUCCA&GAUAAGAUGUUUCUGAGC	3	0.00856013593740235	#N/A	#N/A	Peroxidase superfamily protein	GO:0004601,GO:0020037,GO:0006979,GO:0055114
miRNov538	Phvul.004G107700.1	2295	2315	2306	-25.70	-21.40	0.832684824902724	7.5	1-7,2315-2309;9-19,2307-2297	8-8,2308-2308[SIL];20-21,2296-2295[UP3]	..(((((((((((.(((((((&))))))).)))))))))))..	UUGUUGGUGUCUGUUUGUCUG&UAGAUAAUUAGAUACCAAUUU	2	0.0296257195897935	#N/A	#N/A	heat shock protein 90.1	GO:0005524,GO:0051082,GO:0006457,GO:0006950
miRNov546	Phvul.007G063300.1	899	922	912	-27.00	-21.00	0.777777777777778	10	4-6,919-917;7-23,915-899	1-3,922-920[UP5];x-x,916-916[BULt]	(((((((((((((((((.(((...&...)))-)))))))))))))))))	UUCCUGAGUUAUUCGAAUGUCGUA&UAAGAU-UUUGAAUAAUUUAGGAA	2	0.0366724231733019	#N/A	#N/A	protein binding;zinc ion binding	0
miRNov548	Phvul.009G155600.1	2619	2641	2632	-26.20	-22.20	0.847328244274809	6.5	1-12,2641-2630;15-23,2627-2619	13-14,2629-2628[SIL]	(((((((((..((((((((((((&))))))))))))..)))))))))	GAGAUCAUUGAAGAGGUUGAGAG&UUUUUAAUUUCUAAAAUGAUCUC	2	0.0149242260565909	#N/A	#N/A	S-adenosyl-L-methionine-dependent methyltransferases superfamily protein	GO:0008168,GO:0008152
miRNov556	Phvul.009G095600.1	996	1019	1010	-33.40	-24.50	0.733532934131737	10.5	4-21,1016-999	1-3,1019-1017[UP5];22-24,998-996[UP3]	...((((((((((((((((((...&...))))))))))))))))))...	AAUUAUAAUCCGAGAUCCGUUGCU&CAAAAUGGAUUUCGGAUUAUGUAA	2	0.0441078047101373	#N/A	#N/A	RAN GTPase 3	GO:0005525,GO:0007264,GO:0003723,GO:0003724,GO:0005622
miRNov557	Phvul.002G158800.1	480	497	488	-36.60	-27.80	0.759562841530055	4.5	1-16,497-482	17-18,481-480[UP3]	..((((((((((((((((&))))))))))))))))..	ACUGUCACCUCUUCUUCC&GGAGGAAGGGGUGACGAU	0	0.0307062061707631	#N/A	#N/A	brassinosteroid-responsive RING-H2	0
miRNov562	Phvul.007G228900.1	380	408	399	-40.10	-31.20	0.778054862842893	17	3-12,406-397;13-24,391-380	1-2,408-407[UP5];x-x,396-392[BULt]	((((((((((((.....((((((((((..&..))))))))))-----))))))))))))	CCGUCUCUGCGUCAACAACUGCGGCUUCU&GAAAGUUGUAGU-----AUGUAGAGACGG	3	0.0104391230419962	#N/A	#N/A	A20/AN1-like zinc finger family protein	GO:0008270,GO:0003677
miRNov566	Phvul.007G029900.1	1658	1678	1669	-33.30	-25.00	0.750750750750751	6	1-4,1678-1675;6-18,1673-1661	5-5,1674-1674[SIL];19-21,1660-1658[UP3]	...(((((((((((((.((((&)))).)))))))))))))...	GACUCACCCACGGUAACAUCA&UGAUUUUAUCGUGGGUGACUU	0	0.00779195153418288	#N/A	#N/A	leucine-rich repeat transmembrane protein kinase family protein	GO:0004672,GO:0005524,GO:0006468,GO:0005515
miRNov579	Phvul.006G167900.1	137	153	144	-21.40	-18.00	0.841121495327103	4.5	2-8,152-146;10-17,144-137	1-1,153-153[UP5];9-9,145-145[SIL]	((((((((.(((((((.&.))))))).))))))))	GUUGUUUGCUUCGCGAA&AUCGUGAAACAAAUAAC	3	0.0254612072823048	#N/A	#N/A	ubiquitin-like protein 5	GO:0005515
miRNov581	Phvul.002G289100.1	1406	1434	1420	-32.20	-23.60	0.732919254658385	15	2-9,1433-1426;10-11,1420-1419;13-24,1417-1406	1-1,1434-1434[UP5];x-x,1425-1421[BULt];12-12,1418-1418[SIL]	((((((((((((.((.....((((((((.&.))))))))-----)).))))))))))))	CUUGGUGGCUGAGUACCAGCAGUAUCAAG&AUUGAUAUU-----UAAUUAGCUACCAAG	3	0.0420741661324817	#N/A	#N/A	tubulin beta chain 2	GO:0051258,GO:0043234,GO:0003924,GO:0005525,GO:0006184,GO:0007017,GO:0005874
miRNov584	Phvul.010G133300.1	1555	1578	1569	-37.50	-33.20	0.885333333333333	7.5	2-16,1577-1563;18-19,1561-1560;21-21,1558-1558	1-1,1578-1578[UP5];17-17,1562-1562[SIL];20-20,1559-1559[SIL];22-24,1557-1555[UP3]	...(.((.(((((((((((((((.&.))))))))))))))).)).)...	ACAUGGGGAAGUCAUCCUUGGCUC&AUGAUUCACUUCUGGAUUGAUGAA	0	0.0013595041507164	#N/A	#N/A	nuclear factor Y, subunit A3	GO:0003700,GO:0006355,GO:0005634
miRNov590	Phvul.003G199600.1	1159	1182	1173	-39.70	-40.60	1	1.5	1-24,1182-1159	NA	((((((((((((((((((((((((&))))))))))))))))))))))))	GCCGGUUUUAUGGGGUUGAGUUAG&CUAACUCAACUCUAUAAAACCGGC	0	0.00131229693122403	#N/A	#N/A	Phosphoglycerate mutase family protein	0
miRNov590	Phvul.008G088600.1	864	887	878	-39.70	-40.60	1	1.5	1-24,887-864	NA	((((((((((((((((((((((((&))))))))))))))))))))))))	GCCGGUUUUAUGGGGUUGAGUUAG&CUAACUCAACUCUAUAAAACCGGC	2	0.0246002006818771	#N/A	#N/A	0	0
miRNov590	Phvul.010G133300.1	1556	1579	1570	-39.70	-37.20	0.937027707808564	6	1-17,1579-1563;19-20,1561-1560;22-22,1558-1558	18-18,1562-1562[SIL];21-21,1559-1559[SIL];23-24,1557-1556[UP3]	..(.((.(((((((((((((((((&))))))))))))))))).)).)..	CAUGGGGAAGUCAUCCUUGGCUCA&CUAACUCAACUCUAUAAAACCGGC	2	0.0296257195897935	#N/A	#N/A	nuclear factor Y, subunit A3	GO:0003700,GO:0006355,GO:0005634
miRNov593	Phvul.002G045200.1	811	831	822	-24.30	-22.30	0.917695473251029	3	1-16,831-816;18-21,814-811	17-17,815-815[SIL]	((((.((((((((((((((((&)))))))))))))))).))))	UGGAUGUCAAUCUUAUUGAUG&CAUUAAUAAGAUUGAUUUUCA	2	0.0123766915882741	#N/A	#N/A	O-acetylserine (thiol) lyase (OAS-TL) isoform A1	GO:0003824,GO:0030170,GO:0008152
miRNov594	Phvul.003G218700.1	330	354	346	-41.70	-27.70	0.664268585131894	9	1-2,354-353;4-7,351-348;10-21,346-335;22-24,332-330	3-3,352-352[SIL];8-9,347-347[AILq];x-x,334-333[BULt]	(((..((((((((((((.-((((.((&)).))))..))))))))))))--)))	GCGGCUCUGGUGGUUCUG-GUGCCUC&GAAGCACAAAGAACCAUUAGA--CGC	3	0.0411071789788944	#N/A	#N/A	Bifunctional inhibitor/lipid-transfer protein/seed storage 2S albumin superfamily protein	0
miRNov596	Phvul.003G164100.1	970	989	980	-20.60	-19.20	0.932038834951456	8	2-20,988-970	1-1,989-989[UP5]	(((((((((((((((((((.&.)))))))))))))))))))	GAGGCUGGGAGGUUGUUGGA&AUCAAUAAUUUUUUAGUUUC	3	0.0420741661324817	#N/A	#N/A	Nucleotide-sugar transporter family protein	GO:0016020,GO:0055085
miRNov600	Phvul.007G039800.1	689	710	701	-37.10	-35.10	0.946091644204852	3	1-19,710-692;20-21,690-689	x-x,691-691[BULt]	((.(((((((((((((((((((&)))))))))))))))))))-))	GCUUGGAGGAGUGGGACACAUG&CAUGUGUCCUACUUUUCCA-GC	4	0.0408384915831068	#N/A	#N/A	GroES-like zinc-binding alcohol dehydrogenase family protein	GO:0008270,GO:0016491,GO:0055114
miRNov601	Phvul.005G074500.1	1274	1293	1284	-39.20	-34.10	0.869897959183673	2	1-16,1293-1278;18-20,1276-1274	17-17,1277-1277[SIL]	(((.((((((((((((((((&)))))))))))))))).)))	GCACGUGUCCUGUUUCUCCA&UGGAGAAGCAGGACACAUGC	0	0.00065636387237844	#N/A	#N/A	NAC (No Apical Meristem) domain transcriptional regulator superfamily protein	GO:0003677,GO:0006355
miRNov601	Phvul.005G055400.1	728	747	738	-39.20	-31.30	0.798469387755102	2	1-12,747-736;14-16,734-732;18-20,730-728	13-13,735-735[SIL];17-17,731-731[SIL]	(((.(((.((((((((((((&)))))))))))).))).)))	GCAAGUGCCCUGCUUCUCCA&UGGAGAAGCAGGACACAUGC	0	0.00067998326397789	#N/A	#N/A	NAC domain containing protein 1	GO:0003677,GO:0006355
miRNov603	Phvul.006G134200.1	1982	2001	1992	-30.00	-25.30	0.843333333333333	4	1-18,2001-1984	19-20,1983-1982[UP3]	..((((((((((((((((((&))))))))))))))))))..	AGGGUGCAAUUUAUCAGAUG&CAUCUGAUGAAUUGUAUCAC	4	0.0408384915831068	#N/A	#N/A	Eukaryotic aspartyl protease family protein	GO:0004190,GO:0006508
miRNov611	Phvul.009G206700.1	1760	1784	1775	-31.10	-21.00	0.67524115755627	8.5	3-7,1782-1778;9-17,1776-1768;18-24,1766-1760	1-2,1784-1783[UP5];8-8,1777-1777[SIL];x-x,1767-1767[BULt]	(((((((.(((((((((.(((((..&..))))).)))))))))-)))))))	CAUUUUGUAUCGGCCUGUAAAUAAU&AAUAUUUUUAGGUUGAU-CGAAAUG	1	0.00511217240091888	#N/A	#N/A	SECY homolog 1	GO:0015450,GO:0015031,GO:0016020
miRNov611	Phvul.009G206700.2	1757	1781	1772	-31.10	-21.00	0.67524115755627	8.5	3-7,1779-1775;9-17,1773-1765;18-24,1763-1757	1-2,1781-1780[UP5];8-8,1774-1774[SIL];x-x,1764-1764[BULt]	(((((((.(((((((((.(((((..&..))))).)))))))))-)))))))	CAUUUUGUAUCGGCCUGUAAAUAAU&AAUAUUUUUAGGUUGAU-CGAAAUG	1	0.00616385656426299	#N/A	#N/A	SECY homolog 1	GO:0015450,GO:0015031,GO:0016020
miRNov611	Phvul.008G148300.1	519	542	533	-31.10	-25.30	0.813504823151125	5	1-16,542-527;19-24,524-519	17-18,526-525[SIL]	((((((..((((((((((((((((&))))))))))))))))..))))))	CAUUUCCUUCGGCCUAAGAAUGUU&AAUAUUUUUAGGUUGAUCGAAAUG	4	0.0408384915831068	#N/A	#N/A	hydrolases, acting on ester bonds	0
miRNov618	Phvul.006G065300.1	2123	2139	2130	-18.50	-16.80	0.908108108108108	4	2-15,2138-2125	1-1,2139-2139[UP5];16-17,2124-2123[UP3]	..((((((((((((((.&.))))))))))))))..	CUACAUAAAUGGAGUAA&AUACUUCAUUUAUGUUU	0	0.0201996344815779	#N/A	#N/A	thiaminC	GO:0009228
miRNov629	Phvul.011G160400.1	997	1017	1008	-45.10	-39.50	0.875831485587583	2.5	1-20,1017-998	21-21,997-997[UP3]	.((((((((((((((((((((&)))))))))))))))))))).	AGCACGUGUCCUGUUUCUCCA&UGGAGAAGCAGGGCACGUGCG	0	0.000340049448802726	#N/A	#N/A	NAC (No Apical Meristem) domain transcriptional regulator superfamily protein	GO:0003677,GO:0006355
miRNov629	Phvul.005G074500.1	1273	1293	1284	-45.10	-39.50	0.875831485587583	2.5	1-20,1293-1274	21-21,1273-1273[UP3]	.((((((((((((((((((((&)))))))))))))))))))).	AGCACGUGUCCUGUUUCUCCA&UGGAGAAGCAGGGCACGUGCG	0	0.00067998326397789	#N/A	#N/A	NAC (No Apical Meristem) domain transcriptional regulator superfamily protein	GO:0003677,GO:0006355
miRNov63	Phvul.007G116400.1	14	34	25	-31.40	-32.40	1	2	2-21,33-14	1-1,34-34[UP5]	((((((((((((((((((((.&.))))))))))))))))))))	GACUUCCGGAUUAUGUAAUCC&AGAUUAUAUAAUCCGGAAGUC	2	0.0296257195897935	#N/A	#N/A	FtsH extracellular protease family	GO:0005524
miRNov63	Phvul.002G056700.1	2484	2504	2495	-31.40	-33.10	1	1	1-21,2504-2484	NA	(((((((((((((((((((((&)))))))))))))))))))))	GACUUCCGGAUUAUGUAAUCU&AGAUUAUAUAAUCCGGAAGUC	4	0.0408384915831068	#N/A	#N/A	acyl-CoA oxidase 1	GO:0016627,GO:0055114,GO:0003997,GO:0006635,GO:0005777,GO:0003995
miRNov631	Phvul.003G189000.1	846	867	858	-42.70	-39.40	0.92271662763466	2	1-18,867-850;19-20,847-846	x-x,849-848[BULt]	((..((((((((((((((((((&))))))))))))))))))--))	GCUUACGUGCCCUGCUUCUCCA&UGGAGAAGCAGGGCACGU--GC	0	0.000340049448802726	#N/A	#N/A	NAC domain containing protein 100	GO:0003677,GO:0006355
miRNov631	Phvul.009G186000.1	751	770	761	-42.70	-39.00	0.913348946135831	1.5	1-19,770-752	20-20,751-751[UP3]	.(((((((((((((((((((&))))))))))))))))))).	UUACGUGCCCUGCUUCUCCA&UGGAGAAGCAGGGCACGUGC	0	0.0013595041507164	#N/A	#N/A	NAC domain containing protein 100	GO:0003677,GO:0006355
miRNov640	Phvul.003G244600.1	1700	1723	1713	-33.20	-22.50	0.677710843373494	5	1-6,1723-1718;7-21,1716-1702	x-x,1717-1717[BULt];22-23,1701-1700[UP3]	..(((((((((((((((.((((((&))))))-)))))))))))))))..	AAAAGGUUUUAGUUACUAAAUAUU&AAUAUU-AGUAGCUAAAACCUUGG	0	0.0233596949737771	#N/A	#N/A	0	0
miRNov94	Phvul.006G126100.1	1216	1242	1233	-37.30	-30.10	0.806970509383378	6	2-17,1241-1226;18-24,1222-1216	1-1,1242-1242[UP5];x-x,1225-1223[BULt]	(((((((...((((((((((((((((.&.))))))))))))))))---)))))))	AUUCUACUUCAAUCCAGGAGAUGUUCA&GGAAUAUCUUCUGGAUU---GUAGAAU	2	0.0149242260565909	#N/A	#N/A	tubulin beta 8	GO:0051258,GO:0043234,GO:0003924,GO:0005525,GO:0006184,GO:0007017,GO:0005874
miRNov98	Phvul.011G211500.1	3988	4010	4001	-31.40	-23.80	0.75796178343949	6.5	4-23,4007-3988	1-3,4010-4008[UP5]	((((((((((((((((((((...&...))))))))))))))))))))	AAUUGGUAGUUAAAAUCUUGCUA&UACCAAGGUUUUAACUACUAAUU	0	0.00339529569051544	#N/A	#N/A	Cellulose synthase family protein	GO:0016760,GO:0030244,GO:0016020
miRNov99	Phvul.006G114000.1	1130	1151	1142	-31.60	-30.80	0.974683544303797	7	1-15,1151-1137;17-20,1136-1133	16-16,x-x[BULq];21-23,1132-1130[UP3]	...((((-(((((((((((((((&))))))))))))))).))))...	CUCAAAG-GCAGGUGCAAAUGCA&UUUUGACUGAUUAAAAAAGACGG	1	0.00297254027113247	#N/A	#N/A	ABA-inducible BHLH-type transcription factor	GO:0030528,GO:0006355

## Sheet: psRNATarget-predicted targets
miRNA_Acc.	miRBase 21 ID	family	Target_Acc.	Degradome target validation	Expectation	UPE	miRNA_start	miRNA_end	Target_start	Target_end	miRNA_aligned_fragment	Target_aligned_fragment	Inhibition	Target_Desc.	multiplicity	Annotation	Pfam	GOs
miRNov313	ahy-miR156c		Phvul.001G262600.1		0.0	12.44	1	21	1484	1504	UUGACAGAAGAGAGAGAGCAC	GUGCUCUCUCUCUUCUGUCAA	Cleavage	pacid=27161963 locus=Phvul.001G262600 ID=Phvul.001G262600.1.v1.0 annot-version=v1.0	1	squamosa promoter binding protein-like 2	PF03110	GO:0003677	GO:0005634
miRNov313	ahy-miR156c		Phvul.001G141000.1		0.0	18.964	1	21	867	887	UUGACAGAAGAGAGAGAGCAC	GUGCUCUCUCUCUUCUGUCAA	Cleavage	pacid=27163472 locus=Phvul.001G141000 ID=Phvul.001G141000.1.v1.0 annot-version=v1.0	1	squamosa promoter binding protein-like 9	PF03110	GO:0003677	GO:0005634
miRNov313	ahy-miR156c		Phvul.007G258400.1		0.0	15.603	1	21	818	838	UUGACAGAAGAGAGAGAGCAC	GUGCUCUCUCUCUUCUGUCAA	Cleavage	pacid=27159429 locus=Phvul.007G258400 ID=Phvul.007G258400.1.v1.0 annot-version=v1.0	1	squamosa promoter binding protein-like 9	PF03110	GO:0003677	GO:0005634
miRNov313	ahy-miR156c		Phvul.007G258400.2		0.0	15.603	1	21	815	835	UUGACAGAAGAGAGAGAGCAC	GUGCUCUCUCUCUUCUGUCAA	Cleavage	pacid=27159430 locus=Phvul.007G258400 ID=Phvul.007G258400.2.v1.0 annot-version=v1.0	1	squamosa promoter binding protein-like 9	PF03110	GO:0003677	GO:0005634
miRNov313	ahy-miR156c		Phvul.003G039600.1		0.5	13.61	1	21	1004	1024	UUGACAGAAGAGAGAGAGCAC	GUGCUCUCUCUCUUCUGUCAG	Cleavage	pacid=27143091 locus=Phvul.003G039600 ID=Phvul.003G039600.1.v1.0 annot-version=v1.0	1	Squamosa promoter-binding protein-like (SBP domain) transcription factor family protein	PF03110	GO:0003677	GO:0005634
miRNov313	ahy-miR156c		Phvul.003G182900.1		1.0	13.668	1	21	1907	1927	UUGACAGAAGAGAGAGAGCAC	GUGCUCUCUCUCUUCUGUCAU	Cleavage	pacid=27142056 locus=Phvul.003G182900 ID=Phvul.003G182900.1.v1.0 annot-version=v1.0	1	Squamosa promoter-binding protein-like (SBP domain) transcription factor family protein	PF03110	GO:0003677	GO:0005634
miRNov313	ahy-miR156c		Phvul.002G286000.1		1.0	9.827	1	21	1527	1547	UUGACAGAAGAGAGAGAGCAC	GUGCUCUCUCUCUUCUGUCAU	Cleavage	pacid=27170128 locus=Phvul.002G286000 ID=Phvul.002G286000.1.v1.0 annot-version=v1.0	1	Squamosa promoter-binding protein-like (SBP domain) transcription factor family protein	PF03110	GO:0003677	GO:0005634
miRNov313	ahy-miR156c		Phvul.002G286000.2	OK	1.0	9.827	1	21	1460	1480	UUGACAGAAGAGAGAGAGCAC	GUGCUCUCUCUCUUCUGUCAU	Cleavage	pacid=27170129 locus=Phvul.002G286000 ID=Phvul.002G286000.2.v1.0 annot-version=v1.0	1	Squamosa promoter-binding protein-like (SBP domain) transcription factor family protein	PF03110	GO:0003677	GO:0005634
miRNov313	ahy-miR156c		Phvul.009G165100.2	OK	1.0	19.467	1	21	1208	1228	UUGACAGAAGAGAGAGAGCAC	GUGCUCUCUCUCUUCUGUCAU	Cleavage	pacid=27146239 locus=Phvul.009G165100 ID=Phvul.009G165100.2.v1.0 annot-version=v1.0	1	Squamosa promoter-binding protein-like (SBP domain) transcription factor family protein	PF03110	GO:0003677	GO:0005634
miRNov313	ahy-miR156c		Phvul.009G165100.1	OK	1.0	19.467	1	21	1137	1157	UUGACAGAAGAGAGAGAGCAC	GUGCUCUCUCUCUUCUGUCAU	Cleavage	pacid=27146238 locus=Phvul.009G165100 ID=Phvul.009G165100.1.v1.0 annot-version=v1.0	1	Squamosa promoter-binding protein-like (SBP domain) transcription factor family protein	PF03110	GO:0003677	GO:0005634
miRNov313	ahy-miR156c		Phvul.001G091400.1		1.0	16.005	1	21	1181	1201	UUGACAGAAGAGAGAGAGCAC	GUGCUCUCUAUCUUCUGUCAA	Cleavage	pacid=27162875 locus=Phvul.001G091400 ID=Phvul.001G091400.1.v1.0 annot-version=v1.0	1	Squamosa promoter-binding protein-like (SBP domain) transcription factor family protein	PF03110	GO:0003677	GO:0005634
miRNov313	ahy-miR156c		Phvul.005G101900.1		1.0	17.687	1	20	787	806	UUGACAGAAGAGAGAGAGCA	UGCUCUCUCUCUUCUGUCAU	Cleavage	pacid=27148882 locus=Phvul.005G101900 ID=Phvul.005G101900.1.v1.0 annot-version=v1.0	1	squamosa promoter binding protein-like 4	PF03110	GO:0003677	GO:0005634
miRNov313	ahy-miR156c		Phvul.002G230300.1		1.0	13.406	1	20	734	753	UUGACAGAAGAGAGAGAGCA	UGCUCUCUAUCUUCUGUCAA	Cleavage	pacid=27171238 locus=Phvul.002G230300 ID=Phvul.002G230300.1.v1.0 annot-version=v1.0	1	squamosa promoter-binding protein-like 12	PF03110	GO:0003677	GO:0005634
miRNov313	ahy-miR156c		Phvul.002G230300.2		1.0	13.406	1	20	699	718	UUGACAGAAGAGAGAGAGCA	UGCUCUCUAUCUUCUGUCAA	Cleavage	pacid=27171239 locus=Phvul.002G230300 ID=Phvul.002G230300.2.v1.0 annot-version=v1.0	1	squamosa promoter-binding protein-like 12	PF03110	GO:0003677	GO:0005634
miRNov313	ahy-miR156c		Phvul.005G074000.1		1.0	15.574	1	20	977	996	UUGACAGAAGAGAGAGAGCA	UGCUCCCUCUCUUCUGUCAA	Cleavage	pacid=27148926 locus=Phvul.005G074000 ID=Phvul.005G074000.1.v1.0 annot-version=v1.0	1	squamosa promoter-binding protein-like 12	PF03110	GO:0003677	GO:0005634
miRNov313	ahy-miR156c		Phvul.011G164800.1		2.0	18.099	1	20	668	687	UUGACAGAAGAGAGAGAGCA	AGCUCUCUCUCUUCUGUCAC	Cleavage	pacid=27151725 locus=Phvul.011G164800 ID=Phvul.011G164800.1.v1.0 annot-version=v1.0	1	squamosa promoter-binding protein-like 12	PF03110	GO:0003677	GO:0005634
miRNov313	ahy-miR156c		Phvul.008G085300.1		2.5	14.94	1	20	104	123	UUGACAGAAGAGAGAGAGCA	CUCUCUCUCUCUUCUGUCAG	Cleavage	pacid=27153325 locus=Phvul.008G085300 ID=Phvul.008G085300.1.v1.0 annot-version=v1.0	1		PF01594
miRNov313	ahy-miR156c		Phvul.008G085300.2		2.5	14.94	1	20	104	123	UUGACAGAAGAGAGAGAGCA	CUCUCUCUCUCUUCUGUCAG	Cleavage	pacid=27153324 locus=Phvul.008G085300 ID=Phvul.008G085300.2.v1.0 annot-version=v1.0	1		PF01594
miRNov313	ahy-miR156c		Phvul.008G085300.3		2.5	14.94	1	20	104	123	UUGACAGAAGAGAGAGAGCA	CUCUCUCUCUCUUCUGUCAG	Cleavage	pacid=27153323 locus=Phvul.008G085300 ID=Phvul.008G085300.3.v1.0 annot-version=v1.0	1		PF01594
miRNov313	ahy-miR156c		Phvul.009G220500.2		2.5	11.188	1	20	226	245	UUGACAGAAGAGAGAGAGCA	UGUUCUUUUUCUUCUGUCAU	Cleavage	pacid=27145626 locus=Phvul.009G220500 ID=Phvul.009G220500.2.v1.0 annot-version=v1.0	1	hydroxyproline-rich glycoprotein family protein
miRNov313	ahy-miR156c		Phvul.008G185300.1		3.0	17.258	1	20	193	212	UUGACAGAAGAGAGAGAGCA	CUCUCUCUCUCUUCUGUCAU	Cleavage	pacid=27156003 locus=Phvul.008G185300 ID=Phvul.008G185300.1.v1.0 annot-version=v1.0	1	sucrose transporter 4	PF07690	GO:0055085	GO:0016021
miRNov313	ahy-miR156c		Phvul.002G121800.1		2.0	11.764	1	20	105	124	UUGACAGAAGAGAGAGAGCA	UGCUCUCUUCCUUCUGUCAG	Translation	pacid=27168860 locus=Phvul.002G121800 ID=Phvul.002G121800.1.v1.0 annot-version=v1.0	1	RNAse l inhibitor protein 2	PF04068,PF00037,PF00005	GO:0005524	GO:0016887	GO:0009055	GO:0051536
miRNov415	ath-miR390a-3p		Phvul.002G251900.1		2.5	17.618	1	20	1598	1617	CGCUAUCCAUCCUGAGUUUC	GAAACUUAGGAUGGACAGUG	Cleavage	pacid=27168607 locus=Phvul.002G251900 ID=Phvul.002G251900.1.v1.0 annot-version=v1.0	1	Transcription factor jumonji (jmj) family protein / zinc finger (C5HC2 type) family protein	PF02373,PF02928,PF02375,PF05964,PF05965	GO:0005515	GO:0005634	GO:0003677
miRNov315	ath-miR156j		Phvul.003G182900.1		0.0	15.155	1	20	1907	1926	UGACAGAAGAGAGAGAGCAC	GUGCUCUCUCUCUUCUGUCA	Cleavage	pacid=27142056 locus=Phvul.003G182900 ID=Phvul.003G182900.1.v1.0 annot-version=v1.0	1	Squamosa promoter-binding protein-like (SBP domain) transcription factor family protein	PF03110	GO:0003677	GO:0005634
miRNov315	ath-miR156j		Phvul.001G262600.1	OK	0.0	12.493	1	20	1484	1503	UGACAGAAGAGAGAGAGCAC	GUGCUCUCUCUCUUCUGUCA	Cleavage	pacid=27161963 locus=Phvul.001G262600 ID=Phvul.001G262600.1.v1.0 annot-version=v1.0	1	squamosa promoter binding protein-like 2	PF03110	GO:0003677	GO:0005634
miRNov315	ath-miR156j		Phvul.003G039600.1	OK	0.0	13.687	1	20	1004	1023	UGACAGAAGAGAGAGAGCAC	GUGCUCUCUCUCUUCUGUCA	Cleavage	pacid=27143091 locus=Phvul.003G039600 ID=Phvul.003G039600.1.v1.0 annot-version=v1.0	1	Squamosa promoter-binding protein-like (SBP domain) transcription factor family protein	PF03110	GO:0003677	GO:0005634
miRNov315	ath-miR156j		Phvul.002G286000.1	OK	0.0	10.216	1	20	1527	1546	UGACAGAAGAGAGAGAGCAC	GUGCUCUCUCUCUUCUGUCA	Cleavage	pacid=27170128 locus=Phvul.002G286000 ID=Phvul.002G286000.1.v1.0 annot-version=v1.0	1	Squamosa promoter-binding protein-like (SBP domain) transcription factor family protein	PF03110	GO:0003677	GO:0005634
miRNov315	ath-miR156j		Phvul.002G286000.2	OK	0.0	10.216	1	20	1460	1479	UGACAGAAGAGAGAGAGCAC	GUGCUCUCUCUCUUCUGUCA	Cleavage	pacid=27170129 locus=Phvul.002G286000 ID=Phvul.002G286000.2.v1.0 annot-version=v1.0	1	Squamosa promoter-binding protein-like (SBP domain) transcription factor family protein	PF03110	GO:0003677	GO:0005634
miRNov315	ath-miR156j		Phvul.001G141000.1		0.0	19.693	1	20	867	886	UGACAGAAGAGAGAGAGCAC	GUGCUCUCUCUCUUCUGUCA	Cleavage	pacid=27163472 locus=Phvul.001G141000 ID=Phvul.001G141000.1.v1.0 annot-version=v1.0	1	squamosa promoter binding protein-like 9	PF03110	GO:0003677	GO:0005634
miRNov315	ath-miR156j		Phvul.009G165100.2	OK	0.0	19.616	1	20	1208	1227	UGACAGAAGAGAGAGAGCAC	GUGCUCUCUCUCUUCUGUCA	Cleavage	pacid=27146239 locus=Phvul.009G165100 ID=Phvul.009G165100.2.v1.0 annot-version=v1.0	1	Squamosa promoter-binding protein-like (SBP domain) transcription factor family protein	PF03110	GO:0003677	GO:0005634
miRNov315	ath-miR156j		Phvul.009G165100.1	OK	0.0	19.616	1	20	1137	1156	UGACAGAAGAGAGAGAGCAC	GUGCUCUCUCUCUUCUGUCA	Cleavage	pacid=27146238 locus=Phvul.009G165100 ID=Phvul.009G165100.1.v1.0 annot-version=v1.0	1	Squamosa promoter-binding protein-like (SBP domain) transcription factor family protein	PF03110	GO:0003677	GO:0005634
miRNov315	ath-miR156j		Phvul.007G258400.1	OK	0.0	14.518	1	20	818	837	UGACAGAAGAGAGAGAGCAC	GUGCUCUCUCUCUUCUGUCA	Cleavage	pacid=27159429 locus=Phvul.007G258400 ID=Phvul.007G258400.1.v1.0 annot-version=v1.0	1	squamosa promoter binding protein-like 9	PF03110	GO:0003677	GO:0005634
miRNov315	ath-miR156j		Phvul.007G258400.2		0.0	14.518	1	20	815	834	UGACAGAAGAGAGAGAGCAC	GUGCUCUCUCUCUUCUGUCA	Cleavage	pacid=27159430 locus=Phvul.007G258400 ID=Phvul.007G258400.2.v1.0 annot-version=v1.0	1	squamosa promoter binding protein-like 9	PF03110	GO:0003677	GO:0005634
miRNov315	ath-miR156j		Phvul.005G101900.1	OK	1.0	17.248	1	20	786	805	UGACAGAAGAGAGAGAGCAC	UUGCUCUCUCUCUUCUGUCA	Cleavage	pacid=27148882 locus=Phvul.005G101900 ID=Phvul.005G101900.1.v1.0 annot-version=v1.0	1	squamosa promoter binding protein-like 4	PF03110	GO:0003677	GO:0005634
miRNov315	ath-miR156j		Phvul.001G091400.1		1.0	16.139	1	20	1181	1200	UGACAGAAGAGAGAGAGCAC	GUGCUCUCUAUCUUCUGUCA	Translation	pacid=27162875 locus=Phvul.001G091400 ID=Phvul.001G091400.1.v1.0 annot-version=v1.0	1	Squamosa promoter-binding protein-like (SBP domain) transcription factor family protein	PF03110	GO:0003677	GO:0005634
miRNov315	ath-miR156j		Phvul.011G164800.1	OK	2.0	18.288	1	20	667	686	UGACAGAAGAGAGAGAGCAC	AAGCUCUCUCUCUUCUGUCA	Cleavage	pacid=27151725 locus=Phvul.011G164800 ID=Phvul.011G164800.1.v1.0 annot-version=v1.0	1	squamosa promoter-binding protein-like 12	PF03110	GO:0003677	GO:0005634
miRNov315	ath-miR156j		Phvul.009G220500.2		2.5	11.572	1	20	225	244	UGACAGAAGAGAGAGAGCAC	UUGUUCUUUUUCUUCUGUCA	Cleavage	pacid=27145626 locus=Phvul.009G220500 ID=Phvul.009G220500.2.v1.0 annot-version=v1.0	1	hydroxyproline-rich glycoprotein family protein
miRNov315	ath-miR156j		Phvul.002G230300.1		2.0	14.09	1	20	733	752	UGACAGAAGAGAGAGAGCAC	UUGCUCUCUAUCUUCUGUCA	Translation	pacid=27171238 locus=Phvul.002G230300 ID=Phvul.002G230300.1.v1.0 annot-version=v1.0	1	squamosa promoter-binding protein-like 12	PF03110	GO:0003677	GO:0005634
miRNov315	ath-miR156j		Phvul.002G230300.2		2.0	14.09	1	20	698	717	UGACAGAAGAGAGAGAGCAC	UUGCUCUCUAUCUUCUGUCA	Translation	pacid=27171239 locus=Phvul.002G230300 ID=Phvul.002G230300.2.v1.0 annot-version=v1.0	1	squamosa promoter-binding protein-like 12	PF03110	GO:0003677	GO:0005634
miRNov315	ath-miR156j		Phvul.005G074000.1		2.0	15.288	1	20	976	995	UGACAGAAGAGAGAGAGCAC	AUGCUCCCUCUCUUCUGUCA	Cleavage	pacid=27148926 locus=Phvul.005G074000 ID=Phvul.005G074000.1.v1.0 annot-version=v1.0	1	squamosa promoter-binding protein-like 12	PF03110	GO:0003677	GO:0005634
miRNov315	ath-miR156j		Phvul.008G085300.1		3.0	14.934	1	20	103	122	UGACAGAAGAGAGAGAGCAC	UCUCUCUCUCUCUUCUGUCA	Cleavage	pacid=27153325 locus=Phvul.008G085300 ID=Phvul.008G085300.1.v1.0 annot-version=v1.0	1		PF01594
miRNov315	ath-miR156j		Phvul.008G185300.1		3.0	15.778	1	20	192	211	UGACAGAAGAGAGAGAGCAC	UCUCUCUCUCUCUUCUGUCA	Cleavage	pacid=27156003 locus=Phvul.008G185300 ID=Phvul.008G185300.1.v1.0 annot-version=v1.0	1	sucrose transporter 4	PF07690	GO:0055085	GO:0016021
miRNov315	ath-miR156j		Phvul.008G085300.2		3.0	14.934	1	20	103	122	UGACAGAAGAGAGAGAGCAC	UCUCUCUCUCUCUUCUGUCA	Cleavage	pacid=27153324 locus=Phvul.008G085300 ID=Phvul.008G085300.2.v1.0 annot-version=v1.0	1		PF01594
miRNov315	ath-miR156j		Phvul.008G085300.3		3.0	14.934	1	20	103	122	UGACAGAAGAGAGAGAGCAC	UCUCUCUCUCUCUUCUGUCA	Cleavage	pacid=27153323 locus=Phvul.008G085300 ID=Phvul.008G085300.3.v1.0 annot-version=v1.0	1		PF01594
miRNov315	ath-miR156j		Phvul.002G121800.1		2.5	11.797	1	20	104	123	UGACAGAAGAGAGAGAGCAC	UUGCUCUCUUCCUUCUGUCA	Translation	pacid=27168860 locus=Phvul.002G121800 ID=Phvul.002G121800.1.v1.0 annot-version=v1.0	1	RNAse l inhibitor protein 2	PF04068,PF00037,PF00005	GO:0005524	GO:0016887	GO:0009055	GO:0051536
miRNov391	bdi-miR395a		Phvul.007G062900.1		1.0	17.524	1	20	519	538	UGAAGUGUUUGGGGGAACUC	GAGUUCCUCCAAACGCUUCA	Cleavage	pacid=27161269 locus=Phvul.007G062900 ID=Phvul.007G062900.1.v1.0 annot-version=v1.0	1	ATP sulfurylase 1	PF01747	GO:0004781	GO:0000103
miRNov391	bdi-miR395a		Phvul.001G250700.1		1.5	11.455	1	20	90	109	UGAAGUGUUUGGGGGAACUC	AAGUUCUCCCAAACACUUCA	Cleavage	pacid=27164428 locus=Phvul.001G250700 ID=Phvul.001G250700.1.v1.0 annot-version=v1.0	1	slufate transporter 2;1	PF01740,PF00916	GO:0005215	GO:0006810	GO:0055085	GO:0016021
miRNov391	bdi-miR395a		Phvul.008G170700.1		2.0	14.82	1	20	200	219	UGAAGUGUUUGGGGGAACUC	AAGUUCACCCAAACACUUCA	Cleavage	pacid=27154394 locus=Phvul.008G170700 ID=Phvul.008G170700.1.v1.0 annot-version=v1.0	1	slufate transporter 2;1	PF01740,PF00916	GO:0005215	GO:0006810	GO:0055085	GO:0016021
miRNov391	bdi-miR395a		Phvul.007G118500.1		2.5	20.689	1	20	590	609	UGAAGUGUUUGGGGGAACUC	GAGUUUCCUUAAAUACUUUA	Cleavage	pacid=27161275 locus=Phvul.007G118500 ID=Phvul.007G118500.1.v1.0 annot-version=v1.0	1	zinc finger protein 1	PF00642	GO:0003676	GO:0008270
miRNov391	bdi-miR395a		Phvul.008G264700.1		2.5	20.887	1	20	735	754	UGAAGUGUUUGGGGGAACUC	GAGGUUCUCCAAAUACUUCA	Cleavage	pacid=27153124 locus=Phvul.008G264700 ID=Phvul.008G264700.1.v1.0 annot-version=v1.0	1	alpha-crystallin domain 32.1	PF00011
miRNov391	bdi-miR395a		Phvul.001G074300.1		3.0	22.551	1	20	921	940	UGAAGUGUUUGGGGGAACUC	GGGUUCCCUUAAAUGCUUCG	Cleavage	pacid=27163090 locus=Phvul.001G074300 ID=Phvul.001G074300.1.v1.0 annot-version=v1.0	1	D-arabinono-1,4-lactone oxidase family protein	PF01565,PF04030	GO:0008762	GO:0016491	GO:0050660	GO:0055114	GO:0003885	GO:0016020
miRNov391	bdi-miR395a		Phvul.001G095200.1		3.0	15.995	1	20	1115	1134	UGAAGUGUUUGGGGGAACUC	GUGUUUCCCCAAAUACUUCC	Cleavage	pacid=27163727 locus=Phvul.001G095200 ID=Phvul.001G095200.1.v1.0 annot-version=v1.0	1	Tetratricopeptide repeat (TPR)-like superfamily protein	PF01535
miRNov169	csi-miR171a		Phvul.002G027500.1		1.0	19.947	1	20	538	557	UUGAGCCGCGCCAAUAUCAC	GUGAUAUUGGAGCGGCUCAA	Translation	pacid=27170899 locus=Phvul.002G027500 ID=Phvul.002G027500.1.v1.0 annot-version=v1.0	1	GRAS family transcription factor	PF03514
miRNov169	csi-miR171a		Phvul.010G072700.1	OK	1.0	18.356	1	20	1415	1434	UUGAGCCGCGCCAAUAUCAC	GGGAUAUUGGCGCGGCUCAA	Cleavage	pacid=27140442 locus=Phvul.010G072700 ID=Phvul.010G072700.1.v1.0 annot-version=v1.0	1	GRAS family transcription factor	PF03514
miRNov169	csi-miR171a		Phvul.010G072900.1	OK	1.0	18.356	1	20	1566	1585	UUGAGCCGCGCCAAUAUCAC	GGGAUAUUGGCGCGGCUCAA	Cleavage	pacid=27141042 locus=Phvul.010G072900 ID=Phvul.010G072900.1.v1.0 annot-version=v1.0	1	GRAS family transcription factor	PF03514
miRNov169	csi-miR171a		Phvul.008G143400.2		1.0	18.284	1	20	1678	1697	UUGAGCCGCGCCAAUAUCAC	GGGAUAUUGGCGCGGCUCAA	Cleavage	pacid=27153383 locus=Phvul.008G143400 ID=Phvul.008G143400.2.v1.0 annot-version=v1.0	1	GRAS family transcription factor	PF03514
miRNov169	csi-miR171a		Phvul.008G143400.1		1.0	18.284	1	20	1683	1702	UUGAGCCGCGCCAAUAUCAC	GGGAUAUUGGCGCGGCUCAA	Cleavage	pacid=27153384 locus=Phvul.008G143400 ID=Phvul.008G143400.1.v1.0 annot-version=v1.0	1	GRAS family transcription factor	PF03514
miRNov443	gma-miR1515a		Phvul.008G129500.1		0.5	9.566	1	22	2981	3002	UCAUUUUGCGUGCAAUGAUCUG	UGGAUCAUUGCGCGCAAAAUGA	Cleavage	pacid=27153669 locus=Phvul.008G129500 ID=Phvul.008G129500.1.v1.0 annot-version=v1.0	1	dicer-like 2	PF00636,PF03368,PF00271,PF02170,PF00270	GO:0003677	GO:0005524	GO:0003676	GO:0008026	GO:0004386	GO:0003723	GO:0004525	GO:0006396	GO:0005515	GO:0016891	GO:0016787
miRNov443	gma-miR1515a		Phvul.006G111800.1		1.5	16.559	1	22	1025	1046	UCAUUUUGCGUGCAAUGAUCUG	UGGAUCAUUGUACCCAAAAUGA	Translation	pacid=27167276 locus=Phvul.006G111800 ID=Phvul.006G111800.1.v1.0 annot-version=v1.0	1	dicer-like 2	PF00636,PF02170,PF00035	GO:0003725	GO:0005622	GO:0003723	GO:0004525	GO:0006396	GO:0005515
miRNov443	gma-miR1515a		Phvul.006G127200.2		1.5	11.419	1	22	3010	3031	UCAUUUUGCGUGCAAUGAUCUG	UGGAUCAUUGCGCACAAAAUGA	Translation	pacid=27165430 locus=Phvul.006G127200 ID=Phvul.006G127200.2.v1.0 annot-version=v1.0	1	dicer-like 2	PF03368,PF00271,PF00636,PF02170,PF00270	GO:0003677	GO:0005524	GO:0003676	GO:0008026	GO:0004386	GO:0003723	GO:0004525	GO:0006396	GO:0005515	GO:0016891	GO:0016787
miRNov443	gma-miR1515a		Phvul.006G127200.1		1.5	11.419	1	22	3059	3080	UCAUUUUGCGUGCAAUGAUCUG	UGGAUCAUUGCGCACAAAAUGA	Translation	pacid=27165429 locus=Phvul.006G127200 ID=Phvul.006G127200.1.v1.0 annot-version=v1.0	1	dicer-like 2	PF03368,PF00271,PF00636,PF02170,PF00270	GO:0003677	GO:0005524	GO:0003676	GO:0008026	GO:0004386	GO:0003723	GO:0004525	GO:0006396	GO:0005515	GO:0016891	GO:0016787
miRNov443	gma-miR1515a		Phvul.006G127100.2		2.5	5.733	1	22	3093	3114	UCAUUUUGCGUGCAAUGAUCUG	CAGAUCAUUGCACAAAGAAUGA	Translation	pacid=27166120 locus=Phvul.006G127100 ID=Phvul.006G127100.2.v1.0 annot-version=v1.0	1	dicer-like 2	PF00636,PF03368,PF00271,PF02170,PF00270	GO:0003676	GO:0005524	GO:0008026	GO:0004386	GO:0003723	GO:0004525	GO:0006396	GO:0005515	GO:0016891	GO:0003677	GO:0016787
miRNov443	gma-miR1515a		Phvul.006G127100.3		2.5	5.733	1	22	3064	3085	UCAUUUUGCGUGCAAUGAUCUG	CAGAUCAUUGCACAAAGAAUGA	Translation	pacid=27166119 locus=Phvul.006G127100 ID=Phvul.006G127100.3.v1.0 annot-version=v1.0	1	dicer-like 2	PF00636,PF03368,PF00271,PF02170,PF00270	GO:0003676	GO:0005524	GO:0008026	GO:0004386	GO:0003723	GO:0004525	GO:0006396	GO:0005515	GO:0016891	GO:0003677	GO:0016787
miRNov443	gma-miR1515a		Phvul.006G127100.1		2.5	5.733	1	22	3244	3265	UCAUUUUGCGUGCAAUGAUCUG	CAGAUCAUUGCACAAAGAAUGA	Translation	pacid=27166121 locus=Phvul.006G127100 ID=Phvul.006G127100.1.v1.0 annot-version=v1.0	1	dicer-like 2	PF00636,PF03368,PF00271,PF02170,PF00270	GO:0003676	GO:0005524	GO:0008026	GO:0004386	GO:0003723	GO:0004525	GO:0006396	GO:0005515	GO:0016891	GO:0003677	GO:0016787
miRNov443	gma-miR1515a		Phvul.002G293100.1		2.5	15.525	1	21	1001	1021	UCAUUUUGCGUGCAAUGAUCU	AGAUCGUUGAAUGCAAAGUGA	Cleavage	pacid=27169979 locus=Phvul.002G293100 ID=Phvul.002G293100.1.v1.0 annot-version=v1.0	1	D111/G-patch domain-containing protein	PF01585	GO:0003676	GO:0005622
miRNov443	gma-miR1515a		Phvul.008G067800.2		2.5	15.418	1	20	333	352	UCAUUUUGCGUGCAAUGAUC	GAUUGUUGCACGUAAAAUGC	Cleavage	pacid=27155901 locus=Phvul.008G067800 ID=Phvul.008G067800.2.v1.0 annot-version=v1.0	1	K+ efflux antiporter 2	PF02254,PF00999	GO:0015299	GO:0006812	GO:0055085	GO:0016021	GO:0006813
miRNov443	gma-miR1515a		Phvul.008G067800.1		2.5	15.418	1	20	333	352	UCAUUUUGCGUGCAAUGAUC	GAUUGUUGCACGUAAAAUGC	Cleavage	pacid=27155900 locus=Phvul.008G067800 ID=Phvul.008G067800.1.v1.0 annot-version=v1.0	1	K+ efflux antiporter 2	PF02254,PF00999	GO:0015299	GO:0006812	GO:0055085	GO:0016021	GO:0006813
miRNov443	gma-miR1515a		Phvul.002G074200.3		3.0	19.498	1	22	452	473	UCAUUUUGCGUGCAAUGAUCUG	UAGAAUAUUGCACACAAAAUGG	Translation	pacid=27170669 locus=Phvul.002G074200 ID=Phvul.002G074200.3.v1.0 annot-version=v1.0	1	sterol 4-alpha-methyl-oxidase 2-1	PF04116	GO:0005506	GO:0016491	GO:0006633	GO:0055114
miRNov443	gma-miR1515a		Phvul.002G074200.2		3.0	19.498	1	22	573	594	UCAUUUUGCGUGCAAUGAUCUG	UAGAAUAUUGCACACAAAAUGG	Translation	pacid=27170668 locus=Phvul.002G074200 ID=Phvul.002G074200.2.v1.0 annot-version=v1.0	1	sterol 4-alpha-methyl-oxidase 2-1	PF04116	GO:0005506	GO:0016491	GO:0006633	GO:0055114
miRNov443	gma-miR1515a		Phvul.002G074200.1		3.0	19.498	1	22	645	666	UCAUUUUGCGUGCAAUGAUCUG	UAGAAUAUUGCACACAAAAUGG	Translation	pacid=27170667 locus=Phvul.002G074200 ID=Phvul.002G074200.1.v1.0 annot-version=v1.0	1	sterol 4-alpha-methyl-oxidase 2-1	PF04116	GO:0005506	GO:0016491	GO:0006633	GO:0055114
miRNov443	gma-miR1515a		Phvul.009G119400.1		2.5	22.949	1	21	1945	1965	UCAUUUUGCGUGCAAUGAUCU	GGAUCAUUGAAGGCAAAAUGG	Translation	pacid=27147101 locus=Phvul.009G119400 ID=Phvul.009G119400.1.v1.0 annot-version=v1.0	1	glycosyl hydrolase family 35 protein	PF02140,PF01301	GO:0004553	GO:0005975	GO:0005529	GO:0004565	GO:0009341
miRNov443	gma-miR1515a		Phvul.009G119600.1		3.0	20.602	1	21	1951	1971	UCAUUUUGCGUGCAAUGAUCU	GGAUCAUUGAGGGCAAAAUGG	Translation	pacid=27147238 locus=Phvul.009G119600 ID=Phvul.009G119600.1.v1.0 annot-version=v1.0	1	glycosyl hydrolase family 35 protein	PF02140,PF01301	GO:0004553	GO:0005975	GO:0005529	GO:0004565	GO:0009341
miRNov339	gma-miR156a		Phvul.003G182900.1	OK	1.0	15.155	1	20	1907	1926	UGACAGAAGAGAGUGAGCAC	GUGCUCUCUCUCUUCUGUCA	Cleavage	pacid=27142056 locus=Phvul.003G182900 ID=Phvul.003G182900.1.v1.0 annot-version=v1.0	1	Squamosa promoter-binding protein-like (SBP domain) transcription factor family protein	PF03110	GO:0003677	GO:0005634
miRNov339	gma-miR156a		Phvul.001G262600.1		1.0	12.493	1	20	1484	1503	UGACAGAAGAGAGUGAGCAC	GUGCUCUCUCUCUUCUGUCA	Cleavage	pacid=27161963 locus=Phvul.001G262600 ID=Phvul.001G262600.1.v1.0 annot-version=v1.0	1	squamosa promoter binding protein-like 2	PF03110	GO:0003677	GO:0005634
miRNov339	gma-miR156a		Phvul.003G039600.1		1.0	13.687	1	20	1004	1023	UGACAGAAGAGAGUGAGCAC	GUGCUCUCUCUCUUCUGUCA	Cleavage	pacid=27143091 locus=Phvul.003G039600 ID=Phvul.003G039600.1.v1.0 annot-version=v1.0	1	Squamosa promoter-binding protein-like (SBP domain) transcription factor family protein	PF03110	GO:0003677	GO:0005634
miRNov339	gma-miR156a		Phvul.002G286000.1		1.0	10.216	1	20	1527	1546	UGACAGAAGAGAGUGAGCAC	GUGCUCUCUCUCUUCUGUCA	Cleavage	pacid=27170128 locus=Phvul.002G286000 ID=Phvul.002G286000.1.v1.0 annot-version=v1.0	1	Squamosa promoter-binding protein-like (SBP domain) transcription factor family protein	PF03110	GO:0003677	GO:0005634
miRNov339	gma-miR156a		Phvul.002G286000.2		1.0	10.216	1	20	1460	1479	UGACAGAAGAGAGUGAGCAC	GUGCUCUCUCUCUUCUGUCA	Cleavage	pacid=27170129 locus=Phvul.002G286000 ID=Phvul.002G286000.2.v1.0 annot-version=v1.0	1	Squamosa promoter-binding protein-like (SBP domain) transcription factor family protein	PF03110	GO:0003677	GO:0005634
miRNov339	gma-miR156a		Phvul.001G141000.1	OK	1.0	19.693	1	20	867	886	UGACAGAAGAGAGUGAGCAC	GUGCUCUCUCUCUUCUGUCA	Cleavage	pacid=27163472 locus=Phvul.001G141000 ID=Phvul.001G141000.1.v1.0 annot-version=v1.0	1	squamosa promoter binding protein-like 9	PF03110	GO:0003677	GO:0005634
miRNov339	gma-miR156a		Phvul.009G165100.2	OK	1.0	19.616	1	20	1208	1227	UGACAGAAGAGAGUGAGCAC	GUGCUCUCUCUCUUCUGUCA	Cleavage	pacid=27146239 locus=Phvul.009G165100 ID=Phvul.009G165100.2.v1.0 annot-version=v1.0	1	Squamosa promoter-binding protein-like (SBP domain) transcription factor family protein	PF03110	GO:0003677	GO:0005634
miRNov339	gma-miR156a		Phvul.009G165100.1		1.0	19.616	1	20	1137	1156	UGACAGAAGAGAGUGAGCAC	GUGCUCUCUCUCUUCUGUCA	Cleavage	pacid=27146238 locus=Phvul.009G165100 ID=Phvul.009G165100.1.v1.0 annot-version=v1.0	1	Squamosa promoter-binding protein-like (SBP domain) transcription factor family protein	PF03110	GO:0003677	GO:0005634
miRNov339	gma-miR156a		Phvul.007G258400.1	OK	1.0	14.518	1	20	818	837	UGACAGAAGAGAGUGAGCAC	GUGCUCUCUCUCUUCUGUCA	Cleavage	pacid=27159429 locus=Phvul.007G258400 ID=Phvul.007G258400.1.v1.0 annot-version=v1.0	1	squamosa promoter binding protein-like 9	PF03110	GO:0003677	GO:0005634
miRNov339	gma-miR156a		Phvul.007G258400.2	OK	1.0	14.518	1	20	815	834	UGACAGAAGAGAGUGAGCAC	GUGCUCUCUCUCUUCUGUCA	Cleavage	pacid=27159430 locus=Phvul.007G258400 ID=Phvul.007G258400.2.v1.0 annot-version=v1.0	1	squamosa promoter binding protein-like 9	PF03110	GO:0003677	GO:0005634
miRNov339	gma-miR156a		Phvul.005G074000.1		2.0	15.288	1	20	976	995	UGACAGAAGAGAGUGAGCAC	AUGCUCCCUCUCUUCUGUCA	Cleavage	pacid=27148926 locus=Phvul.005G074000 ID=Phvul.005G074000.1.v1.0 annot-version=v1.0	1	squamosa promoter-binding protein-like 12	PF03110	GO:0003677	GO:0005634
miRNov339	gma-miR156a		Phvul.005G101900.1		2.0	17.248	1	20	786	805	UGACAGAAGAGAGUGAGCAC	UUGCUCUCUCUCUUCUGUCA	Cleavage	pacid=27148882 locus=Phvul.005G101900 ID=Phvul.005G101900.1.v1.0 annot-version=v1.0	1	squamosa promoter binding protein-like 4	PF03110	GO:0003677	GO:0005634
miRNov339	gma-miR156a		Phvul.004G084300.1	OK	3.0	12.74	1	20	1687	1706	UGACAGAAGAGAGUGAGCAC	AGGCUCAUUCUCUUUUGUCA	Cleavage	pacid=27157115 locus=Phvul.004G084300 ID=Phvul.004G084300.1.v1.0 annot-version=v1.0	1	C2H2 and C2HC zinc fingers superfamily protein	PF00096	GO:0008270	GO:0005622
miRNov339	gma-miR156a		Phvul.009G196200.1		2.5	11.654	1	20	357	376	UGACAGAAGAGAGUGAGCAC	GCGCUUACUCUCUUCUGUCU	Cleavage	pacid=27146774 locus=Phvul.009G196200 ID=Phvul.009G196200.1.v1.0 annot-version=v1.0	1	Protein of unknown function, DUF593	PF04576
miRNov339	gma-miR156a		Phvul.001G091400.1		2.0	16.139	1	20	1181	1200	UGACAGAAGAGAGUGAGCAC	GUGCUCUCUAUCUUCUGUCA	Translation	pacid=27162875 locus=Phvul.001G091400 ID=Phvul.001G091400.1.v1.0 annot-version=v1.0	1	Squamosa promoter-binding protein-like (SBP domain) transcription factor family protein	PF03110	GO:0003677	GO:0005634
miRNov339	gma-miR156a		Phvul.011G164800.1		3.0	18.288	1	20	667	686	UGACAGAAGAGAGUGAGCAC	AAGCUCUCUCUCUUCUGUCA	Cleavage	pacid=27151725 locus=Phvul.011G164800 ID=Phvul.011G164800.1.v1.0 annot-version=v1.0	1	squamosa promoter-binding protein-like 12	PF03110	GO:0003677	GO:0005634
miRNov339	gma-miR156a		Phvul.009G248800.1		3.0	18.637	1	20	1995	2014	UGACAGAAGAGAGUGAGCAC	GUGCUUGGUUUCUUUUGUCA	Cleavage	pacid=27147069 locus=Phvul.009G248800 ID=Phvul.009G248800.1.v1.0 annot-version=v1.0	1	binding
miRNov339	gma-miR156a		Phvul.011G030700.1		3.0	14.288	1	20	2310	2329	UGACAGAAGAGAGUGAGCAC	GUGCUUGCUUCCUUCUGUUA	Translation	pacid=27152971 locus=Phvul.011G030700 ID=Phvul.011G030700.1.v1.0 annot-version=v1.0	1	P-loop containing nucleoside triphosphate hydrolases superfamily protein	PF00004	GO:0005524	GO:0009378	GO:0006281	GO:0006310
miRNov339	gma-miR156a		Phvul.011G030700.2		3.0	14.288	1	20	2244	2263	UGACAGAAGAGAGUGAGCAC	GUGCUUGCUUCCUUCUGUUA	Translation	pacid=27152972 locus=Phvul.011G030700 ID=Phvul.011G030700.2.v1.0 annot-version=v1.0	1	P-loop containing nucleoside triphosphate hydrolases superfamily protein	PF00004	GO:0005524	GO:0009378	GO:0006281	GO:0006310
miRNov339	gma-miR156a		Phvul.005G115200.1		3.0	15.347	1	20	203	222	UGACAGAAGAGAGUGAGCAC	GUUCUCACUCUCUUUUGCCA	Cleavage	pacid=27150119 locus=Phvul.005G115200 ID=Phvul.005G115200.1.v1.0 annot-version=v1.0	1
miRNov293	gma-miR156c		Phvul.001G091400.1	OK	0.0	16.005	1	21	1181	1201	UUGACAGAAGAUAGAGAGCAC	GUGCUCUCUAUCUUCUGUCAA	Cleavage	pacid=27162875 locus=Phvul.001G091400 ID=Phvul.001G091400.1.v1.0 annot-version=v1.0	1	Squamosa promoter-binding protein-like (SBP domain) transcription factor family protein	PF03110	GO:0003677	GO:0005634
miRNov293	gma-miR156c		Phvul.002G230300.1		0.0	13.406	1	20	734	753	UUGACAGAAGAUAGAGAGCA	UGCUCUCUAUCUUCUGUCAA	Cleavage	pacid=27171238 locus=Phvul.002G230300 ID=Phvul.002G230300.1.v1.0 annot-version=v1.0	1	squamosa promoter-binding protein-like 12	PF03110	GO:0003677	GO:0005634
miRNov293	gma-miR156c		Phvul.002G230300.2		0.0	13.406	1	20	699	718	UUGACAGAAGAUAGAGAGCA	UGCUCUCUAUCUUCUGUCAA	Cleavage	pacid=27171239 locus=Phvul.002G230300 ID=Phvul.002G230300.2.v1.0 annot-version=v1.0	1	squamosa promoter-binding protein-like 12	PF03110	GO:0003677	GO:0005634
miRNov293	gma-miR156c		Phvul.001G262600.1		1.0	12.44	1	21	1484	1504	UUGACAGAAGAUAGAGAGCAC	GUGCUCUCUCUCUUCUGUCAA	Cleavage	pacid=27161963 locus=Phvul.001G262600 ID=Phvul.001G262600.1.v1.0 annot-version=v1.0	1	squamosa promoter binding protein-like 2	PF03110	GO:0003677	GO:0005634
miRNov293	gma-miR156c		Phvul.001G141000.1		1.0	18.964	1	21	867	887	UUGACAGAAGAUAGAGAGCAC	GUGCUCUCUCUCUUCUGUCAA	Cleavage	pacid=27163472 locus=Phvul.001G141000 ID=Phvul.001G141000.1.v1.0 annot-version=v1.0	1	squamosa promoter binding protein-like 9	PF03110	GO:0003677	GO:0005634
miRNov293	gma-miR156c		Phvul.007G258400.1		1.0	15.603	1	21	818	838	UUGACAGAAGAUAGAGAGCAC	GUGCUCUCUCUCUUCUGUCAA	Cleavage	pacid=27159429 locus=Phvul.007G258400 ID=Phvul.007G258400.1.v1.0 annot-version=v1.0	1	squamosa promoter binding protein-like 9	PF03110	GO:0003677	GO:0005634
miRNov293	gma-miR156c		Phvul.007G258400.2		1.0	15.603	1	21	815	835	UUGACAGAAGAUAGAGAGCAC	GUGCUCUCUCUCUUCUGUCAA	Cleavage	pacid=27159430 locus=Phvul.007G258400 ID=Phvul.007G258400.2.v1.0 annot-version=v1.0	1	squamosa promoter binding protein-like 9	PF03110	GO:0003677	GO:0005634
miRNov293	gma-miR156c		Phvul.003G039600.1		1.5	13.61	1	21	1004	1024	UUGACAGAAGAUAGAGAGCAC	GUGCUCUCUCUCUUCUGUCAG	Cleavage	pacid=27143091 locus=Phvul.003G039600 ID=Phvul.003G039600.1.v1.0 annot-version=v1.0	1	Squamosa promoter-binding protein-like (SBP domain) transcription factor family protein	PF03110	GO:0003677	GO:0005634
miRNov293	gma-miR156c		Phvul.003G182900.1		2.0	13.668	1	21	1907	1927	UUGACAGAAGAUAGAGAGCAC	GUGCUCUCUCUCUUCUGUCAU	Cleavage	pacid=27142056 locus=Phvul.003G182900 ID=Phvul.003G182900.1.v1.0 annot-version=v1.0	1	Squamosa promoter-binding protein-like (SBP domain) transcription factor family protein	PF03110	GO:0003677	GO:0005634
miRNov293	gma-miR156c		Phvul.002G286000.1		2.0	9.827	1	21	1527	1547	UUGACAGAAGAUAGAGAGCAC	GUGCUCUCUCUCUUCUGUCAU	Cleavage	pacid=27170128 locus=Phvul.002G286000 ID=Phvul.002G286000.1.v1.0 annot-version=v1.0	1	Squamosa promoter-binding protein-like (SBP domain) transcription factor family protein	PF03110	GO:0003677	GO:0005634
miRNov293	gma-miR156c		Phvul.002G286000.2		2.0	9.827	1	21	1460	1480	UUGACAGAAGAUAGAGAGCAC	GUGCUCUCUCUCUUCUGUCAU	Cleavage	pacid=27170129 locus=Phvul.002G286000 ID=Phvul.002G286000.2.v1.0 annot-version=v1.0	1	Squamosa promoter-binding protein-like (SBP domain) transcription factor family protein	PF03110	GO:0003677	GO:0005634
miRNov293	gma-miR156c		Phvul.009G165100.2		2.0	19.467	1	21	1208	1228	UUGACAGAAGAUAGAGAGCAC	GUGCUCUCUCUCUUCUGUCAU	Cleavage	pacid=27146239 locus=Phvul.009G165100 ID=Phvul.009G165100.2.v1.0 annot-version=v1.0	1	Squamosa promoter-binding protein-like (SBP domain) transcription factor family protein	PF03110	GO:0003677	GO:0005634
miRNov293	gma-miR156c		Phvul.009G165100.1		2.0	19.467	1	21	1137	1157	UUGACAGAAGAUAGAGAGCAC	GUGCUCUCUCUCUUCUGUCAU	Cleavage	pacid=27146238 locus=Phvul.009G165100 ID=Phvul.009G165100.1.v1.0 annot-version=v1.0	1	Squamosa promoter-binding protein-like (SBP domain) transcription factor family protein	PF03110	GO:0003677	GO:0005634
miRNov293	gma-miR156c		Phvul.002G241900.1		2.0	5.479	1	20	33	52	UUGACAGAAGAUAGAGAGCA	UGCUCUUUAUCUUCUCUCAA	Cleavage	pacid=27170395 locus=Phvul.002G241900 ID=Phvul.002G241900.1.v1.0 annot-version=v1.0	1	ovate family protein 5	PF04844
miRNov293	gma-miR156c		Phvul.004G023400.1		2.5	22.421	1	21	1023	1043	UUGACAGAAGAUAGAGAGCAC	GUGCUCUCUAGCUUCUAUCAA	Translation	pacid=27156756 locus=Phvul.004G023400 ID=Phvul.004G023400.1.v1.0 annot-version=v1.0	1
miRNov293	gma-miR156c		Phvul.005G101900.1		2.0	17.687	1	20	787	806	UUGACAGAAGAUAGAGAGCA	UGCUCUCUCUCUUCUGUCAU	Cleavage	pacid=27148882 locus=Phvul.005G101900 ID=Phvul.005G101900.1.v1.0 annot-version=v1.0	1	squamosa promoter binding protein-like 4	PF03110	GO:0003677	GO:0005634
miRNov293	gma-miR156c		Phvul.006G183900.1		2.5	11.449	1	20	725	744	UUGACAGAAGAUAGAGAGCA	AGCUCUCUAUCUUCUAUCAA	Cleavage	pacid=27165562 locus=Phvul.006G183900 ID=Phvul.006G183900.1.v1.0 annot-version=v1.0	1	squamosa promoter binding protein-like 3	PF03110	GO:0003677	GO:0005634
miRNov293	gma-miR156c		Phvul.003G183800.1		3.0	15.313	1	20	592	611	UUGACAGAAGAUAGAGAGCA	AGCUUUCUGUUUUUUGUCAA	Cleavage	pacid=27143464 locus=Phvul.003G183800 ID=Phvul.003G183800.1.v1.0 annot-version=v1.0	1
miRNov293	gma-miR156c		Phvul.005G074000.1		2.0	15.574	1	20	977	996	UUGACAGAAGAUAGAGAGCA	UGCUCCCUCUCUUCUGUCAA	Cleavage	pacid=27148926 locus=Phvul.005G074000 ID=Phvul.005G074000.1.v1.0 annot-version=v1.0	1	squamosa promoter-binding protein-like 12	PF03110	GO:0003677	GO:0005634
miRNov293	gma-miR156c		Phvul.011G164800.1		3.0	18.099	1	20	668	687	UUGACAGAAGAUAGAGAGCA	AGCUCUCUCUCUUCUGUCAC	Cleavage	pacid=27151725 locus=Phvul.011G164800 ID=Phvul.011G164800.1.v1.0 annot-version=v1.0	1	squamosa promoter-binding protein-like 12	PF03110	GO:0003677	GO:0005634
miRNov280	gma-miR160a-5p		Phvul.009G026200.1		0.5	21.895	1	21	1502	1522	UGCCUGGCUCCCUGUAUGCCA	UGGCAUGCAGGGAGCCAGGCA	Cleavage	pacid=27146453 locus=Phvul.009G026200 ID=Phvul.009G026200.1.v1.0 annot-version=v1.0	1	auxin response factor 17	PF06507,PF02362	GO:0003677	GO:0006355	GO:0009725	GO:0005634
miRNov280	gma-miR160a-5p		Phvul.008G168700.1	OK	0.5	20.4	1	21	1497	1517	UGCCUGGCUCCCUGUAUGCCA	UGGCAUGCAGGGAGCCAGGCA	Cleavage	pacid=27155501 locus=Phvul.008G168700 ID=Phvul.008G168700.1.v1.0 annot-version=v1.0	1	auxin response factor 17	PF06507,PF02362	GO:0003677	GO:0006355	GO:0009725	GO:0005634
miRNov280	gma-miR160a-5p		Phvul.007G149000.1		0.5	24.759	1	21	2273	2293	UGCCUGGCUCCCUGUAUGCCA	UGGCAUGCAGGGAGCCAGGCA	Cleavage	pacid=27160718 locus=Phvul.007G149000 ID=Phvul.007G149000.1.v1.0 annot-version=v1.0	1	auxin response factor 16	PF02309,PF06507,PF02362	GO:0006355	GO:0005634	GO:0003677	GO:0009725
miRNov280	gma-miR160a-5p		Phvul.005G134500.1	OK	0.0	22.484	1	20	1625	1644	UGCCUGGCUCCCUGUAUGCC	GGCAUACAGGGAGCCAGGCA	Cleavage	pacid=27149686 locus=Phvul.005G134500 ID=Phvul.005G134500.1.v1.0 annot-version=v1.0	1	auxin response factor 16	PF02309,PF06507,PF02362	GO:0006355	GO:0005634	GO:0003677	GO:0009725
miRNov280	gma-miR160a-5p		Phvul.005G134500.2	OK	0.0	22.484	1	20	1625	1644	UGCCUGGCUCCCUGUAUGCC	GGCAUACAGGGAGCCAGGCA	Cleavage	pacid=27149687 locus=Phvul.005G134500 ID=Phvul.005G134500.2.v1.0 annot-version=v1.0	1	auxin response factor 16	PF02309,PF06507,PF02362	GO:0006355	GO:0005634	GO:0003677	GO:0009725
miRNov280	gma-miR160a-5p		Phvul.011G080100.1	OK	0.0	23.269	1	20	1592	1611	UGCCUGGCUCCCUGUAUGCC	GGCAUACAGGGAGCCAGGCA	Cleavage	pacid=27151567 locus=Phvul.011G080100 ID=Phvul.011G080100.1.v1.0 annot-version=v1.0	1	auxin response factor 10	PF02309,PF06507,PF02362	GO:0006355	GO:0005634	GO:0003677	GO:0009725
miRNov568	gma-miR162b		Phvul.009G260000.1		2.0	17.572	1	21	3637	3658	UCGAUAA-ACCUCUGCAUCCAG	CUGGAUGCAGAGGUGUUAUCGA	Cleavage	pacid=27147503 locus=Phvul.009G260000 ID=Phvul.009G260000.1.v1.0 annot-version=v1.0	1	dicer-like 1	PF03368,PF00271,PF00636,PF02170,PF00035,PF00270	GO:0003725	GO:0005622	GO:0003676	GO:0005524	GO:0008026	GO:0004386	GO:0003723	GO:0004525	GO:0006396	GO:0005515	GO:0016891	GO:0003677	GO:0016787
miRNov274	gma-miR164a		Phvul.005G074500.1		1.0	17.496	1	20	1274	1293	UGGAGAAGCAGGGCACGUGC	GCACGUGUCCUGUUUCUCCA	Cleavage	pacid=27148746 locus=Phvul.005G074500 ID=Phvul.005G074500.1.v1.0 annot-version=v1.0	1	NAC (No Apical Meristem) domain transcriptional regulator superfamily protein	PF02365	GO:0003677	GO:0006355
miRNov274	gma-miR164a		Phvul.011G160400.1		1.0	16.396	1	20	998	1017	UGGAGAAGCAGGGCACGUGC	GCACGUGUCCUGUUUCUCCA	Cleavage	pacid=27151299 locus=Phvul.011G160400 ID=Phvul.011G160400.1.v1.0 annot-version=v1.0	1	NAC (No Apical Meristem) domain transcriptional regulator superfamily protein	PF02365	GO:0003677	GO:0006355
miRNov274	gma-miR164a		Phvul.003G189000.1	OK	1.5	10.225	1	20	848	867	UGGAGAAGCAGGGCACGUGC	UUACGUGCCCUGCUUCUCCA	Cleavage	pacid=27141737 locus=Phvul.003G189000 ID=Phvul.003G189000.1.v1.0 annot-version=v1.0	1	NAC domain containing protein 100	PF02365	GO:0003677	GO:0006355
miRNov274	gma-miR164a		Phvul.009G186000.1		1.5	13.752	1	20	751	770	UGGAGAAGCAGGGCACGUGC	UUACGUGCCCUGCUUCUCCA	Cleavage	pacid=27145730 locus=Phvul.009G186000 ID=Phvul.009G186000.1.v1.0 annot-version=v1.0	1	NAC domain containing protein 100	PF02365	GO:0003677	GO:0006355
miRNov274	gma-miR164a		Phvul.005G055400.1		1.0	18.565	1	20	728	747	UGGAGAAGCAGGGCACGUGC	GCAAGUGCCCUGCUUCUCCA	Cleavage	pacid=27150000 locus=Phvul.005G055400 ID=Phvul.005G055400.1.v1.0 annot-version=v1.0	1	NAC domain containing protein 1	PF02365	GO:0003677	GO:0006355
miRNov274	gma-miR164a		Phvul.006G169300.1		2.5	20.649	1	20	192	211	UGGAGAAGCAGGGCACGUGC	GCAAGUGCCUUGCUUUUUCA	Cleavage	pacid=27166941 locus=Phvul.006G169300 ID=Phvul.006G169300.1.v1.0 annot-version=v1.0	1	GDSL-like Lipase/Acylhydrolase superfamily protein	PF00657	GO:0016788	GO:0006629
miRNov274	gma-miR164a		Phvul.011G046800.1		3.0	22.935	1	20	1179	1198	UGGAGAAGCAGGGCACGUGC	GUACGUGGCUUCCUUCUCCA	Translation	pacid=27150575 locus=Phvul.011G046800 ID=Phvul.011G046800.1.v1.0 annot-version=v1.0	1	polyol/monosaccharide transporter 5	PF00083	GO:0022857	GO:0055085	GO:0016021
miRNov622	gma-miR166h-5p		Phvul.004G031700.2		1.5	13.356	1	21	1915	1935	GGAAUGUUGUUUGGCUCGAGG	UCUUGAGCCAAAAAACAUUCC	Translation	pacid=27157209 locus=Phvul.004G031700 ID=Phvul.004G031700.2.v1.0 annot-version=v1.0	1	hypothetical protein 1	PF02714	GO:0016020
miRNov622	gma-miR166h-5p		Phvul.004G031700.3		1.5	13.356	1	21	1981	2001	GGAAUGUUGUUUGGCUCGAGG	UCUUGAGCCAAAAAACAUUCC	Translation	pacid=27157208 locus=Phvul.004G031700 ID=Phvul.004G031700.3.v1.0 annot-version=v1.0	1	hypothetical protein 1	PF02714	GO:0016020
miRNov622	gma-miR166h-5p		Phvul.004G031700.1		1.5	13.356	1	21	2107	2127	GGAAUGUUGUUUGGCUCGAGG	UCUUGAGCCAAAAAACAUUCC	Translation	pacid=27157210 locus=Phvul.004G031700 ID=Phvul.004G031700.1.v1.0 annot-version=v1.0	1	hypothetical protein 1	PF02714	GO:0016020
miRNov622	gma-miR166h-5p		Phvul.007G242000.1		3.0	21.194	1	21	393	413	GGAAUGUUGUUUGGCUCGAGG	UCUCAAACCAGACAACAUUCU	Cleavage	pacid=27159029 locus=Phvul.007G242000 ID=Phvul.007G242000.1.v1.0 annot-version=v1.0	1	mitogen-activated protein kinase kinase kinase 21	PF00069	GO:0004672	GO:0005524	GO:0006468
miRNov622	gma-miR166h-5p		Phvul.003G194600.1		3.0	13.572	1	20	1321	1340	GGAAUGUUGUUUGGCUCGAG	CUUGAUAUAAACAACAUUCC	Cleavage	pacid=27144923 locus=Phvul.003G194600 ID=Phvul.003G194600.1.v1.0 annot-version=v1.0	1	catalytics
miRNov622	gma-miR166h-5p		Phvul.009G172600.1		3.0	14.066	1	20	2105	2124	GGAAUGUUGUUUGGCUCGAG	CUCGACCCAAAGAACAUUUU	Translation	pacid=27146668 locus=Phvul.009G172600 ID=Phvul.009G172600.1.v1.0 annot-version=v1.0	1		PF05346
miRNov400	gma-miR167a		Phvul.003G267400.1		3.0	12.237	1	21	592	612	UGAAGCUGCCAGCAUGAUCUA	UCGAUUAUGCUGGUGGCUUCG	Cleavage	pacid=27142383 locus=Phvul.003G267400 ID=Phvul.003G267400.1.v1.0 annot-version=v1.0	1	ammonium transporter 2	PF00909	GO:0072488	GO:0016020	GO:0008519
miRNov400	gma-miR167a		Phvul.011G211200.1		2.5	18.987	1	20	1845	1864	UGAAGCUGCCAGCAUGAUCU	UGAUAAUGUUGGCAGCUUCA	Cleavage	pacid=27151498 locus=Phvul.011G211200 ID=Phvul.011G211200.1.v1.0 annot-version=v1.0	1	carotenoid cleavage dioxygenase 1	PF03055
miRNov400	gma-miR167a		Phvul.007G077300.1		3.0	22.429	1	21	793	813	UGAAGCUGCCAGCAUGAUCUA	UAGACCAUGCUGGGAGCUUUG	Cleavage	pacid=27161606 locus=Phvul.007G077300 ID=Phvul.007G077300.1.v1.0 annot-version=v1.0	1	Protein kinase superfamily protein	PF00954,PF00069,PF01453	GO:0004672	GO:0005524	GO:0006468	GO:0048544	GO:0005529
miRNov400	gma-miR167a		Phvul.005G183200.1		3.0	13.617	1	20	621	640	UGAAGCUGCCAGCAUGAUCU	AGAUCUUGCUCGCGGCUUCG	Translation	pacid=27149455 locus=Phvul.005G183200 ID=Phvul.005G183200.1.v1.0 annot-version=v1.0	1	hydroxycinnamoyl-CoA shikimate/quinate hydroxycinnamoyl transferase	PF02458	GO:0016747
miRNov50	gma-miR167c		Phvul.003G267400.1		3.0	12.237	1	20	593	612	UGAAGCUGCCAGCAUGAUCU	CGAUUAUGCUGGUGGCUUCG	Cleavage	pacid=27142383 locus=Phvul.003G267400 ID=Phvul.003G267400.1.v1.0 annot-version=v1.0	1	ammonium transporter 2	PF00909	GO:0072488	GO:0016020	GO:0008519
miRNov50	gma-miR167c		Phvul.011G211200.1		2.5	18.987	1	20	1845	1864	UGAAGCUGCCAGCAUGAUCU	UGAUAAUGUUGGCAGCUUCA	Cleavage	pacid=27151498 locus=Phvul.011G211200 ID=Phvul.011G211200.1.v1.0 annot-version=v1.0	1	carotenoid cleavage dioxygenase 1	PF03055
miRNov50	gma-miR167c		Phvul.005G183200.1		3.0	13.617	1	21	620	640	UGAAGCUGCCAGCAUGAUCUG	CAGAUCUUGCUCGCGGCUUCG	Translation	pacid=27149455 locus=Phvul.005G183200 ID=Phvul.005G183200.1.v1.0 annot-version=v1.0	1	hydroxycinnamoyl-CoA shikimate/quinate hydroxycinnamoyl transferase	PF02458	GO:0016747
miRNov50	gma-miR167c		Phvul.007G077300.1		3.0	22.429	1	21	793	813	UGAAGCUGCCAGCAUGAUCUG	UAGACCAUGCUGGGAGCUUUG	Cleavage	pacid=27161606 locus=Phvul.007G077300 ID=Phvul.007G077300.1.v1.0 annot-version=v1.0	1	Protein kinase superfamily protein	PF00954,PF00069,PF01453	GO:0004672	GO:0005524	GO:0006468	GO:0048544	GO:0005529
miRNov191	gma-miR167e		Phvul.003G267400.1		3.0	12.237	1	20	593	612	UGAAGCUGCCAGCAUGAUCU	CGAUUAUGCUGGUGGCUUCG	Cleavage	pacid=27142383 locus=Phvul.003G267400 ID=Phvul.003G267400.1.v1.0 annot-version=v1.0	1	ammonium transporter 2	PF00909	GO:0072488	GO:0016020	GO:0008519
miRNov191	gma-miR167e		Phvul.011G211200.1		2.5	18.987	1	20	1845	1864	UGAAGCUGCCAGCAUGAUCU	UGAUAAUGUUGGCAGCUUCA	Cleavage	pacid=27151498 locus=Phvul.011G211200 ID=Phvul.011G211200.1.v1.0 annot-version=v1.0	1	carotenoid cleavage dioxygenase 1	PF03055
miRNov191	gma-miR167e		Phvul.005G183200.1		3.0	13.617	1	20	621	640	UGAAGCUGCCAGCAUGAUCU	AGAUCUUGCUCGCGGCUUCG	Translation	pacid=27149455 locus=Phvul.005G183200 ID=Phvul.005G183200.1.v1.0 annot-version=v1.0	1	hydroxycinnamoyl-CoA shikimate/quinate hydroxycinnamoyl transferase	PF02458	GO:0016747
miRNov191	gma-miR167e		Phvul.007G077300.1		3.0	22.429	1	20	794	813	UGAAGCUGCCAGCAUGAUCU	AGACCAUGCUGGGAGCUUUG	Cleavage	pacid=27161606 locus=Phvul.007G077300 ID=Phvul.007G077300.1.v1.0 annot-version=v1.0	1	Protein kinase superfamily protein	PF00954,PF00069,PF01453	GO:0004672	GO:0005524	GO:0006468	GO:0048544	GO:0005529
miRNov241	gma-miR168a		Phvul.009G180900.1		3.0	23.791	1	20	4256	4275	UCGCUUGGUGCAGGUCGGGA	UCUUGACUUGAACCAAGCGG	Translation	pacid=27145619 locus=Phvul.009G180900 ID=Phvul.009G180900.1.v1.0 annot-version=v1.0	1	BAH domain ;TFIIS helical bundle-like domain	PF01426,PF08711	GO:0003677	GO:0006351	GO:0005634	GO:0030528
miRNov241	gma-miR168a		Phvul.007G246300.1		3.0	21.621	1	20	829	848	UCGCUUGGUGCAGGUCGGGA	UCUCAACCUGAACCAAGUGA	Translation	pacid=27158506 locus=Phvul.007G246300 ID=Phvul.007G246300.1.v1.0 annot-version=v1.0	1		PF10167
miRNov435	gma-miR169a		Phvul.003G133100.1		2.5	13.951	1	21	1358	1378	CAGCCAAGGAUGACUUGCCGG	CUGGCAAAUCAUCCUUGGCUU	Cleavage	pacid=27144865 locus=Phvul.003G133100 ID=Phvul.003G133100.1.v1.0 annot-version=v1.0	1	nuclear factor Y, subunit A3	PF02045	GO:0003700	GO:0006355	GO:0005634
miRNov435	gma-miR169a		Phvul.008G283100.2		1.5	22.673	1	20	1435	1454	CAGCCAAGGAUGACUUGCCG	CGGCAAAUCAUUCUUGGCUG	Cleavage	pacid=27155555 locus=Phvul.008G283100 ID=Phvul.008G283100.2.v1.0 annot-version=v1.0	1	nuclear factor Y, subunit A9	PF02045	GO:0003700	GO:0006355	GO:0005634
miRNov435	gma-miR169a		Phvul.008G283100.1		1.5	22.673	1	20	1581	1600	CAGCCAAGGAUGACUUGCCG	CGGCAAAUCAUUCUUGGCUG	Cleavage	pacid=27155556 locus=Phvul.008G283100 ID=Phvul.008G283100.1.v1.0 annot-version=v1.0	1	nuclear factor Y, subunit A9	PF02045	GO:0003700	GO:0006355	GO:0005634
miRNov435	gma-miR169a		Phvul.005G156100.1		2.5	17.816	1	21	1207	1227	CAGCCAAGGAUGACUUGCCGG	UUGGGAAGUCAUCCUUGGCUC	Cleavage	pacid=27149793 locus=Phvul.005G156100 ID=Phvul.005G156100.1.v1.0 annot-version=v1.0	1	nuclear factor Y, subunit A3	PF02045	GO:0003700	GO:0006355	GO:0005634
miRNov435	gma-miR169a		Phvul.010G133300.2		3.0	22.648	1	20	1439	1458	CAGCCAAGGAUGACUUGCCG	GGGGAAGUCAUCCUUGGCUC	Cleavage	pacid=27140253 locus=Phvul.010G133300 ID=Phvul.010G133300.2.v1.0 annot-version=v1.0	1	nuclear factor Y, subunit A3	PF02045	GO:0003700	GO:0006355	GO:0005634
miRNov435	gma-miR169a		Phvul.001G196800.4		3.0	16.575	1	20	1374	1393	CAGCCAAGGAUGACUUGCCG	AGGCAACUCAUCCUUGGCUC	Cleavage	pacid=27163570 locus=Phvul.001G196800 ID=Phvul.001G196800.4.v1.0 annot-version=v1.0	1	nuclear factor Y, subunit A10	PF02045	GO:0003700	GO:0006355	GO:0005634
miRNov435	gma-miR169a		Phvul.010G133300.1		3.0	22.648	1	20	1559	1578	CAGCCAAGGAUGACUUGCCG	GGGGAAGUCAUCCUUGGCUC	Cleavage	pacid=27140252 locus=Phvul.010G133300 ID=Phvul.010G133300.1.v1.0 annot-version=v1.0	1	nuclear factor Y, subunit A3	PF02045	GO:0003700	GO:0006355	GO:0005634
miRNov435	gma-miR169a		Phvul.007G267100.2		3.0	14.345	1	20	1272	1291	CAGCCAAGGAUGACUUGCCG	AGGCAAAUCAUCCUUGGCUC	Cleavage	pacid=27159983 locus=Phvul.007G267100 ID=Phvul.007G267100.2.v1.0 annot-version=v1.0	1	nuclear factor Y, subunit A2	PF02045	GO:0003700	GO:0006355	GO:0005634
miRNov435	gma-miR169a		Phvul.001G196800.3		3.0	16.575	1	20	1752	1771	CAGCCAAGGAUGACUUGCCG	AGGCAACUCAUCCUUGGCUC	Cleavage	pacid=27163569 locus=Phvul.001G196800 ID=Phvul.001G196800.3.v1.0 annot-version=v1.0	1	nuclear factor Y, subunit A10	PF02045	GO:0003700	GO:0006355	GO:0005634
miRNov435	gma-miR169a		Phvul.001G196800.1	OK	3.0	16.575	1	20	1804	1823	CAGCCAAGGAUGACUUGCCG	AGGCAACUCAUCCUUGGCUC	Cleavage	pacid=27163571 locus=Phvul.001G196800 ID=Phvul.001G196800.1.v1.0 annot-version=v1.0	1	nuclear factor Y, subunit A10	PF02045	GO:0003700	GO:0006355	GO:0005634
miRNov435	gma-miR169a		Phvul.001G196800.2		3.0	16.575	1	20	1916	1935	CAGCCAAGGAUGACUUGCCG	AGGCAACUCAUCCUUGGCUC	Cleavage	pacid=27163568 locus=Phvul.001G196800 ID=Phvul.001G196800.2.v1.0 annot-version=v1.0	1	nuclear factor Y, subunit A10	PF02045	GO:0003700	GO:0006355	GO:0005634
miRNov435	gma-miR169a		Phvul.007G267100.1		3.0	14.345	1	20	1828	1847	CAGCCAAGGAUGACUUGCCG	AGGCAAAUCAUCCUUGGCUC	Cleavage	pacid=27159984 locus=Phvul.007G267100 ID=Phvul.007G267100.1.v1.0 annot-version=v1.0	1	nuclear factor Y, subunit A2	PF02045	GO:0003700	GO:0006355	GO:0005634
miRNov435	gma-miR169a		Phvul.001G206600.1		3.0	19.662	1	20	1990	2009	CAGCCAAGGAUGACUUGCCG	UGGCAAGUGAUUAUUGGCUG	Cleavage	pacid=27161908 locus=Phvul.001G206600 ID=Phvul.001G206600.1.v1.0 annot-version=v1.0	1	multidrug resistance-associated protein 10	PF00664,PF00005	GO:0005524	GO:0016887	GO:0042626	GO:0006810	GO:0055085	GO:0016021
miRNov97	gma-miR169e		Phvul.003G133100.1	OK	1.5	13.878	1	20	1358	1377	AGCCAAGGAUGACUUGCCGG	CUGGCAAAUCAUCCUUGGCU	Cleavage	pacid=27144865 locus=Phvul.003G133100 ID=Phvul.003G133100.1.v1.0 annot-version=v1.0	1	nuclear factor Y, subunit A3	PF02045	GO:0003700	GO:0006355	GO:0005634
miRNov97	gma-miR169e		Phvul.005G156100.1		2.0	17.946	1	20	1207	1226	AGCCAAGGAUGACUUGCCGG	UUGGGAAGUCAUCCUUGGCU	Cleavage	pacid=27149793 locus=Phvul.005G156100 ID=Phvul.005G156100.1.v1.0 annot-version=v1.0	1	nuclear factor Y, subunit A3	PF02045	GO:0003700	GO:0006355	GO:0005634
miRNov97	gma-miR169e		Phvul.008G283100.2		2.5	22.203	1	20	1434	1453	AGCCAAGGAUGACUUGCCGG	GCGGCAAAUCAUUCUUGGCU	Cleavage	pacid=27155555 locus=Phvul.008G283100 ID=Phvul.008G283100.2.v1.0 annot-version=v1.0	1	nuclear factor Y, subunit A9	PF02045	GO:0003700	GO:0006355	GO:0005634
miRNov97	gma-miR169e		Phvul.008G283100.1		2.5	22.203	1	20	1580	1599	AGCCAAGGAUGACUUGCCGG	GCGGCAAAUCAUUCUUGGCU	Cleavage	pacid=27155556 locus=Phvul.008G283100 ID=Phvul.008G283100.1.v1.0 annot-version=v1.0	1	nuclear factor Y, subunit A9	PF02045	GO:0003700	GO:0006355	GO:0005634
miRNov97	gma-miR169e		Phvul.010G133300.2		3.0	20.389	1	20	1438	1457	AGCCAAGGAUGACUUGCCGG	UGGGGAAGUCAUCCUUGGCU	Cleavage	pacid=27140253 locus=Phvul.010G133300 ID=Phvul.010G133300.2.v1.0 annot-version=v1.0	1	nuclear factor Y, subunit A3	PF02045	GO:0003700	GO:0006355	GO:0005634
miRNov97	gma-miR169e		Phvul.001G196800.4		3.0	15.189	1	20	1373	1392	AGCCAAGGAUGACUUGCCGG	UAGGCAACUCAUCCUUGGCU	Cleavage	pacid=27163570 locus=Phvul.001G196800 ID=Phvul.001G196800.4.v1.0 annot-version=v1.0	1	nuclear factor Y, subunit A10	PF02045	GO:0003700	GO:0006355	GO:0005634
miRNov97	gma-miR169e		Phvul.010G133300.1		3.0	20.389	1	20	1558	1577	AGCCAAGGAUGACUUGCCGG	UGGGGAAGUCAUCCUUGGCU	Cleavage	pacid=27140252 locus=Phvul.010G133300 ID=Phvul.010G133300.1.v1.0 annot-version=v1.0	1	nuclear factor Y, subunit A3	PF02045	GO:0003700	GO:0006355	GO:0005634
miRNov97	gma-miR169e		Phvul.007G267100.2		3.0	14.315	1	20	1271	1290	AGCCAAGGAUGACUUGCCGG	UAGGCAAAUCAUCCUUGGCU	Cleavage	pacid=27159983 locus=Phvul.007G267100 ID=Phvul.007G267100.2.v1.0 annot-version=v1.0	1	nuclear factor Y, subunit A2	PF02045	GO:0003700	GO:0006355	GO:0005634
miRNov97	gma-miR169e		Phvul.001G196800.3		3.0	15.189	1	20	1751	1770	AGCCAAGGAUGACUUGCCGG	UAGGCAACUCAUCCUUGGCU	Cleavage	pacid=27163569 locus=Phvul.001G196800 ID=Phvul.001G196800.3.v1.0 annot-version=v1.0	1	nuclear factor Y, subunit A10	PF02045	GO:0003700	GO:0006355	GO:0005634
miRNov97	gma-miR169e		Phvul.001G196800.1		3.0	15.189	1	20	1803	1822	AGCCAAGGAUGACUUGCCGG	UAGGCAACUCAUCCUUGGCU	Cleavage	pacid=27163571 locus=Phvul.001G196800 ID=Phvul.001G196800.1.v1.0 annot-version=v1.0	1	nuclear factor Y, subunit A10	PF02045	GO:0003700	GO:0006355	GO:0005634
miRNov97	gma-miR169e		Phvul.001G196800.2		3.0	15.189	1	20	1915	1934	AGCCAAGGAUGACUUGCCGG	UAGGCAACUCAUCCUUGGCU	Cleavage	pacid=27163568 locus=Phvul.001G196800 ID=Phvul.001G196800.2.v1.0 annot-version=v1.0	1	nuclear factor Y, subunit A10	PF02045	GO:0003700	GO:0006355	GO:0005634
miRNov97	gma-miR169e		Phvul.007G267100.1		3.0	14.315	1	20	1827	1846	AGCCAAGGAUGACUUGCCGG	UAGGCAAAUCAUCCUUGGCU	Cleavage	pacid=27159984 locus=Phvul.007G267100 ID=Phvul.007G267100.1.v1.0 annot-version=v1.0	1	nuclear factor Y, subunit A2	PF02045	GO:0003700	GO:0006355	GO:0005634
miRNov97	gma-miR169e		Phvul.008G106100.1		3.0	19.15	1	19	389	408	AGCCAAGGAUGACU-UGCCG	CGGCACAGUCAUUCUUGGUU	Cleavage	pacid=27155834 locus=Phvul.008G106100 ID=Phvul.008G106100.1.v1.0 annot-version=v1.0	1		PF03140
miRNov95	gma-miR169s		Phvul.003G133100.1	OK	1.5	13.951	1	21	1358	1378	AAGCCAAGGAUGACUUGCCGG	CUGGCAAAUCAUCCUUGGCUU	Cleavage	pacid=27144865 locus=Phvul.003G133100 ID=Phvul.003G133100.1.v1.0 annot-version=v1.0	1	nuclear factor Y, subunit A3	PF02045	GO:0003700	GO:0006355	GO:0005634
miRNov95	gma-miR169s		Phvul.005G156100.1		2.5	17.816	1	21	1207	1227	AAGCCAAGGAUGACUUGCCGG	UUGGGAAGUCAUCCUUGGCUC	Cleavage	pacid=27149793 locus=Phvul.005G156100 ID=Phvul.005G156100.1.v1.0 annot-version=v1.0	1	nuclear factor Y, subunit A3	PF02045	GO:0003700	GO:0006355	GO:0005634
miRNov95	gma-miR169s		Phvul.008G283100.2		2.5	22.673	1	20	1435	1454	AAGCCAAGGAUGACUUGCCG	CGGCAAAUCAUUCUUGGCUG	Cleavage	pacid=27155555 locus=Phvul.008G283100 ID=Phvul.008G283100.2.v1.0 annot-version=v1.0	1	nuclear factor Y, subunit A9	PF02045	GO:0003700	GO:0006355	GO:0005634
miRNov95	gma-miR169s		Phvul.008G283100.1		2.5	22.673	1	20	1581	1600	AAGCCAAGGAUGACUUGCCG	CGGCAAAUCAUUCUUGGCUG	Cleavage	pacid=27155556 locus=Phvul.008G283100 ID=Phvul.008G283100.1.v1.0 annot-version=v1.0	1	nuclear factor Y, subunit A9	PF02045	GO:0003700	GO:0006355	GO:0005634
miRNov95	gma-miR169s		Phvul.010G133300.2	OK	3.0	22.648	1	20	1439	1458	AAGCCAAGGAUGACUUGCCG	GGGGAAGUCAUCCUUGGCUC	Cleavage	pacid=27140253 locus=Phvul.010G133300 ID=Phvul.010G133300.2.v1.0 annot-version=v1.0	1	nuclear factor Y, subunit A3	PF02045	GO:0003700	GO:0006355	GO:0005634
miRNov95	gma-miR169s		Phvul.001G196800.4	OK	3.0	16.575	1	20	1374	1393	AAGCCAAGGAUGACUUGCCG	AGGCAACUCAUCCUUGGCUC	Cleavage	pacid=27163570 locus=Phvul.001G196800 ID=Phvul.001G196800.4.v1.0 annot-version=v1.0	1	nuclear factor Y, subunit A10	PF02045	GO:0003700	GO:0006355	GO:0005634
miRNov95	gma-miR169s		Phvul.010G133300.1	OK	3.0	22.648	1	20	1559	1578	AAGCCAAGGAUGACUUGCCG	GGGGAAGUCAUCCUUGGCUC	Cleavage	pacid=27140252 locus=Phvul.010G133300 ID=Phvul.010G133300.1.v1.0 annot-version=v1.0	1	nuclear factor Y, subunit A3	PF02045	GO:0003700	GO:0006355	GO:0005634
miRNov95	gma-miR169s		Phvul.007G267100.2		3.0	14.345	1	20	1272	1291	AAGCCAAGGAUGACUUGCCG	AGGCAAAUCAUCCUUGGCUC	Cleavage	pacid=27159983 locus=Phvul.007G267100 ID=Phvul.007G267100.2.v1.0 annot-version=v1.0	1	nuclear factor Y, subunit A2	PF02045	GO:0003700	GO:0006355	GO:0005634
miRNov95	gma-miR169s		Phvul.001G196800.3	OK	3.0	16.575	1	20	1752	1771	AAGCCAAGGAUGACUUGCCG	AGGCAACUCAUCCUUGGCUC	Cleavage	pacid=27163569 locus=Phvul.001G196800 ID=Phvul.001G196800.3.v1.0 annot-version=v1.0	1	nuclear factor Y, subunit A10	PF02045	GO:0003700	GO:0006355	GO:0005634
miRNov95	gma-miR169s		Phvul.001G196800.1	OK	3.0	16.575	1	20	1804	1823	AAGCCAAGGAUGACUUGCCG	AGGCAACUCAUCCUUGGCUC	Cleavage	pacid=27163571 locus=Phvul.001G196800 ID=Phvul.001G196800.1.v1.0 annot-version=v1.0	1	nuclear factor Y, subunit A10	PF02045	GO:0003700	GO:0006355	GO:0005634
miRNov95	gma-miR169s		Phvul.001G196800.2	OK	3.0	16.575	1	20	1916	1935	AAGCCAAGGAUGACUUGCCG	AGGCAACUCAUCCUUGGCUC	Cleavage	pacid=27163568 locus=Phvul.001G196800 ID=Phvul.001G196800.2.v1.0 annot-version=v1.0	1	nuclear factor Y, subunit A10	PF02045	GO:0003700	GO:0006355	GO:0005634
miRNov95	gma-miR169s		Phvul.007G267100.1		3.0	14.345	1	20	1828	1847	AAGCCAAGGAUGACUUGCCG	AGGCAAAUCAUCCUUGGCUC	Cleavage	pacid=27159984 locus=Phvul.007G267100 ID=Phvul.007G267100.1.v1.0 annot-version=v1.0	1	nuclear factor Y, subunit A2	PF02045	GO:0003700	GO:0006355	GO:0005634
miRNov95	gma-miR169s		Phvul.008G106100.1		3.0	19.067	1	20	389	409	AAGCCAAGGAUGACU-UGCCG	CGGCACAGUCAUUCUUGGUUU	Cleavage	pacid=27155834 locus=Phvul.008G106100 ID=Phvul.008G106100.1.v1.0 annot-version=v1.0	1		PF03140
miRNov267	gma-miR171c-3p		Phvul.002G027500.1		1.5	19.947	1	20	538	557	UUGAGCCGUGCCAAUAUCAC	GUGAUAUUGGAGCGGCUCAA	Translation	pacid=27170899 locus=Phvul.002G027500 ID=Phvul.002G027500.1.v1.0 annot-version=v1.0	1	GRAS family transcription factor	PF03514
miRNov267	gma-miR171c-3p		Phvul.010G072700.1		1.5	18.356	1	20	1415	1434	UUGAGCCGUGCCAAUAUCAC	GGGAUAUUGGCGCGGCUCAA	Cleavage	pacid=27140442 locus=Phvul.010G072700 ID=Phvul.010G072700.1.v1.0 annot-version=v1.0	1	GRAS family transcription factor	PF03514
miRNov267	gma-miR171c-3p		Phvul.010G072900.1		1.5	18.356	1	20	1566	1585	UUGAGCCGUGCCAAUAUCAC	GGGAUAUUGGCGCGGCUCAA	Cleavage	pacid=27141042 locus=Phvul.010G072900 ID=Phvul.010G072900.1.v1.0 annot-version=v1.0	1	GRAS family transcription factor	PF03514
miRNov267	gma-miR171c-3p		Phvul.008G143400.2		1.5	18.284	1	20	1678	1697	UUGAGCCGUGCCAAUAUCAC	GGGAUAUUGGCGCGGCUCAA	Cleavage	pacid=27153383 locus=Phvul.008G143400 ID=Phvul.008G143400.2.v1.0 annot-version=v1.0	1	GRAS family transcription factor	PF03514
miRNov267	gma-miR171c-3p		Phvul.008G143400.1		1.5	18.284	1	20	1683	1702	UUGAGCCGUGCCAAUAUCAC	GGGAUAUUGGCGCGGCUCAA	Cleavage	pacid=27153384 locus=Phvul.008G143400 ID=Phvul.008G143400.1.v1.0 annot-version=v1.0	1	GRAS family transcription factor	PF03514
miRNov267	gma-miR171c-3p		Phvul.001G144600.1		3.0	15.217	1	20	1874	1893	UUGAGCCGUGCCAAUAUCAC	GAGGUAUUGUCACGGUUCAA	Translation	pacid=27164162 locus=Phvul.001G144600 ID=Phvul.001G144600.1.v1.0 annot-version=v1.0	1	P-loop containing nucleoside triphosphate hydrolases superfamily protein	PF00225	GO:0003777	GO:0005524	GO:0007018
miRNov287	gma-miR171i-3p		Phvul.008G143400.2	OK	1.5	18.284	1	21	1677	1697	UUGAGCCGUGCCAAUAUCACG	CGGGAUAUUGGCGCGGCUCAA	Cleavage	pacid=27153383 locus=Phvul.008G143400 ID=Phvul.008G143400.2.v1.0 annot-version=v1.0	1	GRAS family transcription factor	PF03514
miRNov287	gma-miR171i-3p		Phvul.008G143400.1	OK	1.5	18.284	1	21	1682	1702	UUGAGCCGUGCCAAUAUCACG	CGGGAUAUUGGCGCGGCUCAA	Cleavage	pacid=27153384 locus=Phvul.008G143400 ID=Phvul.008G143400.1.v1.0 annot-version=v1.0	1	GRAS family transcription factor	PF03514
miRNov287	gma-miR171i-3p		Phvul.002G027500.1		1.5	19.947	1	20	538	557	UUGAGCCGUGCCAAUAUCAC	GUGAUAUUGGAGCGGCUCAA	Translation	pacid=27170899 locus=Phvul.002G027500 ID=Phvul.002G027500.1.v1.0 annot-version=v1.0	1	GRAS family transcription factor	PF03514
miRNov287	gma-miR171i-3p		Phvul.010G072700.1		1.5	18.356	1	20	1415	1434	UUGAGCCGUGCCAAUAUCAC	GGGAUAUUGGCGCGGCUCAA	Cleavage	pacid=27140442 locus=Phvul.010G072700 ID=Phvul.010G072700.1.v1.0 annot-version=v1.0	1	GRAS family transcription factor	PF03514
miRNov287	gma-miR171i-3p		Phvul.010G072900.1		1.5	18.356	1	20	1566	1585	UUGAGCCGUGCCAAUAUCAC	GGGAUAUUGGCGCGGCUCAA	Cleavage	pacid=27141042 locus=Phvul.010G072900 ID=Phvul.010G072900.1.v1.0 annot-version=v1.0	1	GRAS family transcription factor	PF03514
miRNov287	gma-miR171i-3p		Phvul.001G144600.1		3.0	15.217	1	20	1874	1893	UUGAGCCGUGCCAAUAUCAC	GAGGUAUUGUCACGGUUCAA	Translation	pacid=27164162 locus=Phvul.001G144600 ID=Phvul.001G144600.1.v1.0 annot-version=v1.0	1	P-loop containing nucleoside triphosphate hydrolases superfamily protein	PF00225	GO:0003777	GO:0005524	GO:0007018
miRNov465	gma-miR171m		Phvul.010G072700.1		1.0	18.356	1	20	1415	1434	UUGAGCCGCGUCAAUAUCUC	GGGAUAUUGGCGCGGCUCAA	Cleavage	pacid=27140442 locus=Phvul.010G072700 ID=Phvul.010G072700.1.v1.0 annot-version=v1.0	1	GRAS family transcription factor	PF03514
miRNov465	gma-miR171m		Phvul.010G072900.1		1.0	18.356	1	20	1566	1585	UUGAGCCGCGUCAAUAUCUC	GGGAUAUUGGCGCGGCUCAA	Cleavage	pacid=27141042 locus=Phvul.010G072900 ID=Phvul.010G072900.1.v1.0 annot-version=v1.0	1	GRAS family transcription factor	PF03514
miRNov465	gma-miR171m		Phvul.008G143400.2		1.0	18.284	1	20	1678	1697	UUGAGCCGCGUCAAUAUCUC	GGGAUAUUGGCGCGGCUCAA	Cleavage	pacid=27153383 locus=Phvul.008G143400 ID=Phvul.008G143400.2.v1.0 annot-version=v1.0	1	GRAS family transcription factor	PF03514
miRNov465	gma-miR171m		Phvul.008G143400.1		1.0	18.284	1	20	1683	1702	UUGAGCCGCGUCAAUAUCUC	GGGAUAUUGGCGCGGCUCAA	Cleavage	pacid=27153384 locus=Phvul.008G143400 ID=Phvul.008G143400.1.v1.0 annot-version=v1.0	1	GRAS family transcription factor	PF03514
miRNov465	gma-miR171m		Phvul.002G027500.1		2.5	19.947	1	20	538	557	UUGAGCCGCGUCAAUAUCUC	GUGAUAUUGGAGCGGCUCAA	Translation	pacid=27170899 locus=Phvul.002G027500 ID=Phvul.002G027500.1.v1.0 annot-version=v1.0	1	GRAS family transcription factor	PF03514
miRNov465	gma-miR171m		Phvul.005G129100.1		3.0	15.373	1	21	937	957	UUGAGCCGCGUCAAUAUCUCA	UUAUAUACUGACGCGGCUCAA	Cleavage	pacid=27148480 locus=Phvul.005G129100 ID=Phvul.005G129100.1.v1.0 annot-version=v1.0	1	Serine carboxypeptidase S28 family protein	PF05577	GO:0008236	GO:0006508
miRNov465	gma-miR171m		Phvul.011G055300.2		3.0	16.641	1	20	835	854	UUGAGCCGCGUCAAUAUCUC	GAGACAUUGGUGGGGCUCAA	Cleavage	pacid=27152140 locus=Phvul.011G055300 ID=Phvul.011G055300.2.v1.0 annot-version=v1.0	1
miRNov465	gma-miR171m		Phvul.011G055300.1		3.0	16.641	1	20	864	883	UUGAGCCGCGUCAAUAUCUC	GAGACAUUGGUGGGGCUCAA	Cleavage	pacid=27152141 locus=Phvul.011G055300 ID=Phvul.011G055300.1.v1.0 annot-version=v1.0	1
miRNov465	gma-miR171m		Phvul.001G144600.1		3.0	15.217	1	20	1874	1893	UUGAGCCGCGUCAAUAUCUC	GAGGUAUUGUCACGGUUCAA	Translation	pacid=27164162 locus=Phvul.001G144600 ID=Phvul.001G144600.1.v1.0 annot-version=v1.0	1	P-loop containing nucleoside triphosphate hydrolases superfamily protein	PF00225	GO:0003777	GO:0005524	GO:0007018
miRNov227	gma-miR172a		Phvul.005G132300.2		1.5	21.995	1	21	764	784	AGAAUCUUGAUGAUGCUGCAU	AUGUAGCAUCAUCAAGAUUCA	Cleavage	pacid=27149707 locus=Phvul.005G132300 ID=Phvul.005G132300.2.v1.0 annot-version=v1.0	1
miRNov227	gma-miR172a		Phvul.005G132300.1		1.5	21.995	1	21	764	784	AGAAUCUUGAUGAUGCUGCAU	AUGUAGCAUCAUCAAGAUUCA	Cleavage	pacid=27149706 locus=Phvul.005G132300 ID=Phvul.005G132300.1.v1.0 annot-version=v1.0	1
miRNov227	gma-miR172a		Phvul.005G138300.2		0.5	10.114	1	20	1429	1448	AGAAUCUUGAUGAUGCUGCA	UGCAGCAUCAUCAGGAUUCU	Cleavage	pacid=27148711 locus=Phvul.005G138300 ID=Phvul.005G138300.2.v1.0 annot-version=v1.0	1	related to AP2.7	PF00847	GO:0003700	GO:0006355
miRNov227	gma-miR172a		Phvul.005G138300.1		0.5	10.114	1	20	1474	1493	AGAAUCUUGAUGAUGCUGCA	UGCAGCAUCAUCAGGAUUCU	Cleavage	pacid=27148710 locus=Phvul.005G138300 ID=Phvul.005G138300.1.v1.0 annot-version=v1.0	1	related to AP2.7	PF00847	GO:0003700	GO:0006355
miRNov227	gma-miR172a		Phvul.011G071100.2		0.5	11.33	1	20	1753	1772	AGAAUCUUGAUGAUGCUGCA	UGCAGCAUCAUCAGGAUUCU	Cleavage	pacid=27152560 locus=Phvul.011G071100 ID=Phvul.011G071100.2.v1.0 annot-version=v1.0	1	related to AP2.7	PF00847	GO:0003700	GO:0006355
miRNov227	gma-miR172a		Phvul.011G071100.1	OK	0.5	11.33	1	20	1798	1817	AGAAUCUUGAUGAUGCUGCA	UGCAGCAUCAUCAGGAUUCU	Cleavage	pacid=27152559 locus=Phvul.011G071100 ID=Phvul.011G071100.1.v1.0 annot-version=v1.0	1	related to AP2.7	PF00847	GO:0003700	GO:0006355
miRNov227	gma-miR172a		Phvul.001G174400.1	OK	1.5	9.626	1	20	1509	1528	AGAAUCUUGAUGAUGCUGCA	UGCAGCAUCAUCAGGAUUCC	Cleavage	pacid=27163589 locus=Phvul.001G174400 ID=Phvul.001G174400.1.v1.0 annot-version=v1.0	1	related to AP2.7	PF00847	GO:0003700	GO:0006355
miRNov227	gma-miR172a		Phvul.002G016900.1		1.5	16.15	1	20	1870	1889	AGAAUCUUGAUGAUGCUGCA	UGCAGCAUCAUCAGGAUUCC	Cleavage	pacid=27167533 locus=Phvul.002G016900 ID=Phvul.002G016900.1.v1.0 annot-version=v1.0	1	Integrase-type DNA-binding superfamily protein	PF00847	GO:0003700	GO:0006355
miRNov227	gma-miR172a		Phvul.003G241900.1		1.5	16.463	1	20	1940	1959	AGAAUCUUGAUGAUGCUGCA	UGCAGCAUCAUCAGGAUUCC	Cleavage	pacid=27141828 locus=Phvul.003G241900 ID=Phvul.003G241900.1.v1.0 annot-version=v1.0	1	Integrase-type DNA-binding superfamily protein	PF00847	GO:0003700	GO:0006355
miRNov227	gma-miR172a		Phvul.007G240200.1		2.5	22.52	1	20	1504	1523	AGAAUCUUGAUGAUGCUGCA	AGCAGCAUCAUCAGGAUUCG	Cleavage	pacid=27161577 locus=Phvul.007G240200 ID=Phvul.007G240200.1.v1.0 annot-version=v1.0	1	related to AP2.7	PF00847	GO:0003700	GO:0006355
miRNov227	gma-miR172a		Phvul.005G030900.1		2.5	14.78	1	21	1858	1878	AGAAUCUUGAUGAUGCUGCAU	AUGUAUCUUCAUCAAGAUUCU	Cleavage	pacid=27149167 locus=Phvul.005G030900 ID=Phvul.005G030900.1.v1.0 annot-version=v1.0	1	S-locus lectin protein kinase family protein	PF00954,PF00069,PF08276,PF01453	GO:0004672	GO:0005524	GO:0006468	GO:0048544	GO:0005529
miRNov227	gma-miR172a		Phvul.001G033700.1		3.0	16.41	1	21	147	167	AGAAUCUUGAUGAUGCUGCAU	GUGGAGCAUCAUUAAGGUUCG	Cleavage	pacid=27162997 locus=Phvul.001G033700 ID=Phvul.001G033700.1.v1.0 annot-version=v1.0	1		PF10258
miRNov227	gma-miR172a		Phvul.001G033700.2		3.0	16.41	1	21	403	423	AGAAUCUUGAUGAUGCUGCAU	GUGGAGCAUCAUUAAGGUUCG	Cleavage	pacid=27162998 locus=Phvul.001G033700 ID=Phvul.001G033700.2.v1.0 annot-version=v1.0	1		PF10258
miRNov227	gma-miR172a		Phvul.011G079800.1		3.0	20.699	1	20	2985	3004	AGAAUCUUGAUGAUGCUGCA	UGUGGCAUCAUCAGGAUGCU	Cleavage	pacid=27152785 locus=Phvul.011G079800 ID=Phvul.011G079800.1.v1.0 annot-version=v1.0	1	Homeobox-leucine zipper family protein / lipid-binding START domain-containing protein	PF08670,PF01852,PF00046	GO:0003700	GO:0043565	GO:0006355
miRNov227	gma-miR172a		Phvul.003G229600.1		3.0	22.424	1	21	1793	1813	AGAAUCUUGAUGAUGCUGCAU	GUGUGGCAUUAUAAGGAUUCU	Translation	pacid=27141756 locus=Phvul.003G229600 ID=Phvul.003G229600.1.v1.0 annot-version=v1.0	1	NAC domain containing protein 71	PF02365	GO:0003677	GO:0006355
miRNov227	gma-miR172a		Phvul.007G120000.1		3.0	12.613	1	20	1398	1417	AGAAUCUUGAUGAUGCUGCA	UGCACCGUUGUCAAGAUUUU	Cleavage	pacid=27161360 locus=Phvul.007G120000 ID=Phvul.007G120000.1.v1.0 annot-version=v1.0	1	GDSL-like Lipase/Acylhydrolase superfamily protein	PF00657	GO:0016788	GO:0006629
miRNov227	gma-miR172a		Phvul.009G117500.1		3.0	21.175	1	20	1045	1064	AGAAUCUUGAUGAUGCUGCA	UGCAAUAUUGUCAAGAUUUU	Cleavage	pacid=27145893 locus=Phvul.009G117500 ID=Phvul.009G117500.1.v1.0 annot-version=v1.0	1	like heterochromatin protein (LHP1)	PF00385
miRNov609	gma-miR172c		Phvul.001G174400.1		0.5	9.626	1	21	1508	1528	GGAAUCUUGAUGAUGCUGCAG	CUGCAGCAUCAUCAGGAUUCC	Cleavage	pacid=27163589 locus=Phvul.001G174400 ID=Phvul.001G174400.1.v1.0 annot-version=v1.0	1	related to AP2.7	PF00847	GO:0003700	GO:0006355
miRNov609	gma-miR172c		Phvul.002G016900.1	OK	0.5	16.15	1	21	1869	1889	GGAAUCUUGAUGAUGCUGCAG	CUGCAGCAUCAUCAGGAUUCC	Cleavage	pacid=27167533 locus=Phvul.002G016900 ID=Phvul.002G016900.1.v1.0 annot-version=v1.0	1	Integrase-type DNA-binding superfamily protein	PF00847	GO:0003700	GO:0006355
miRNov609	gma-miR172c		Phvul.003G241900.1		0.5	16.463	1	21	1939	1959	GGAAUCUUGAUGAUGCUGCAG	CUGCAGCAUCAUCAGGAUUCC	Cleavage	pacid=27141828 locus=Phvul.003G241900 ID=Phvul.003G241900.1.v1.0 annot-version=v1.0	1	Integrase-type DNA-binding superfamily protein	PF00847	GO:0003700	GO:0006355
miRNov609	gma-miR172c		Phvul.005G138300.2		1.0	10.114	1	21	1428	1448	GGAAUCUUGAUGAUGCUGCAG	CUGCAGCAUCAUCAGGAUUCU	Cleavage	pacid=27148711 locus=Phvul.005G138300 ID=Phvul.005G138300.2.v1.0 annot-version=v1.0	1	related to AP2.7	PF00847	GO:0003700	GO:0006355
miRNov609	gma-miR172c		Phvul.005G138300.1		1.0	10.114	1	21	1473	1493	GGAAUCUUGAUGAUGCUGCAG	CUGCAGCAUCAUCAGGAUUCU	Cleavage	pacid=27148710 locus=Phvul.005G138300 ID=Phvul.005G138300.1.v1.0 annot-version=v1.0	1	related to AP2.7	PF00847	GO:0003700	GO:0006355
miRNov609	gma-miR172c		Phvul.011G071100.2		1.0	11.33	1	21	1752	1772	GGAAUCUUGAUGAUGCUGCAG	CUGCAGCAUCAUCAGGAUUCU	Cleavage	pacid=27152560 locus=Phvul.011G071100 ID=Phvul.011G071100.2.v1.0 annot-version=v1.0	1	related to AP2.7	PF00847	GO:0003700	GO:0006355
miRNov609	gma-miR172c		Phvul.011G071100.1		1.0	11.33	1	21	1797	1817	GGAAUCUUGAUGAUGCUGCAG	CUGCAGCAUCAUCAGGAUUCU	Cleavage	pacid=27152559 locus=Phvul.011G071100 ID=Phvul.011G071100.1.v1.0 annot-version=v1.0	1	related to AP2.7	PF00847	GO:0003700	GO:0006355
miRNov609	gma-miR172c		Phvul.005G132300.2		1.5	21.995	1	20	765	784	GGAAUCUUGAUGAUGCUGCA	UGUAGCAUCAUCAAGAUUCA	Cleavage	pacid=27149707 locus=Phvul.005G132300 ID=Phvul.005G132300.2.v1.0 annot-version=v1.0	1
miRNov609	gma-miR172c		Phvul.005G132300.1		1.5	21.995	1	20	765	784	GGAAUCUUGAUGAUGCUGCA	UGUAGCAUCAUCAAGAUUCA	Cleavage	pacid=27149706 locus=Phvul.005G132300 ID=Phvul.005G132300.1.v1.0 annot-version=v1.0	1
miRNov609	gma-miR172c		Phvul.007G240200.1		2.5	22.52	1	21	1503	1523	GGAAUCUUGAUGAUGCUGCAG	CAGCAGCAUCAUCAGGAUUCG	Cleavage	pacid=27161577 locus=Phvul.007G240200 ID=Phvul.007G240200.1.v1.0 annot-version=v1.0	1	related to AP2.7	PF00847	GO:0003700	GO:0006355
miRNov609	gma-miR172c		Phvul.008G033900.1		3.0	14.653	1	21	326	346	GGAAUCUUGAUGAUGCUGCAG	CUCCGCCAUCAUCAGGAUUCC	Cleavage	pacid=27155502 locus=Phvul.008G033900 ID=Phvul.008G033900.1.v1.0 annot-version=v1.0	1	magnesium transporter 4
miRNov609	gma-miR172c		Phvul.001G033700.1		3.0	16.41	1	20	148	167	GGAAUCUUGAUGAUGCUGCA	UGGAGCAUCAUUAAGGUUCG	Cleavage	pacid=27162997 locus=Phvul.001G033700 ID=Phvul.001G033700.1.v1.0 annot-version=v1.0	1		PF10258
miRNov609	gma-miR172c		Phvul.001G033700.2		3.0	16.41	1	20	404	423	GGAAUCUUGAUGAUGCUGCA	UGGAGCAUCAUUAAGGUUCG	Cleavage	pacid=27162998 locus=Phvul.001G033700 ID=Phvul.001G033700.2.v1.0 annot-version=v1.0	1		PF10258
miRNov609	gma-miR172c		Phvul.010G002600.1		2.5	21.132	1	20	287	306	GGAAUCUUGAUGAUGCUGCA	UGCAGCAUCUCCAAGGUUCC	Translation	pacid=27141530 locus=Phvul.010G002600 ID=Phvul.010G002600.1.v1.0 annot-version=v1.0	1	Plant protein of unknown function (DUF247)	PF03140
miRNov8	gma-miR172f		Phvul.005G138300.2		0.5	10.114	1	20	1429	1448	AGAAUCUUGAUGAUGCUGCA	UGCAGCAUCAUCAGGAUUCU	Cleavage	pacid=27148711 locus=Phvul.005G138300 ID=Phvul.005G138300.2.v1.0 annot-version=v1.0	1	related to AP2.7	PF00847	GO:0003700	GO:0006355
miRNov8	gma-miR172f		Phvul.005G138300.1		0.5	10.114	1	20	1474	1493	AGAAUCUUGAUGAUGCUGCA	UGCAGCAUCAUCAGGAUUCU	Cleavage	pacid=27148710 locus=Phvul.005G138300 ID=Phvul.005G138300.1.v1.0 annot-version=v1.0	1	related to AP2.7	PF00847	GO:0003700	GO:0006355
miRNov8	gma-miR172f		Phvul.011G071100.2	OK	0.5	11.33	1	20	1753	1772	AGAAUCUUGAUGAUGCUGCA	UGCAGCAUCAUCAGGAUUCU	Cleavage	pacid=27152560 locus=Phvul.011G071100 ID=Phvul.011G071100.2.v1.0 annot-version=v1.0	1	related to AP2.7	PF00847	GO:0003700	GO:0006355
miRNov8	gma-miR172f		Phvul.011G071100.1		0.5	11.33	1	20	1798	1817	AGAAUCUUGAUGAUGCUGCA	UGCAGCAUCAUCAGGAUUCU	Cleavage	pacid=27152559 locus=Phvul.011G071100 ID=Phvul.011G071100.1.v1.0 annot-version=v1.0	1	related to AP2.7	PF00847	GO:0003700	GO:0006355
miRNov8	gma-miR172f		Phvul.005G132300.2		1.5	21.995	1	20	765	784	AGAAUCUUGAUGAUGCUGCA	UGUAGCAUCAUCAAGAUUCA	Cleavage	pacid=27149707 locus=Phvul.005G132300 ID=Phvul.005G132300.2.v1.0 annot-version=v1.0	1
miRNov8	gma-miR172f		Phvul.001G174400.1		1.5	9.626	1	20	1509	1528	AGAAUCUUGAUGAUGCUGCA	UGCAGCAUCAUCAGGAUUCC	Cleavage	pacid=27163589 locus=Phvul.001G174400 ID=Phvul.001G174400.1.v1.0 annot-version=v1.0	1	related to AP2.7	PF00847	GO:0003700	GO:0006355
miRNov8	gma-miR172f		Phvul.005G132300.1		1.5	21.995	1	20	765	784	AGAAUCUUGAUGAUGCUGCA	UGUAGCAUCAUCAAGAUUCA	Cleavage	pacid=27149706 locus=Phvul.005G132300 ID=Phvul.005G132300.1.v1.0 annot-version=v1.0	1
miRNov8	gma-miR172f		Phvul.002G016900.1		1.5	16.15	1	20	1870	1889	AGAAUCUUGAUGAUGCUGCA	UGCAGCAUCAUCAGGAUUCC	Cleavage	pacid=27167533 locus=Phvul.002G016900 ID=Phvul.002G016900.1.v1.0 annot-version=v1.0	1	Integrase-type DNA-binding superfamily protein	PF00847	GO:0003700	GO:0006355
miRNov8	gma-miR172f		Phvul.003G241900.1	OK	1.5	16.463	1	20	1940	1959	AGAAUCUUGAUGAUGCUGCA	UGCAGCAUCAUCAGGAUUCC	Cleavage	pacid=27141828 locus=Phvul.003G241900 ID=Phvul.003G241900.1.v1.0 annot-version=v1.0	1	Integrase-type DNA-binding superfamily protein	PF00847	GO:0003700	GO:0006355
miRNov8	gma-miR172f		Phvul.007G240200.1		2.5	22.52	1	20	1504	1523	AGAAUCUUGAUGAUGCUGCA	AGCAGCAUCAUCAGGAUUCG	Cleavage	pacid=27161577 locus=Phvul.007G240200 ID=Phvul.007G240200.1.v1.0 annot-version=v1.0	1	related to AP2.7	PF00847	GO:0003700	GO:0006355
miRNov8	gma-miR172f		Phvul.011G079800.1		3.0	20.699	1	20	2985	3004	AGAAUCUUGAUGAUGCUGCA	UGUGGCAUCAUCAGGAUGCU	Cleavage	pacid=27152785 locus=Phvul.011G079800 ID=Phvul.011G079800.1.v1.0 annot-version=v1.0	1	Homeobox-leucine zipper family protein / lipid-binding START domain-containing protein	PF08670,PF01852,PF00046	GO:0003700	GO:0043565	GO:0006355
miRNov8	gma-miR172f		Phvul.001G033700.1		3.0	16.41	1	20	148	167	AGAAUCUUGAUGAUGCUGCA	UGGAGCAUCAUUAAGGUUCG	Cleavage	pacid=27162997 locus=Phvul.001G033700 ID=Phvul.001G033700.1.v1.0 annot-version=v1.0	1		PF10258
miRNov8	gma-miR172f		Phvul.001G033700.2		3.0	16.41	1	20	404	423	AGAAUCUUGAUGAUGCUGCA	UGGAGCAUCAUUAAGGUUCG	Cleavage	pacid=27162998 locus=Phvul.001G033700 ID=Phvul.001G033700.2.v1.0 annot-version=v1.0	1		PF10258
miRNov8	gma-miR172f		Phvul.007G120000.1		3.0	12.613	1	20	1398	1417	AGAAUCUUGAUGAUGCUGCA	UGCACCGUUGUCAAGAUUUU	Cleavage	pacid=27161360 locus=Phvul.007G120000 ID=Phvul.007G120000.1.v1.0 annot-version=v1.0	1	GDSL-like Lipase/Acylhydrolase superfamily protein	PF00657	GO:0016788	GO:0006629
miRNov8	gma-miR172f		Phvul.009G117500.1		3.0	21.175	1	20	1045	1064	AGAAUCUUGAUGAUGCUGCA	UGCAAUAUUGUCAAGAUUUU	Cleavage	pacid=27145893 locus=Phvul.009G117500 ID=Phvul.009G117500.1.v1.0 annot-version=v1.0	1	like heterochromatin protein (LHP1)	PF00385
miRNov8	gma-miR172f		Phvul.003G229600.1		3.0	22.424	1	20	1794	1813	AGAAUCUUGAUGAUGCUGCA	UGUGGCAUUAUAAGGAUUCU	Translation	pacid=27141756 locus=Phvul.003G229600 ID=Phvul.003G229600.1.v1.0 annot-version=v1.0	1	NAC domain containing protein 71	PF02365	GO:0003677	GO:0006355
miRNov8	gma-miR172f		Phvul.005G030900.1		2.5	14.78	1	20	1859	1878	AGAAUCUUGAUGAUGCUGCA	UGUAUCUUCAUCAAGAUUCU	Cleavage	pacid=27149167 locus=Phvul.005G030900 ID=Phvul.005G030900.1.v1.0 annot-version=v1.0	1	S-locus lectin protein kinase family protein	PF00954,PF00069,PF08276,PF01453	GO:0004672	GO:0005524	GO:0006468	GO:0048544	GO:0005529
miRNov8	gma-miR172f		Phvul.002G012700.1		3.0	12.83	1	20	461	480	AGAAUCUUGAUGAUGCUGCA	CGCUGCAUAAUCAAGAUUCU	Cleavage	pacid=27167926 locus=Phvul.002G012700 ID=Phvul.002G012700.1.v1.0 annot-version=v1.0	1	casein kinase alpha 1	PF00069	GO:0004672	GO:0005524	GO:0006468
miRNov8	gma-miR172f		Phvul.004G132000.1		3.0	12.683	1	20	124	143	AGAAUCUUGAUGAUGCUGCA	UGUUGUUUCAUCAAGAUUCU	Cleavage	pacid=27157216 locus=Phvul.004G132000 ID=Phvul.004G132000.1.v1.0 annot-version=v1.0	1	Peroxidase superfamily protein	PF00141	GO:0004601	GO:0020037	GO:0006979	GO:0055114
miRNov17	gma-miR2111b		Phvul.001G094400.1		2.0	17.587	1	20	327	346	UAAUCUGCAUCCUGAGGUUU	UUACCUCAGGAUGCAGAUUA	Cleavage	pacid=27163021 locus=Phvul.001G094400 ID=Phvul.001G094400.1.v1.0 annot-version=v1.0	1	Galactose oxidase/kelch repeat superfamily protein	PF01344	GO:0005515
miRNov17	gma-miR2111b		Phvul.004G099600.1		3.0	16.881	1	21	435	455	UAAUCUGCAUCCUGAGGUUUA	UAAACCUAAGGAUGCAGAAUG	Cleavage	pacid=27158123 locus=Phvul.004G099600 ID=Phvul.004G099600.1.v1.0 annot-version=v1.0	1	receptor like protein 43	PF00560	GO:0005515
miRNov17	gma-miR2111b		Phvul.001G035800.1		3.0	16.31	1	20	1207	1226	UAAUCUGCAUCCUGAGGUUU	CAACUUUAGGCUGCAGAUUA	Translation	pacid=27162513 locus=Phvul.001G035800 ID=Phvul.001G035800.1.v1.0 annot-version=v1.0	1	zinc transporter 4 precursor	PF02535	GO:0046873	GO:0030001	GO:0055085	GO:0016020
miRNov17	gma-miR2111b		Phvul.003G036800.1		3.0	11.195	1	20	1937	1956	UAAUCUGCAUCCUGAGGUUU	AAACUUCAGGGUUUGGAUUA	Cleavage	pacid=27141940 locus=Phvul.003G036800 ID=Phvul.003G036800.1.v1.0 annot-version=v1.0	1	sugar transporter 1	PF00083	GO:0022857	GO:0055085	GO:0016021
miRNov17	gma-miR2111b		Phvul.006G030900.1		3.0	13.856	1	20	896	915	UAAUCUGCAUCCUGAGGUUU	AAACUUGAGGAUGAAGAUUA	Cleavage	pacid=27166527 locus=Phvul.006G030900 ID=Phvul.006G030900.1.v1.0 annot-version=v1.0	1	Calcium-dependent lipid-binding (CaLB domain) family protein	PF00168	GO:0005515
miRNov17	gma-miR2111b		Phvul.003G176600.1		3.0	19.567	1	20	1852	1871	UAAUCUGCAUCCUGAGGUUU	AAUCCUCAGGUUGCAGAUUC	Translation	pacid=27144714 locus=Phvul.003G176600 ID=Phvul.003G176600.1.v1.0 annot-version=v1.0	1	O-Glycosyl hydrolases family 17 protein	PF00332,PF02475,PF07983	GO:0004553	GO:0005975	GO:0016740
miRNov117	gma-miR319a		Phvul.011G191300.1		2.5	22.508	1	20	1345	1364	UUGGACUGAAGGGAGCUCCC	UGGAGCUCCCUUCACUCCAA	Cleavage	pacid=27152852 locus=Phvul.011G191300 ID=Phvul.011G191300.1.v1.0 annot-version=v1.0	1	myb domain protein 33	PF00249	GO:0003677
miRNov117	gma-miR319a		Phvul.001G106100.1		2.0	18.786	1	20	1484	1503	UUGGACUGAAGGGAGCUCCC	GAGAGCUCUCUUUAGUCCAA	Cleavage	pacid=27161789 locus=Phvul.001G106100 ID=Phvul.001G106100.1.v1.0 annot-version=v1.0	1
miRNov117	gma-miR319a		Phvul.002G022500.1		3.0	19.526	1	20	226	245	UUGGACUGAAGGGAGCUCCC	AGGAGUUUUCUUCAGUCCGA	Cleavage	pacid=27170750 locus=Phvul.002G022500 ID=Phvul.002G022500.1.v1.0 annot-version=v1.0	1	hydroxyproline-rich glycoprotein family protein
miRNov47	gma-miR390b-5p		Phvul.006G120500.1		2.0	8.636	1	21	398	418	AAGCUCAGGAGGGAUAGCACC	GGUGCUAUCCUAUCUGAGCUU	Translation	pacid=27167364 locus=Phvul.006G120500 ID=Phvul.006G120500.1.v1.0 annot-version=v1.0	1
miRNov47	gma-miR390b-5p		Phvul.007G004200.2		2.5	16.469	1	21	1009	1029	AAGCUCAGGAGGGAUAGCACC	GGUGUUGUUCUUCUUGAGCUU	Cleavage	pacid=27161232 locus=Phvul.007G004200 ID=Phvul.007G004200.2.v1.0 annot-version=v1.0	1	Protein kinase superfamily protein	PF07714	GO:0004672	GO:0005524	GO:0006468
miRNov47	gma-miR390b-5p		Phvul.007G004200.1		2.5	16.469	1	21	1037	1057	AAGCUCAGGAGGGAUAGCACC	GGUGUUGUUCUUCUUGAGCUU	Cleavage	pacid=27161233 locus=Phvul.007G004200 ID=Phvul.007G004200.1.v1.0 annot-version=v1.0	1	Protein kinase superfamily protein	PF07714	GO:0004672	GO:0005524	GO:0006468
miRNov47	gma-miR390b-5p		Phvul.005G073800.1		2.5	21.971	1	21	3196	3216	AAGCUCAGGAGGGAUAGCACC	GGUGUUGUUCUUCUUGAGCUU	Cleavage	pacid=27149605 locus=Phvul.005G073800 ID=Phvul.005G073800.1.v1.0 annot-version=v1.0	1	phytosylfokine-alpha receptor 2	PF00069,PF00560,PF08263	GO:0004672	GO:0005524	GO:0006468	GO:0005515
miRNov47	gma-miR390b-5p		Phvul.008G096900.1		2.0	16.508	1	21	2899	2919	AAGCUCAGGAGGGAUAGCACC	GGUGAAAUCCCUCCUGAGCUU	Cleavage	pacid=27154169 locus=Phvul.008G096900 ID=Phvul.008G096900.1.v1.0 annot-version=v1.0	1	receptor like protein 6	PF00560,PF08263	GO:0005515
miRNov47	gma-miR390b-5p		Phvul.009G064200.1		2.0	15.306	1	20	661	680	AAGCUCAGGAGGGAUAGCAC	GUGCAAUUCCUUCUGAGCUU	Cleavage	pacid=27147262 locus=Phvul.009G064200 ID=Phvul.009G064200.1.v1.0 annot-version=v1.0	1	Protein phosphatase 2C family protein	PF00481	GO:0003824
miRNov47	gma-miR390b-5p		Phvul.001G146900.1		3.0	15.952	1	21	1638	1658	AAGCUCAGGAGGGAUAGCACC	GGUGUUGUGCUUCUUGAGCUU	Cleavage	pacid=27161998 locus=Phvul.001G146900 ID=Phvul.001G146900.1.v1.0 annot-version=v1.0	1	receptor-like kinase in in flowers 3	PF00069	GO:0004672	GO:0005524	GO:0006468
miRNov47	gma-miR390b-5p		Phvul.007G067700.1		3.0	15.551	1	21	1343	1363	AAGCUCAGGAGGGAUAGCACC	GGGGCUAUUCCUCCUGAACUU	Cleavage	pacid=27159055 locus=Phvul.007G067700 ID=Phvul.007G067700.1.v1.0 annot-version=v1.0	1	Leucine-rich repeat transmembrane protein kinase	PF07714,PF00560,PF08263	GO:0004672	GO:0005524	GO:0006468	GO:0005515
miRNov47	gma-miR390b-5p		Phvul.008G122200.1		3.0	19.707	1	21	1558	1578	AAGCUCAGGAGGGAUAGCACC	GGUUCUAUUCCACCUGGGCUU	Translation	pacid=27155262 locus=Phvul.008G122200 ID=Phvul.008G122200.1.v1.0 annot-version=v1.0	1	Leucine-rich repeat transmembrane protein kinase family protein	PF00069,PF00560,PF08263	GO:0004672	GO:0005524	GO:0006468	GO:0005515
miRNov47	gma-miR390b-5p		Phvul.005G008500.1		3.0	12.384	1	20	1488	1507	AAGCUCAGGAGGGAUAGCAC	GUGAUAUCUCUCCUGAACUU	Cleavage	pacid=27148429 locus=Phvul.005G008500 ID=Phvul.005G008500.1.v1.0 annot-version=v1.0	1	RNI-like superfamily protein
miRNov47	gma-miR390b-5p		Phvul.009G082300.1		3.0	20.362	1	21	718	738	AAGCUCAGGAGGGAUAGCACC	GCUGCAAUCCCUGCUGAGCUU	Translation	pacid=27146680 locus=Phvul.009G082300 ID=Phvul.009G082300.1.v1.0 annot-version=v1.0	1	YGGT family protein	PF02325	GO:0016020
miRNov165	gma-miR393c-5p		Phvul.007G166200.1	OK	2.0	21.816	1	20	1804	1823	UCCAAAGGGAUCGCAUUGAU	GACAAUGCGAUCCCUUUGGA	Cleavage	pacid=27160655 locus=Phvul.007G166200 ID=Phvul.007G166200.1.v1.0 annot-version=v1.0	1	F-box/RNI-like superfamily protein
miRNov165	gma-miR393c-5p		Phvul.001G202600.1	OK	2.0	23.416	1	20	2101	2120	UCCAAAGGGAUCGCAUUGAU	GACAAUGCGAUCCCUUUGGA	Cleavage	pacid=27162151 locus=Phvul.001G202600 ID=Phvul.001G202600.1.v1.0 annot-version=v1.0	1	F-box/RNI-like superfamily protein
miRNov165	gma-miR393c-5p		Phvul.005G058900.1		3.0	18.429	1	20	186	205	UCCAAAGGGAUCGCAUUGAU	AUUGGUGCUAUCCCUUUGGG	Cleavage	pacid=27150331 locus=Phvul.005G058900 ID=Phvul.005G058900.1.v1.0 annot-version=v1.0	1	Galactose oxidase/kelch repeat superfamily protein	PF01344	GO:0005515
miRNov165	gma-miR393c-5p		Phvul.003G110200.1		3.0	11.596	1	20	2201	2220	UCCAAAGGGAUCGCAUUGAU	AUUCAUGUGAUUCUUUUGGA	Cleavage	pacid=27142212 locus=Phvul.003G110200 ID=Phvul.003G110200.1.v1.0 annot-version=v1.0	1	COBRA-like protein-7 precursor	PF04833
miRNov165	gma-miR393c-5p		Phvul.009G031900.2		3.0	17.073	1	20	1899	1918	UCCAAAGGGAUCGCAUUGAU	AUGAAUGUGGUACCUUUGGA	Translation	pacid=27145648 locus=Phvul.009G031900 ID=Phvul.009G031900.2.v1.0 annot-version=v1.0	1	S-adenosyl-L-methionine-dependent methyltransferases superfamily protein	PF03141	GO:0008168
miRNov165	gma-miR393c-5p		Phvul.009G031900.1		3.0	17.073	1	20	2040	2059	UCCAAAGGGAUCGCAUUGAU	AUGAAUGUGGUACCUUUGGA	Translation	pacid=27145649 locus=Phvul.009G031900 ID=Phvul.009G031900.1.v1.0 annot-version=v1.0	1	S-adenosyl-L-methionine-dependent methyltransferases superfamily protein	PF03141	GO:0008168
miRNov449	gma-miR394a-5p		Phvul.002G173200.3		1.0	14.754	1	20	1272	1291	UUGGCAUUCUGUCCACCUCC	GGAGGUUGACAGAAUGCCAA	Cleavage	pacid=27168433 locus=Phvul.002G173200 ID=Phvul.002G173200.3.v1.0 annot-version=v1.0	1	Galactose oxidase/kelch repeat superfamily protein	PF00646	GO:0005515
miRNov449	gma-miR394a-5p		Phvul.002G173200.2	OK	1.0	14.754	1	20	1272	1291	UUGGCAUUCUGUCCACCUCC	GGAGGUUGACAGAAUGCCAA	Cleavage	pacid=27168432 locus=Phvul.002G173200 ID=Phvul.002G173200.2.v1.0 annot-version=v1.0	1	Galactose oxidase/kelch repeat superfamily protein	PF00646	GO:0005515
miRNov449	gma-miR394a-5p		Phvul.002G173200.1		1.0	14.754	1	20	1272	1291	UUGGCAUUCUGUCCACCUCC	GGAGGUUGACAGAAUGCCAA	Cleavage	pacid=27168431 locus=Phvul.002G173200 ID=Phvul.002G173200.1.v1.0 annot-version=v1.0	1	Galactose oxidase/kelch repeat superfamily protein	PF00646	GO:0005515
miRNov449	gma-miR394a-5p		Phvul.001G262700.1	OK	1.0	12.944	1	20	1455	1474	UUGGCAUUCUGUCCACCUCC	GGAGGUUGACAGAAUGCCAA	Cleavage	pacid=27162729 locus=Phvul.001G262700 ID=Phvul.001G262700.1.v1.0 annot-version=v1.0	1	Galactose oxidase/kelch repeat superfamily protein	PF00646	GO:0005515
miRNov449	gma-miR394a-5p		Phvul.001G188300.2		2.5	24.696	1	20	147	167	UUGGCAUUCUG-UCCACCUCC	GGAGGUGGAGCAGGAUGCCAA	Cleavage	pacid=27164685 locus=Phvul.001G188300 ID=Phvul.001G188300.2.v1.0 annot-version=v1.0	2	Basic-leucine zipper (bZIP) transcription factor family protein	PF00170	GO:0003700	GO:0043565	GO:0046983	GO:0006355
miRNov449	gma-miR394a-5p		Phvul.001G188300.2		2.5	15.505	1	20	192	212	UUGGCAUUCUG-UCCACCUCC	GGAGGUGGAGCAGGAUGCCAA	Cleavage	pacid=27164685 locus=Phvul.001G188300 ID=Phvul.001G188300.2.v1.0 annot-version=v1.0	2	Basic-leucine zipper (bZIP) transcription factor family protein	PF00170	GO:0003700	GO:0043565	GO:0046983	GO:0006355
miRNov449	gma-miR394a-5p		Phvul.001G188300.1		2.5	24.696	1	20	699	719	UUGGCAUUCUG-UCCACCUCC	GGAGGUGGAGCAGGAUGCCAA	Cleavage	pacid=27164684 locus=Phvul.001G188300 ID=Phvul.001G188300.1.v1.0 annot-version=v1.0	2	Basic-leucine zipper (bZIP) transcription factor family protein	PF00170	GO:0003700	GO:0043565	GO:0046983	GO:0006355
miRNov449	gma-miR394a-5p		Phvul.001G188300.1		2.5	15.505	1	20	744	764	UUGGCAUUCUG-UCCACCUCC	GGAGGUGGAGCAGGAUGCCAA	Cleavage	pacid=27164684 locus=Phvul.001G188300 ID=Phvul.001G188300.1.v1.0 annot-version=v1.0	2	Basic-leucine zipper (bZIP) transcription factor family protein	PF00170	GO:0003700	GO:0043565	GO:0046983	GO:0006355
miRNov449	gma-miR394a-5p		Phvul.011G141200.1		3.0	17.362	1	20	829	848	UUGGCAUUCUGUCCACCUCC	GAAGGUGGAUAUGAUGCCAA	Translation	pacid=27151613 locus=Phvul.011G141200 ID=Phvul.011G141200.1.v1.0 annot-version=v1.0	1	galacturonosyltransferase 12	PF01501	GO:0016757
miRNov449	gma-miR394a-5p		Phvul.011G029400.1		3.0	18.02	1	20	1540	1559	UUGGCAUUCUGUCCACCUCC	GGAGCUGGAAAGAAUGUUAA	Translation	pacid=27150694 locus=Phvul.011G029400 ID=Phvul.011G029400.1.v1.0 annot-version=v1.0	1	Tudor/PWWP/MBT domain-containing protein	PF00855
miRNov449	gma-miR394a-5p		Phvul.002G276700.2		3.0	16.421	1	20	1171	1190	UUGGCAUUCUGUCCACCUCC	GGAGGUGGUUACAAUGCUAA	Translation	pacid=27168635 locus=Phvul.002G276700 ID=Phvul.002G276700.2.v1.0 annot-version=v1.0	1	diacylglycerol kinase 2	PF00609,PF00781,PF00130	GO:0035556	GO:0004143	GO:0007205
miRNov449	gma-miR394a-5p		Phvul.002G276700.1		3.0	16.421	1	20	1276	1295	UUGGCAUUCUGUCCACCUCC	GGAGGUGGUUACAAUGCUAA	Translation	pacid=27168634 locus=Phvul.002G276700 ID=Phvul.002G276700.1.v1.0 annot-version=v1.0	1	diacylglycerol kinase 2	PF00609,PF00781,PF00130	GO:0035556	GO:0004143	GO:0007205
miRNov177	gma-miR396a-5p		Phvul.003G168400.1	OK	2.0	23.545	1	21	36	56	UUCCACAGCUUUCUUGAACUG	CGGUUCAAUAAAGCUGUGGGA	Cleavage	pacid=27143480 locus=Phvul.003G168400 ID=Phvul.003G168400.1.v1.0 annot-version=v1.0	1
miRNov177	gma-miR396a-5p		Phvul.008G204300.1		2.0	17.17	1	21	1050	1070	UUCCACAGCUUUCUUGAACUG	UGGUUCAAGAAAGCUGAGGAA	Cleavage	pacid=27156286 locus=Phvul.008G204300 ID=Phvul.008G204300.1.v1.0 annot-version=v1.0	1	Ankyrin-repeat containing protein
miRNov177	gma-miR396a-5p		Phvul.008G188400.1		2.5	12.97	1	21	2730	2750	UUCCACAGCUUUCUUGAACUG	CAGUUAAAGAAAGUUGUGGAC	Cleavage	pacid=27153290 locus=Phvul.008G188400 ID=Phvul.008G188400.1.v1.0 annot-version=v1.0	1	DNA mismatch repair protein MutS, type 2	PF00488	GO:0005524	GO:0030983	GO:0006298
miRNov177	gma-miR396a-5p		Phvul.007G253900.1		2.0	20.248	1	20	141	160	UUCCACAGCUUUCUUGAACU	AGUGUAAGAAAGUUGUGGAA	Cleavage	pacid=27160617 locus=Phvul.007G253900 ID=Phvul.007G253900.1.v1.0 annot-version=v1.0	1
miRNov177	gma-miR396a-5p		Phvul.002G061900.1		3.0	21.396	1	21	794	814	UUCCACAGCUUUCUUGAACUG	CGGUUCAAGAAACUUGUGGGG	Translation	pacid=27170587 locus=Phvul.002G061900 ID=Phvul.002G061900.1.v1.0 annot-version=v1.0	1	nitrate transporter 1.1	PF00854	GO:0005215	GO:0006857	GO:0016020
miRNov177	gma-miR396a-5p		Phvul.002G254800.1		2.5	14.208	1	20	1553	1572	UUCCACAGCUUUCUUGAACU	AAUUUGAGAAGGCUGUGGAA	Cleavage	pacid=27170674 locus=Phvul.002G254800 ID=Phvul.002G254800.1.v1.0 annot-version=v1.0	1	tetratricopeptide repeat (TPR)-containing protein	PF00515	GO:0005515
miRNov177	gma-miR396a-5p		Phvul.007G222300.1		2.0	19.691	1	21	640	661	UUCCACA-GCUUUCUUGAACUG	CCGUUCAAGAAAGCCUGUGGAA	Cleavage	pacid=27160709 locus=Phvul.007G222300 ID=Phvul.007G222300.1.v1.0 annot-version=v1.0	1	growth-regulating factor 3	PF08879,PF08880	GO:0005515	GO:0005524	GO:0016818	GO:0006355	GO:0005634
miRNov177	gma-miR396a-5p		Phvul.011G017700.1		2.0	16.561	1	21	625	646	UUCCACA-GCUUUCUUGAACUG	CCGUUCAAGAAAGCCUGUGGAA	Cleavage	pacid=27150953 locus=Phvul.011G017700 ID=Phvul.011G017700.1.v1.0 annot-version=v1.0	1	growth-regulating factor 5	PF08879,PF08880	GO:0005515	GO:0005524	GO:0016818	GO:0006355	GO:0005634
miRNov177	gma-miR396a-5p		Phvul.001G187500.1		2.0	20.849	1	21	722	743	UUCCACA-GCUUUCUUGAACUG	CCGUUCAAGAAAGCCUGUGGAA	Cleavage	pacid=27162323 locus=Phvul.001G187500 ID=Phvul.001G187500.1.v1.0 annot-version=v1.0	1	growth-regulating factor 4	PF08879,PF08880	GO:0005515	GO:0005524	GO:0016818	GO:0006355	GO:0005634
miRNov177	gma-miR396a-5p		Phvul.003G131800.1		2.0	14.304	1	21	801	822	UUCCACA-GCUUUCUUGAACUG	CCGUUCAAGAAAGCCUGUGGAA	Cleavage	pacid=27144593 locus=Phvul.003G131800 ID=Phvul.003G131800.1.v1.0 annot-version=v1.0	1	growth-regulating factor 5	PF08879,PF08880	GO:0005515	GO:0005524	GO:0016818	GO:0006355	GO:0005634
miRNov177	gma-miR396a-5p		Phvul.002G131700.1		2.0	10.24	1	21	496	517	UUCCACA-GCUUUCUUGAACUG	CCGUUCAAGAAAGCCUGUGGAA	Cleavage	pacid=27171042 locus=Phvul.002G131700 ID=Phvul.002G131700.1.v1.0 annot-version=v1.0	1	growth-regulating factor 2	PF08879,PF08880	GO:0005515	GO:0005524	GO:0016818	GO:0006355	GO:0005634
miRNov175	gma-miR396b-5p		Phvul.007G253900.1		2.0	20.248	1	21	140	160	UUCCACAGCUUUCUUGAACUU	AAGUGUAAGAAAGUUGUGGAA	Cleavage	pacid=27160617 locus=Phvul.007G253900 ID=Phvul.007G253900.1.v1.0 annot-version=v1.0	1
miRNov175	gma-miR396b-5p		Phvul.008G204300.1		2.0	17.17	1	20	1051	1070	UUCCACAGCUUUCUUGAACU	GGUUCAAGAAAGCUGAGGAA	Cleavage	pacid=27156286 locus=Phvul.008G204300 ID=Phvul.008G204300.1.v1.0 annot-version=v1.0	1	Ankyrin-repeat containing protein
miRNov175	gma-miR396b-5p		Phvul.002G254800.1		2.5	14.208	1	21	1552	1572	UUCCACAGCUUUCUUGAACUU	AAAUUUGAGAAGGCUGUGGAA	Cleavage	pacid=27170674 locus=Phvul.002G254800 ID=Phvul.002G254800.1.v1.0 annot-version=v1.0	1	tetratricopeptide repeat (TPR)-containing protein	PF00515	GO:0005515
miRNov175	gma-miR396b-5p		Phvul.003G168400.1		2.0	23.545	1	20	37	56	UUCCACAGCUUUCUUGAACU	GGUUCAAUAAAGCUGUGGGA	Cleavage	pacid=27143480 locus=Phvul.003G168400 ID=Phvul.003G168400.1.v1.0 annot-version=v1.0	1
miRNov175	gma-miR396b-5p		Phvul.005G126400.1		3.0	15.743	1	21	149	169	UUCCACAGCUUUCUUGAACUU	AAGUUCAAGGAAGGUGUGGCA	Cleavage	pacid=27149662 locus=Phvul.005G126400 ID=Phvul.005G126400.1.v1.0 annot-version=v1.0	1	Stress responsive A/B Barrel Domain	PF07876
miRNov175	gma-miR396b-5p		Phvul.003G154800.1		3.0	13.184	1	21	1720	1740	UUCCACAGCUUUCUUGAACUU	AAGAUUGAGAAGGCUGUGGAG	Cleavage	pacid=27142152 locus=Phvul.003G154800 ID=Phvul.003G154800.1.v1.0 annot-version=v1.0	1	heat shock protein 70B	PF00012	GO:0000902	GO:0005524
miRNov175	gma-miR396b-5p		Phvul.008G188400.1		2.5	12.97	1	20	2731	2750	UUCCACAGCUUUCUUGAACU	AGUUAAAGAAAGUUGUGGAC	Cleavage	pacid=27153290 locus=Phvul.008G188400 ID=Phvul.008G188400.1.v1.0 annot-version=v1.0	1	DNA mismatch repair protein MutS, type 2	PF00488	GO:0005524	GO:0030983	GO:0006298
miRNov175	gma-miR396b-5p		Phvul.006G191600.1		2.5	15.102	1	21	701	721	UUCCACAGCUUUCUUGAACUU	GAGUACAAGGAAACUGUGGAA	Translation	pacid=27166695 locus=Phvul.006G191600 ID=Phvul.006G191600.1.v1.0 annot-version=v1.0	1	syntaxin of plants 124	PF00804,PF05739	GO:0016020	GO:0005515
miRNov175	gma-miR396b-5p		Phvul.007G222300.1		2.0	19.691	1	19	642	661	UUCCACA-GCUUUCUUGAAC	GUUCAAGAAAGCCUGUGGAA	Cleavage	pacid=27160709 locus=Phvul.007G222300 ID=Phvul.007G222300.1.v1.0 annot-version=v1.0	1	growth-regulating factor 3	PF08879,PF08880	GO:0005515	GO:0005524	GO:0016818	GO:0006355	GO:0005634
miRNov175	gma-miR396b-5p		Phvul.002G041800.1		2.0	16.353	1	19	675	694	UUCCACA-GCUUUCUUGAAC	GUUCAAGAAAGCCUGUGGAA	Cleavage	pacid=27170439 locus=Phvul.002G041800 ID=Phvul.002G041800.1.v1.0 annot-version=v1.0	1	growth-regulating factor 5	PF08879,PF08880	GO:0005515	GO:0005524	GO:0016818	GO:0006355	GO:0005634
miRNov175	gma-miR396b-5p		Phvul.011G017700.1		2.0	16.561	1	19	627	646	UUCCACA-GCUUUCUUGAAC	GUUCAAGAAAGCCUGUGGAA	Cleavage	pacid=27150953 locus=Phvul.011G017700 ID=Phvul.011G017700.1.v1.0 annot-version=v1.0	1	growth-regulating factor 5	PF08879,PF08880	GO:0005515	GO:0005524	GO:0016818	GO:0006355	GO:0005634
miRNov175	gma-miR396b-5p		Phvul.001G187500.1		2.0	20.849	1	19	724	743	UUCCACA-GCUUUCUUGAAC	GUUCAAGAAAGCCUGUGGAA	Cleavage	pacid=27162323 locus=Phvul.001G187500 ID=Phvul.001G187500.1.v1.0 annot-version=v1.0	1	growth-regulating factor 4	PF08879,PF08880	GO:0005515	GO:0005524	GO:0016818	GO:0006355	GO:0005634
miRNov175	gma-miR396b-5p		Phvul.009G228000.1		2.0	14.584	1	19	506	525	UUCCACA-GCUUUCUUGAAC	GUUCAAGAAAGCCUGUGGAA	Cleavage	pacid=27145581 locus=Phvul.009G228000 ID=Phvul.009G228000.1.v1.0 annot-version=v1.0	1	growth-regulating factor 5	PF08879,PF08880	GO:0005515	GO:0005524	GO:0016818	GO:0006355	GO:0005634
miRNov175	gma-miR396b-5p		Phvul.010G048400.1		2.0	14.485	1	19	765	784	UUCCACA-GCUUUCUUGAAC	GUUCAAGAAAGCCUGUGGAA	Cleavage	pacid=27140619 locus=Phvul.010G048400 ID=Phvul.010G048400.1.v1.0 annot-version=v1.0	1	growth-regulating factor 9	PF08879	GO:0005515
miRNov319	gma-miR397a		Phvul.008G107100.1		0.0	13.804	1	21	707	727	UCAUUGAGUGCAGCGUUGAUG	CAUCAACGCUGCACUCAAUGA	Cleavage	pacid=27153610 locus=Phvul.008G107100 ID=Phvul.008G107100.1.v1.0 annot-version=v1.0	1	Laccase/Diphenol oxidase family protein	PF00394,PF07731,PF07732	GO:0016491	GO:0055114	GO:0005507
miRNov319	gma-miR397a		Phvul.001G122100.1		0.5	12.506	1	21	335	355	UCAUUGAGUGCAGCGUUGAUG	CAUCAAUGCUGCACUCAAUGA	Cleavage	pacid=27163942 locus=Phvul.001G122100 ID=Phvul.001G122100.1.v1.0 annot-version=v1.0	1	Laccase/Diphenol oxidase family protein	PF00394	GO:0016491	GO:0055114
miRNov319	gma-miR397a		Phvul.006G065800.1		0.5	11.249	1	21	751	771	UCAUUGAGUGCAGCGUUGAUG	CAUCAAUGCUGCACUCAAUGA	Cleavage	pacid=27165258 locus=Phvul.006G065800 ID=Phvul.006G065800.1.v1.0 annot-version=v1.0	1	Laccase/Diphenol oxidase family protein	PF00394,PF07731,PF07732	GO:0016491	GO:0055114	GO:0005507
miRNov319	gma-miR397a		Phvul.010G005900.1		1.0	18.695	1	21	707	727	UCAUUGAGUGCAGCGUUGAUG	CAUCAACGCUGCACUCAAUGC	Cleavage	pacid=27141457 locus=Phvul.010G005900 ID=Phvul.010G005900.1.v1.0 annot-version=v1.0	1	laccase 7	PF00394,PF07731,PF07732	GO:0016491	GO:0055114	GO:0005507
miRNov319	gma-miR397a		Phvul.009G027800.1		1.0	9.618	1	21	320	340	UCAUUGAGUGCAGCGUUGAUG	CAUCAAUGUUGCACUCAAUGA	Cleavage	pacid=27148159 locus=Phvul.009G027800 ID=Phvul.009G027800.1.v1.0 annot-version=v1.0	1	Laccase/Diphenol oxidase family protein	PF00394	GO:0016491	GO:0055114
miRNov319	gma-miR397a		Phvul.008G100400.1		0.5	15.996	1	20	823	842	UCAUUGAGUGCAGCGUUGAU	AUCAAUGCUGCACUCAAUGA	Cleavage	pacid=27153230 locus=Phvul.008G100400 ID=Phvul.008G100400.1.v1.0 annot-version=v1.0	1	laccase 17	PF00394,PF07731,PF07732	GO:0016491	GO:0055114	GO:0005507
miRNov319	gma-miR397a		Phvul.011G062600.1		0.5	18.067	1	20	929	948	UCAUUGAGUGCAGCGUUGAU	AUCAAUGCUGCACUCAAUGA	Cleavage	pacid=27151557 locus=Phvul.011G062600 ID=Phvul.011G062600.1.v1.0 annot-version=v1.0	1	laccase 2	PF00394,PF07731,PF07732	GO:0016491	GO:0055114	GO:0005507
miRNov319	gma-miR397a		Phvul.007G093200.1		1.5	11.936	1	21	335	355	UCAUUGAGUGCAGCGUUGAUG	CAUUGAUGCUGCACUCAAUGA	Cleavage	pacid=27159388 locus=Phvul.007G093200 ID=Phvul.007G093200.1.v1.0 annot-version=v1.0	1	Laccase/Diphenol oxidase family protein	PF00394	GO:0016491	GO:0055114
miRNov319	gma-miR397a		Phvul.010G073800.1		1.0	16.695	1	21	745	765	UCAUUGAGUGCAGCGUUGAUG	UGUCAAUGCUGCACUCAAUGA	Cleavage	pacid=27140633 locus=Phvul.010G073800 ID=Phvul.010G073800.1.v1.0 annot-version=v1.0	1	Laccase/Diphenol oxidase family protein	PF00394,PF07731,PF07732	GO:0016491	GO:0055114	GO:0005507
miRNov319	gma-miR397a		Phvul.008G119000.1		1.0	17.341	1	20	771	790	UCAUUGAGUGCAGCGUUGAU	AUCAAUGCUGCACUUAAUGA	Cleavage	pacid=27154522 locus=Phvul.008G119000 ID=Phvul.008G119000.1.v1.0 annot-version=v1.0	1	laccase 17	PF00394,PF07731,PF07732	GO:0016491	GO:0055114	GO:0005507
miRNov319	gma-miR397a		Phvul.008G100600.1		1.5	14.985	1	21	681	701	UCAUUGAGUGCAGCGUUGAUG	CAUCAACGCAGCACUUAAUGA	Cleavage	pacid=27155362 locus=Phvul.008G100600 ID=Phvul.008G100600.1.v1.0 annot-version=v1.0	1	laccase 5	PF00394,PF07731,PF07732	GO:0016491	GO:0055114	GO:0005507
miRNov319	gma-miR397a		Phvul.008G100500.1		1.5	14.985	1	21	852	872	UCAUUGAGUGCAGCGUUGAUG	CAUCAACGCAGCACUUAAUGA	Cleavage	pacid=27154984 locus=Phvul.008G100500 ID=Phvul.008G100500.1.v1.0 annot-version=v1.0	1	laccase 17	PF00394,PF07731,PF07732	GO:0016491	GO:0055114	GO:0005507
miRNov319	gma-miR397a		Phvul.001G246700.1		2.0	8.406	1	21	718	738	UCAUUGAGUGCAGCGUUGAUG	CAUCAAUGCUGCACUCAAUCA	Cleavage	pacid=27164397 locus=Phvul.001G246700 ID=Phvul.001G246700.1.v1.0 annot-version=v1.0	1	laccase 5	PF00394,PF07731,PF07732	GO:0016491	GO:0055114	GO:0005507
miRNov319	gma-miR397a		Phvul.002G031700.1		1.5	11.139	1	21	946	966	UCAUUGAGUGCAGCGUUGAUG	UAUCAAUGCUGCCCUCAAUGA	Translation	pacid=27169878 locus=Phvul.002G031700 ID=Phvul.002G031700.1.v1.0 annot-version=v1.0	1	laccase 11	PF00394,PF07731,PF07732	GO:0016491	GO:0055114	GO:0005507
miRNov319	gma-miR397a		Phvul.008G263100.1		2.0	13.651	1	20	747	766	UCAUUGAGUGCAGCGUUGAU	AUCAAUGCUGCACUAAAUGA	Cleavage	pacid=27154550 locus=Phvul.008G263100 ID=Phvul.008G263100.1.v1.0 annot-version=v1.0	1	Laccase/Diphenol oxidase family protein	PF00394,PF07731,PF07732	GO:0016491	GO:0055114	GO:0005507
miRNov319	gma-miR397a		Phvul.008G119200.1		2.0	15.182	1	20	697	716	UCAUUGAGUGCAGCGUUGAU	AUCAAUGCUGCACUCAACGA	Cleavage	pacid=27153139 locus=Phvul.008G119200 ID=Phvul.008G119200.1.v1.0 annot-version=v1.0	1	laccase 17	PF00394,PF07731,PF07732	GO:0016491	GO:0055114	GO:0005507
miRNov319	gma-miR397a		Phvul.008G252800.1		2.5	8.958	1	21	835	855	UCAUUGAGUGCAGCGUUGAUG	CAUCAACUCUGCACUCAAUCA	Cleavage	pacid=27156249 locus=Phvul.008G252800 ID=Phvul.008G252800.1.v1.0 annot-version=v1.0	1	laccase 3	PF00394,PF07731,PF07732	GO:0016491	GO:0055114	GO:0005507
miRNov319	gma-miR397a		Phvul.008G112200.1		2.5	8.462	1	20	849	868	UCAUUGAGUGCAGCGUUGAU	GUCAACGCUGCAUUCAAUAA	Cleavage	pacid=27153254 locus=Phvul.008G112200 ID=Phvul.008G112200.1.v1.0 annot-version=v1.0	1	Laccase/Diphenol oxidase family protein	PF00394,PF07731,PF07732	GO:0016491	GO:0055114	GO:0005507
miRNov319	gma-miR397a		Phvul.010G150800.2		2.5	16.214	1	20	185	204	UCAUUGAGUGCAGCGUUGAU	AUUGACGUUGUGCUCAAUGA	Cleavage	pacid=27141701 locus=Phvul.010G150800 ID=Phvul.010G150800.2.v1.0 annot-version=v1.0	1	Heat shock protein 70 (Hsp 70) family protein	PF00012	GO:0000902	GO:0005524
miRNov319	gma-miR397a		Phvul.010G150800.1		2.5	16.214	1	20	201	220	UCAUUGAGUGCAGCGUUGAU	AUUGACGUUGUGCUCAAUGA	Cleavage	pacid=27141700 locus=Phvul.010G150800 ID=Phvul.010G150800.1.v1.0 annot-version=v1.0	1	Heat shock protein 70 (Hsp 70) family protein	PF00012	GO:0000902	GO:0005524
miRNov319	gma-miR397a		Phvul.006G018700.1		2.5	15.495	1	20	326	345	UCAUUGAGUGCAGCGUUGAU	GUUAAUGCUGUGCUCAAUGA	Cleavage	pacid=27166089 locus=Phvul.006G018700 ID=Phvul.006G018700.1.v1.0 annot-version=v1.0	1	NB-ARC domain-containing disease resistance protein	PF00560,PF00931	GO:0005515	GO:0043531	GO:0006915	GO:0005524
miRNov319	gma-miR397a		Phvul.002G031600.1		3.0	14.578	1	21	753	773	UCAUUGAGUGCAGCGUUGAUG	CAUCAACGCUGCCCUGGAUGA	Translation	pacid=27171290 locus=Phvul.002G031600 ID=Phvul.002G031600.1.v1.0 annot-version=v1.0	1	laccase 11	PF00394,PF07731,PF07732	GO:0016491	GO:0055114	GO:0005507
miRNov319	gma-miR397a		Phvul.008G226700.1		3.0	17.151	1	21	738	758	UCAUUGAGUGCAGCGUUGAUG	CAUCAACGCUGCUUUGAAUGA	Translation	pacid=27155966 locus=Phvul.008G226700 ID=Phvul.008G226700.1.v1.0 annot-version=v1.0	1	Laccase/Diphenol oxidase family protein	PF00394,PF07731,PF07732	GO:0016491	GO:0055114	GO:0005507
miRNov319	gma-miR397a		Phvul.011G166100.1		3.0	17.813	1	21	81	101	UCAUUGAGUGCAGCGUUGAUG	CAUCAAUGCUGUAGUUGAUGA	Cleavage	pacid=27150855 locus=Phvul.011G166100 ID=Phvul.011G166100.1.v1.0 annot-version=v1.0	1	NB-ARC domain-containing disease resistance protein	PF00931	GO:0043531	GO:0006915	GO:0005524
miRNov341	gma-miR398c		Phvul.002G086900.1		3.0	14.629	1	21	87	107	UGUGUUCUCAGGUCGCCCCUG	CAGGGUCGAUCUGAUAACACA	Cleavage	pacid=27169951 locus=Phvul.002G086900 ID=Phvul.002G086900.1.v1.0 annot-version=v1.0	1	blue-copper-binding protein	PF02298	GO:0005507	GO:0009055
miRNov341	gma-miR398c		Phvul.001G001700.1		3.0	17.981	1	20	1435	1454	UGUGUUCUCAGGUCGCCCCU	CAGUGCGACCUGAGAACACA	Cleavage	pacid=27161872 locus=Phvul.001G001700 ID=Phvul.001G001700.1.v1.0 annot-version=v1.0	1	Prolyl oligopeptidase family protein	PF02897,PF00326	GO:0008236	GO:0006508	GO:0004252
miRNov341	gma-miR398c		Phvul.009G181200.1		2.5	18.915	1	20	853	871	UGUGUUCUCAGGUCGCCCCU	AGGGGUGAC-UGAGAACACA	Translation	pacid=27146418 locus=Phvul.009G181200 ID=Phvul.009G181200.1.v1.0 annot-version=v1.0	1	GATA type zinc finger transcription factor family protein	PF00412	GO:0008270
miRNov109	gma-miR399d		Phvul.006G185400.1		0.0	20.465	1	21	1004	1024	UGCCAAAGGAGAUUUGCCCAG	CUGGGCAAAUCUCCUUUGGCA	Cleavage	pacid=27165519 locus=Phvul.006G185400 ID=Phvul.006G185400.1.v1.0 annot-version=v1.0	2	phosphate 2	PF00179	GO:0016881
miRNov109	gma-miR399d		Phvul.006G185400.1		0.0	18.037	1	21	640	660	UGCCAAAGGAGAUUUGCCCAG	UUGGGCAAAUCUCCUUUGGCA	Cleavage	pacid=27165519 locus=Phvul.006G185400 ID=Phvul.006G185400.1.v1.0 annot-version=v1.0	2	phosphate 2	PF00179	GO:0016881
miRNov109	gma-miR399d		Phvul.002G233800.1		1.0	15.114	1	21	875	895	UGCCAAAGGAGAUUUGCCCAG	CUAGGCAAAUCUCCUUUGGCA	Cleavage	pacid=27170511 locus=Phvul.002G233800 ID=Phvul.002G233800.1.v1.0 annot-version=v1.0	1	phosphate 2	PF00179	GO:0016881
miRNov109	gma-miR399d		Phvul.004G063900.1		3.0	17.512	1	21	959	979	UGCCAAAGGAGAUUUGCCCAG	CUGGGGUAAUUUUCUUUGGCA	Cleavage	pacid=27157080 locus=Phvul.004G063900 ID=Phvul.004G063900.1.v1.0 annot-version=v1.0	1	O-acyltransferase (WSD1-like) family protein	PF03007,PF06974	GO:0004144
miRNov109	gma-miR399d		Phvul.006G165500.1		2.5	17.727	1	20	92	111	UGCCAAAGGAGAUUUGCCCA	UGGUCCAAUCUUCUUUGGCA	Cleavage	pacid=27164927 locus=Phvul.006G165500 ID=Phvul.006G165500.1.v1.0 annot-version=v1.0	1	Galactose oxidase/kelch repeat superfamily protein	PF01344,PF00646	GO:0005515
miRNov109	gma-miR399d		Phvul.008G047600.1		3.0	17.945	1	20	2358	2377	UGCCAAAGGAGAUUUGCCCA	UGGGUAAAUCACCUUUAGCA	Translation	pacid=27155923 locus=Phvul.008G047600 ID=Phvul.008G047600.1.v1.0 annot-version=v1.0	1	Leucine-rich repeat receptor-like protein kinase family protein	PF00069,PF00560,PF08263	GO:0004672	GO:0005524	GO:0006468	GO:0005515
miRNov109	gma-miR399d		Phvul.002G242000.1		3.0	16.189	1	20	493	512	UGCCAAAGGAGAUUUGCCCA	UGGGUUGUUCUCCUUUGGCA	Cleavage	pacid=27169252 locus=Phvul.002G242000 ID=Phvul.002G242000.1.v1.0 annot-version=v1.0	1	heat shock transcription factor A4A	PF00447	GO:0003700	GO:0043565	GO:0006355	GO:0005634
miRNov18	gma-miR408a-3p		Phvul.009G133600.1	OK	0.5	20.094	1	20	111	130	AUGCACUGCCUCUUCCCUGG	UCAGGGAAGAGGCAGUGCAU	Cleavage	pacid=27147930 locus=Phvul.009G133600 ID=Phvul.009G133600.1.v1.0 annot-version=v1.0	1	plantacyanin	PF02298	GO:0005507	GO:0009055
miRNov18	gma-miR408a-3p		Phvul.002G250700.1	OK	2.5	23.9	1	21	137	157	AUGCACUGCCUCUUCCCUGGC	GUCUGGGAAGAGGCAGUGCAG	Cleavage	pacid=27169015 locus=Phvul.002G250700 ID=Phvul.002G250700.1.v1.0 annot-version=v1.0	1	plantacyanin	PF02298	GO:0005507	GO:0009055
miRNov18	gma-miR408a-3p		Phvul.002G250700.2		2.5	23.9	1	21	137	157	AUGCACUGCCUCUUCCCUGGC	GUCUGGGAAGAGGCAGUGCAG	Cleavage	pacid=27169016 locus=Phvul.002G250700 ID=Phvul.002G250700.2.v1.0 annot-version=v1.0	1	plantacyanin	PF02298	GO:0005507	GO:0009055
miRNov57	gma-miR482b-3p		Phvul.008G061300.2		2.0	19.792	1	22	1023	1044	UCUUCCCUACACCUCCCAUACC	GGUAUGGGGGGUGUAGGAAAGA	Cleavage	pacid=27156279 locus=Phvul.008G061300 ID=Phvul.008G061300.2.v1.0 annot-version=v1.0	1	Disease resistance protein (CC-NBS-LRR class) family	PF00560,PF00931	GO:0005515	GO:0043531	GO:0006915	GO:0005524
miRNov57	gma-miR482b-3p		Phvul.008G061300.1		2.0	19.792	1	22	1520	1541	UCUUCCCUACACCUCCCAUACC	GGUAUGGGGGGUGUAGGAAAGA	Cleavage	pacid=27156278 locus=Phvul.008G061300 ID=Phvul.008G061300.1.v1.0 annot-version=v1.0	1	Disease resistance protein (CC-NBS-LRR class) family	PF00560,PF00931	GO:0005515	GO:0043531	GO:0006915	GO:0005524
miRNov57	gma-miR482b-3p		Phvul.001G224800.1		2.0	22.378	1	20	795	814	UCUUCCCUACACCUCCCAUA	UAUGGCGGGUGUGGGGAAGA	Cleavage	pacid=27163736 locus=Phvul.001G224800 ID=Phvul.001G224800.1.v1.0 annot-version=v1.0	1	Galactose oxidase/kelch repeat superfamily protein	PF07646,PF01344	GO:0005515
miRNov57	gma-miR482b-3p		Phvul.001G224800.2		2.0	22.378	1	20	995	1014	UCUUCCCUACACCUCCCAUA	UAUGGCGGGUGUGGGGAAGA	Cleavage	pacid=27163737 locus=Phvul.001G224800 ID=Phvul.001G224800.2.v1.0 annot-version=v1.0	1	Galactose oxidase/kelch repeat superfamily protein	PF07646,PF01344	GO:0005515
miRNov57	gma-miR482b-3p		Phvul.002G001500.1		3.0	20.336	1	20	2122	2141	UCUUCCCUACACCUCCCAUA	UGUGGGAGGUGUGUGGAGGA	Cleavage	pacid=27167799 locus=Phvul.002G001500 ID=Phvul.002G001500.1.v1.0 annot-version=v1.0	1	GATA transcription factor 26	PF00320,PF04683	GO:0003700	GO:0008270	GO:0043565	GO:0006355	GO:0005634	GO:0005737
miRNov57	gma-miR482b-3p		Phvul.005G038200.1		3.0	22.418	1	21	845	865	UCUUCCCUACACCUCCCAUAC	GUUUGGGAGGGGUGGGGAGGA	Translation	pacid=27150420 locus=Phvul.005G038200 ID=Phvul.005G038200.1.v1.0 annot-version=v1.0	1	urophorphyrin methylase 1	PF00590	GO:0008168	GO:0008152
miRNov564	mtr-miR160c		Phvul.009G026200.1	OK	1.0	21.895	1	21	1502	1522	UGCCUGGCUCCCUGAAUGCCA	UGGCAUGCAGGGAGCCAGGCA	Cleavage	pacid=27146453 locus=Phvul.009G026200 ID=Phvul.009G026200.1.v1.0 annot-version=v1.0	1	auxin response factor 17	PF06507,PF02362	GO:0003677	GO:0006355	GO:0009725	GO:0005634
miRNov564	mtr-miR160c		Phvul.008G168700.1		1.0	20.4	1	21	1497	1517	UGCCUGGCUCCCUGAAUGCCA	UGGCAUGCAGGGAGCCAGGCA	Cleavage	pacid=27155501 locus=Phvul.008G168700 ID=Phvul.008G168700.1.v1.0 annot-version=v1.0	1	auxin response factor 17	PF06507,PF02362	GO:0003677	GO:0006355	GO:0009725	GO:0005634
miRNov564	mtr-miR160c		Phvul.007G149000.1		1.0	24.759	1	21	2273	2293	UGCCUGGCUCCCUGAAUGCCA	UGGCAUGCAGGGAGCCAGGCA	Cleavage	pacid=27160718 locus=Phvul.007G149000 ID=Phvul.007G149000.1.v1.0 annot-version=v1.0	1	auxin response factor 16	PF02309,PF06507,PF02362	GO:0006355	GO:0005634	GO:0003677	GO:0009725
miRNov564	mtr-miR160c		Phvul.005G134500.1		1.0	22.484	1	20	1625	1644	UGCCUGGCUCCCUGAAUGCC	GGCAUACAGGGAGCCAGGCA	Cleavage	pacid=27149686 locus=Phvul.005G134500 ID=Phvul.005G134500.1.v1.0 annot-version=v1.0	1	auxin response factor 16	PF02309,PF06507,PF02362	GO:0006355	GO:0005634	GO:0003677	GO:0009725
miRNov564	mtr-miR160c		Phvul.005G134500.2		1.0	22.484	1	20	1625	1644	UGCCUGGCUCCCUGAAUGCC	GGCAUACAGGGAGCCAGGCA	Cleavage	pacid=27149687 locus=Phvul.005G134500 ID=Phvul.005G134500.2.v1.0 annot-version=v1.0	1	auxin response factor 16	PF02309,PF06507,PF02362	GO:0006355	GO:0005634	GO:0003677	GO:0009725
miRNov564	mtr-miR160c		Phvul.011G080100.1		1.0	23.269	1	20	1592	1611	UGCCUGGCUCCCUGAAUGCC	GGCAUACAGGGAGCCAGGCA	Cleavage	pacid=27151567 locus=Phvul.011G080100 ID=Phvul.011G080100.1.v1.0 annot-version=v1.0	1	auxin response factor 10	PF02309,PF06507,PF02362	GO:0006355	GO:0005634	GO:0003677	GO:0009725
miRNov564	mtr-miR160c		Phvul.002G155200.1		3.0	22.805	1	20	879	898	UGCCUGGCUCCCUGAAUGCC	GGCAAUCGGGGAACCAGGCG	Cleavage	pacid=27168642 locus=Phvul.002G155200 ID=Phvul.002G155200.1.v1.0 annot-version=v1.0	1	BTB/POZ domain-containing protein	PF02214	GO:0005249	GO:0006813	GO:0008076	GO:0016020
miRNov591	mtr-miR168c-3p		Phvul.009G007600.1		3.0	17.457	1	20	2467	2486	CCCGCCUUGCAUCAACUGAA	UUCUGUUGGUGCAAGGCAGG	Cleavage	pacid=27145953 locus=Phvul.009G007600 ID=Phvul.009G007600.1.v1.0 annot-version=v1.0	1	tonoplast monosaccharide transporter2	PF00083	GO:0022857	GO:0055085	GO:0016021
miRNov111	mtr-miR399c		Phvul.002G233800.1		0.5	17.843	1	20	1045	1064	UGCCAAAGGAGAUUUGCCCU	GGGGCAAAUCUCCUUUGGCA	Cleavage	pacid=27170511 locus=Phvul.002G233800 ID=Phvul.002G233800.1.v1.0 annot-version=v1.0	1	phosphate 2	PF00179	GO:0016881
miRNov111	mtr-miR399c		Phvul.006G185400.1		1.0	20.465	1	21	1004	1024	UGCCAAAGGAGAUUUGCCCUG	CUGGGCAAAUCUCCUUUGGCA	Cleavage	pacid=27165519 locus=Phvul.006G185400 ID=Phvul.006G185400.1.v1.0 annot-version=v1.0	1	phosphate 2	PF00179	GO:0016881
miRNov111	mtr-miR399c		Phvul.009G092900.1		3.0	19.073	1	20	371	390	UGCCAAAGGAGAUUUGCCCU	GGGGCAAUUUUCCUUUGGCU	Cleavage	pacid=27147112 locus=Phvul.009G092900 ID=Phvul.009G092900.1.v1.0 annot-version=v1.0	1	S-domain-2 5	PF00069,PF01453	GO:0004672	GO:0005524	GO:0006468	GO:0005529
miRNov111	mtr-miR399c		Phvul.009G230800.1		3.0	23.101	1	20	964	983	UGCCAAAGGAGAUUUGCCCU	AGGGGAAGUCUCCCUUGGCA	Cleavage	pacid=27145993 locus=Phvul.009G230800 ID=Phvul.009G230800.1.v1.0 annot-version=v1.0	1	casein kinase 1	PF00069	GO:0004672	GO:0005524	GO:0006468
miRNov111	mtr-miR399c		Phvul.002G297700.1		2.5	12.417	1	20	915	934	UGCCAAAGGAGAUUUGCCCU	AUGAUAAAUCUCCUUUGGCA	Cleavage	pacid=27169927 locus=Phvul.002G297700 ID=Phvul.002G297700.1.v1.0 annot-version=v1.0	1	Leucine-rich repeat (LRR) family protein
miRNov607	pvu-miR1514a		Phvul.010G121000.1	OK	1.5	8.559	1	22	963	984	UUCAUUUUGAAAAUAGGCAUUG	CAAUGCCUAUUUUAGAAAUGAA	Translation	pacid=27140385 locus=Phvul.010G121000 ID=Phvul.010G121000.1.v1.0 annot-version=v1.0	1	NAC transcription factor-like 9	PF02365	GO:0003677	GO:0006355
miRNov607	pvu-miR1514a		Phvul.010G120700.1	OK	1.5	13.057	1	22	862	883	UUCAUUUUGAAAAUAGGCAUUG	CAAUGCCUAUUUUAGAAAUGAA	Translation	pacid=27140628 locus=Phvul.010G120700 ID=Phvul.010G120700.1.v1.0 annot-version=v1.0	1	NAC transcription factor-like 9	PF02365	GO:0003677	GO:0006355
miRNov607	pvu-miR1514a		Phvul.010G121100.2		2.5	12.99	1	22	826	847	UUCAUUUUGAAAAUAGGCAUUG	CAAUGCUUGUUUUGGAAAUGAA	Translation	pacid=27141145 locus=Phvul.010G121100 ID=Phvul.010G121100.2.v1.0 annot-version=v1.0	1	NAC 014	PF02365	GO:0003677	GO:0006355
miRNov607	pvu-miR1514a		Phvul.010G121100.1		2.5	12.99	1	22	829	850	UUCAUUUUGAAAAUAGGCAUUG	CAAUGCUUGUUUUGGAAAUGAA	Translation	pacid=27141144 locus=Phvul.010G121100 ID=Phvul.010G121100.1.v1.0 annot-version=v1.0	1	NAC 014	PF02365	GO:0003677	GO:0006355
miRNov607	pvu-miR1514a		Phvul.003G174700.1		2.5	12.571	1	22	1404	1425	UUCAUUUUGAAAAUAGGCAUUG	CAAUACUUAUUUUCAGAAUGAG	Cleavage	pacid=27143229 locus=Phvul.003G174700 ID=Phvul.003G174700.1.v1.0 annot-version=v1.0	1	Protein kinase superfamily protein with octicosapeptide/Phox/Bem1p domain	PF07714,PF00564	GO:0004672	GO:0005524	GO:0006468	GO:0005515
miRNov607	pvu-miR1514a		Phvul.006G047000.1		2.5	15.55	1	21	3352	3372	UUCAUUUUGAAAAUAGGCAUU	AAUGCCUACAUUCAAAAUGAG	Cleavage	pacid=27166869 locus=Phvul.006G047000 ID=Phvul.006G047000.1.v1.0 annot-version=v1.0	1	Alpha amylase family protein	PF00128,PF02806,PF02922	GO:0003824	GO:0043169	GO:0005975	GO:0004553
miRNov607	pvu-miR1514a		Phvul.005G130400.1		2.5	15.283	1	20	2645	2664	UUCAUUUUGAAAAUAGGCAU	UUCCCUAUUUUCAAAAUGAG	Cleavage	pacid=27150062 locus=Phvul.005G130400 ID=Phvul.005G130400.1.v1.0 annot-version=v1.0	1		PF10220
miRNov607	pvu-miR1514a		Phvul.008G083100.1		3.0	17.485	1	22	767	788	UUCAUUUUGAAAAUAGGCAUUG	CUGUGUCUGUUUUAAAGAUGAA	Translation	pacid=27153609 locus=Phvul.008G083100 ID=Phvul.008G083100.1.v1.0 annot-version=v1.0	1
miRNov292	pvu-miR159a.1		Phvul.011G215300.1		2.0	24.839	1	21	103	123	UUUGGAUUGAAGGGAGCUCUA	UGGAGCUCCAUUCGAUCCAAA	Cleavage	pacid=27152714 locus=Phvul.011G215300 ID=Phvul.011G215300.1.v1.0 annot-version=v1.0	1	myb-like HTH transcriptional regulator family protein	PF00249	GO:0003677
miRNov292	pvu-miR159a.1		Phvul.005G087800.1		2.0	17.739	1	20	408	427	UUUGGAUUGAAGGGAGCUCU	AGAGCUCUCUUCAAUCCCAA	Cleavage	pacid=27150076 locus=Phvul.005G087800 ID=Phvul.005G087800.1.v1.0 annot-version=v1.0	1	sporocyteless (SPL)	PF08744
miRNov292	pvu-miR159a.1		Phvul.006G178900.1		2.0	13.914	1	20	1029	1048	UUUGGAUUGAAGGGAGCUCU	AGAGCUUCCUUCAAACCAAA	Cleavage	pacid=27167293 locus=Phvul.006G178900 ID=Phvul.006G178900.1.v1.0 annot-version=v1.0	1
miRNov292	pvu-miR159a.1		Phvul.001G106100.1		2.0	18.933	1	20	1485	1504	UUUGGAUUGAAGGGAGCUCU	AGAGCUCUCUUUAGUCCAAG	Cleavage	pacid=27161789 locus=Phvul.001G106100 ID=Phvul.001G106100.1.v1.0 annot-version=v1.0	1
miRNov292	pvu-miR159a.1		Phvul.011G191300.1		3.0	22.393	1	21	1345	1365	UUUGGAUUGAAGGGAGCUCUA	UGGAGCUCCCUUCACUCCAAU	Cleavage	pacid=27152852 locus=Phvul.011G191300 ID=Phvul.011G191300.1.v1.0 annot-version=v1.0	1	myb domain protein 33	PF00249	GO:0003677
miRNov292	pvu-miR159a.1		Phvul.010G053200.1		2.5	21.379	1	21	106	126	UUUGGAUUGAAGGGAGCUCUA	UGGAGCUCCAUUCGAUCCAAG	Cleavage	pacid=27140396 locus=Phvul.010G053200 ID=Phvul.010G053200.1.v1.0 annot-version=v1.0	1	myb-like HTH transcriptional regulator family protein	PF00249	GO:0003677
miRNov292	pvu-miR159a.1		Phvul.011G157100.1	OK	2.5	11.066	1	21	596	616	UUUGGAUUGAAGGGAGCUCUA	UAGAGAUCCCUUCAAACCAAA	Cleavage	pacid=27152943 locus=Phvul.011G157100 ID=Phvul.011G157100.1.v1.0 annot-version=v1.0	1		PF08744
miRNov292	pvu-miR159a.1		Phvul.005G068000.2		2.5	7.516	1	21	898	918	UUUGGAUUGAAGGGAGCUCUA	UAGAGCCCCCUUCAAACCAAA	Cleavage	pacid=27149466 locus=Phvul.005G068000 ID=Phvul.005G068000.2.v1.0 annot-version=v1.0	1
miRNov292	pvu-miR159a.1		Phvul.005G068000.1		2.5	7.516	1	21	1219	1239	UUUGGAUUGAAGGGAGCUCUA	UAGAGCCCCCUUCAAACCAAA	Cleavage	pacid=27149467 locus=Phvul.005G068000 ID=Phvul.005G068000.1.v1.0 annot-version=v1.0	1
miRNov292	pvu-miR159a.1		Phvul.001G240100.1		2.5	17.405	1	20	1240	1259	UUUGGAUUGAAGGGAGCUCU	AGAGUUCCUUUCAAUUCAAU	Cleavage	pacid=27164228 locus=Phvul.001G240100 ID=Phvul.001G240100.1.v1.0 annot-version=v1.0	1	HAD superfamily, subfamily IIIB acid phosphatase	PF03767	GO:0003993
miRNov292	pvu-miR159a.1		Phvul.005G012900.1	OK	2.5	16.917	1	20	1149	1168	UUUGGAUUGAAGGGAGCUCU	AGAGCUCCCUUCACUCCAAU	Cleavage	pacid=27150347 locus=Phvul.005G012900 ID=Phvul.005G012900.1.v1.0 annot-version=v1.0	1	myb domain protein 65	PF00249	GO:0003677
miRNov292	pvu-miR159a.1		Phvul.005G077200.1		3.0	16.927	1	21	1157	1177	UUUGGAUUGAAGGGAGCUCUA	UAGGGCUCCCUUAAAUUUGAA	Translation	pacid=27149389 locus=Phvul.005G077200 ID=Phvul.005G077200.1.v1.0 annot-version=v1.0	1	TRICHOME BIREFRINGENCE-LIKE 42	PF03005
miRNov89	pvu-miR166a		Phvul.010G146200.1	OK	1.5	24.568	1	20	1025	1044	UCGGACCAGGCUUCAUUCCC	UGGAAUGAAGCCUGGUCCGG	Cleavage	pacid=27141552 locus=Phvul.010G146200 ID=Phvul.010G146200.1.v1.0 annot-version=v1.0	1	Homeobox-leucine zipper family protein / lipid-binding START domain-containing protein	PF08670,PF01852,PF00046	GO:0003700	GO:0043565	GO:0006355
miRNov89	pvu-miR166a		Phvul.005G166900.1	OK	1.5	23.765	1	20	1306	1325	UCGGACCAGGCUUCAUUCCC	UGGAAUGAAGCCUGGUCCGG	Cleavage	pacid=27148670 locus=Phvul.005G166900 ID=Phvul.005G166900.1.v1.0 annot-version=v1.0	1	Homeobox-leucine zipper family protein / lipid-binding START domain-containing protein	PF08670,PF01852,PF00046	GO:0003700	GO:0043565	GO:0006355
miRNov89	pvu-miR166a		Phvul.002G246800.1	OK	2.0	21.186	1	20	1055	1074	UCGGACCAGGCUUCAUUCCC	UGGGAUGAAGCCUGGUCCGG	Cleavage	pacid=27171373 locus=Phvul.002G246800 ID=Phvul.002G246800.1.v1.0 annot-version=v1.0	1	Homeobox-leucine zipper family protein / lipid-binding START domain-containing protein	PF08670,PF01852,PF00046	GO:0003700	GO:0043565	GO:0006355
miRNov89	pvu-miR166a		Phvul.006G128600.1		2.0	21.074	1	20	1041	1060	UCGGACCAGGCUUCAUUCCC	UGGGAUGAAGCCUGGUCCGG	Cleavage	pacid=27166493 locus=Phvul.006G128600 ID=Phvul.006G128600.1.v1.0 annot-version=v1.0	1	Homeobox-leucine zipper family protein / lipid-binding START domain-containing protein	PF08670,PF01852,PF00046	GO:0003700	GO:0043565	GO:0006355
miRNov89	pvu-miR166a		Phvul.011G079800.1	OK	2.0	21.217	1	20	1357	1376	UCGGACCAGGCUUCAUUCCC	UGGGAUGAAGCCUGGUCCGG	Cleavage	pacid=27152785 locus=Phvul.011G079800 ID=Phvul.011G079800.1.v1.0 annot-version=v1.0	1	Homeobox-leucine zipper family protein / lipid-binding START domain-containing protein	PF08670,PF01852,PF00046	GO:0003700	GO:0043565	GO:0006355
miRNov89	pvu-miR166a		Phvul.002G137800.1		3.0	23.362	1	20	566	585	UCGGACCAGGCUUCAUUCCC	GGGAUUCAAGCCGGGUCCGA	Cleavage	pacid=27168752 locus=Phvul.002G137800 ID=Phvul.002G137800.1.v1.0 annot-version=v1.0	1	Plastid-lipid associated protein PAP / fibrillin family protein	PF04755	GO:0005198	GO:0009507
miRNov89	pvu-miR166a		Phvul.002G137800.2		3.0	23.362	1	20	566	585	UCGGACCAGGCUUCAUUCCC	GGGAUUCAAGCCGGGUCCGA	Cleavage	pacid=27168753 locus=Phvul.002G137800 ID=Phvul.002G137800.2.v1.0 annot-version=v1.0	1	Plastid-lipid associated protein PAP / fibrillin family protein	PF04755	GO:0005198	GO:0009507
miRNov55	pvu-miR2118		Phvul.011G201000.1		2.0	22.75	1	22	632	653	UUGCCGAUUCCACCCAUUCCUA	UGGGAAUGGGUGGAGUGGGCAA	Cleavage	pacid=27152390 locus=Phvul.011G201000 ID=Phvul.011G201000.1.v1.0 annot-version=v1.0	1	LRR and NB-ARC domains-containing disease resistance protein	PF00931	GO:0043531	GO:0006915	GO:0005524
miRNov55	pvu-miR2118		Phvul.011G203000.1		2.5	22.555	1	22	635	656	UUGCCGAUUCCACCCAUUCCUA	UGGGAAUGGGUGGAGUGGGUAA	Cleavage	pacid=27151641 locus=Phvul.011G203000 ID=Phvul.011G203000.1.v1.0 annot-version=v1.0	1	NB-ARC domain-containing disease resistance protein	PF00931	GO:0043531	GO:0006915	GO:0005524
miRNov55	pvu-miR2118		Phvul.010G004700.1		2.5	24.986	1	22	686	707	UUGCCGAUUCCACCCAUUCCUA	UGGGAAUGGGUGGAGUGGGUAA	Cleavage	pacid=27140917 locus=Phvul.010G004700 ID=Phvul.010G004700.1.v1.0 annot-version=v1.0	1	LRR and NB-ARC domains-containing disease resistance protein	PF00560,PF00931	GO:0005515	GO:0043531	GO:0006915	GO:0005524
miRNov55	pvu-miR2118		Phvul.011G181500.1		2.5	22.585	1	22	815	836	UUGCCGAUUCCACCCAUUCCUA	UGGGAAUGGGUGGAGUGGGUAA	Cleavage	pacid=27152520 locus=Phvul.011G181500 ID=Phvul.011G181500.1.v1.0 annot-version=v1.0	1	NB-ARC domain-containing disease resistance protein	PF00931	GO:0043531	GO:0006915	GO:0005524
miRNov55	pvu-miR2118		Phvul.010G025000.1		2.0	21.45	1	21	672	692	UUGCCGAUUCCACCCAUUCCU	GGGAAUGGGAGGGAUUGGCAA	Cleavage	pacid=27140443 locus=Phvul.010G025000 ID=Phvul.010G025000.1.v1.0 annot-version=v1.0	1	Disease resistance protein (TIR-NBS-LRR class) family	PF01582,PF00931	GO:0043531	GO:0005515	GO:0007165	GO:0005622	GO:0045087	GO:0031224	GO:0004888	GO:0006915	GO:0005524
miRNov55	pvu-miR2118		Phvul.010G136700.1		2.0	23.899	1	21	810	830	UUGCCGAUUCCACCCAUUCCU	GGGUAUGGGUGGAAUUGGUAA	Cleavage	pacid=27140167 locus=Phvul.010G136700 ID=Phvul.010G136700.1.v1.0 annot-version=v1.0	1	disease resistance protein (TIR-NBS-LRR class), putative	PF01582,PF07725,PF00931	GO:0043531	GO:0005515	GO:0007165	GO:0005622	GO:0045087	GO:0031224	GO:0004888	GO:0006915	GO:0005524
miRNov55	pvu-miR2118		Phvul.004G036300.2		3.0	23.126	1	22	623	644	UUGCCGAUUCCACCCAUUCCUA	UGGGAAUGGGUGGGUUAGGCAA	Cleavage	pacid=27158024 locus=Phvul.004G036300 ID=Phvul.004G036300.2.v1.0 annot-version=v1.0	1	NB-ARC domain-containing disease resistance protein	PF00931	GO:0043531	GO:0006915	GO:0005524
miRNov55	pvu-miR2118		Phvul.004G036300.1		3.0	23.126	1	22	623	644	UUGCCGAUUCCACCCAUUCCUA	UGGGAAUGGGUGGGUUAGGCAA	Cleavage	pacid=27158025 locus=Phvul.004G036300 ID=Phvul.004G036300.1.v1.0 annot-version=v1.0	1	NB-ARC domain-containing disease resistance protein	PF00931	GO:0043531	GO:0006915	GO:0005524
miRNov55	pvu-miR2118		Phvul.010G025700.1		2.5	14.906	1	21	645	665	UUGCCGAUUCCACCCAUUCCU	GGGAAUGGGAGGGAUUGGUAA	Cleavage	pacid=27140493 locus=Phvul.010G025700 ID=Phvul.010G025700.1.v1.0 annot-version=v1.0	1	Disease resistance protein (TIR-NBS-LRR class) family	PF01582,PF00931	GO:0043531	GO:0005515	GO:0007165	GO:0005622	GO:0045087	GO:0031224	GO:0004888	GO:0006915	GO:0005524
miRNov55	pvu-miR2118		Phvul.010G008700.1		2.5	17.583	1	21	1759	1779	UUGCCGAUUCCACCCAUUCCU	GGGGAUGGGAGGAAUUGGUAA	Cleavage	pacid=27139780 locus=Phvul.010G008700 ID=Phvul.010G008700.1.v1.0 annot-version=v1.0	1	Disease resistance protein (TIR-NBS-LRR class) family	PF01582,PF00931	GO:0043531	GO:0005515	GO:0007165	GO:0005622	GO:0045087	GO:0031224	GO:0004888	GO:0006915	GO:0005524
miRNov55	pvu-miR2118		Phvul.002G129200.1		2.0	23.584	1	22	476	497	UUGCCGAUUCCACCCAUUCCUA	UUGGUAUGGGUGGACUCGGCAA	Cleavage	pacid=27168586 locus=Phvul.002G129200 ID=Phvul.002G129200.1.v1.0 annot-version=v1.0	1	LRR and NB-ARC domains-containing disease resistance protein	PF00560,PF00931	GO:0005515	GO:0043531	GO:0006915	GO:0005524
miRNov55	pvu-miR2118		Phvul.002G131100.1		2.0	23.584	1	22	611	632	UUGCCGAUUCCACCCAUUCCUA	UUGGUAUGGGUGGACUCGGCAA	Cleavage	pacid=27169705 locus=Phvul.002G131100 ID=Phvul.002G131100.1.v1.0 annot-version=v1.0	1	LRR and NB-ARC domains-containing disease resistance protein	PF00931	GO:0043531	GO:0006915	GO:0005524
miRNov483	pvu-miR2119		Phvul.002G196800.1		2.5	17.178	1	21	318	338	UCAAAGGGAGUUGUAGGGGAA	UUCUCUUGCAACUUCCUUUGG	Cleavage	pacid=27170860 locus=Phvul.002G196800 ID=Phvul.002G196800.1.v1.0 annot-version=v1.0	1	WRKY DNA-binding protein 28	PF03106	GO:0003700	GO:0043565	GO:0006355
miRNov483	pvu-miR2119		Phvul.010G101700.1		2.0	3.925	1	21	111	131	UCAAAGGGAGUUGUAGGGGAA	UUCUCCGACAACUCCUUUUGA	Cleavage	pacid=27141315 locus=Phvul.010G101700 ID=Phvul.010G101700.1.v1.0 annot-version=v1.0	1
miRNov483	pvu-miR2119		Phvul.008G094700.1		3.0	12.679	1	21	3833	3853	UCAAAGGGAGUUGUAGGGGAA	UUCCCUUGCAACUCCUUUUUA	Cleavage	pacid=27153227 locus=Phvul.008G094700 ID=Phvul.008G094700.1.v1.0 annot-version=v1.0	1	tetratricopeptide repeat (TPR)-containing protein	PF00515	GO:0005515
miRNov483	pvu-miR2119		Phvul.002G251800.1		2.0	17.405	1	20	2203	2222	UCAAAGGGAGUUGUAGGGGA	UCUCCAGCAACUCCCUUUGA	Cleavage	pacid=27170875 locus=Phvul.002G251800 ID=Phvul.002G251800.1.v1.0 annot-version=v1.0	1	Subtilase family protein	PF05922,PF00082	GO:0004252	GO:0006508	GO:0042802	GO:0043086
miRNov483	pvu-miR2119		Phvul.002G251500.1		2.0	18.446	1	20	361	380	UCAAAGGGAGUUGUAGGGGA	UCUCCAGCAACUCCCUUUGA	Cleavage	pacid=27171227 locus=Phvul.002G251500 ID=Phvul.002G251500.1.v1.0 annot-version=v1.0	1	Subtilase family protein	PF00082	GO:0004252	GO:0006508
miRNov483	pvu-miR2119		Phvul.001G067300.1		2.5	13.099	1	20	224	243	UCAAAGGGAGUUGUAGGGGA	UCCUCUUCAACUCCCUUUGC	Cleavage	pacid=27162279 locus=Phvul.001G067300 ID=Phvul.001G067300.1.v1.0 annot-version=v1.0	1	alcohol dehydrogenase 1	PF00107,PF08240	GO:0008270	GO:0016491	GO:0055114
miRNov483	pvu-miR2119		Phvul.001G064000.1		2.5	18.694	1	20	175	194	UCAAAGGGAGUUGUAGGGGA	UCCUCUACACCUCCCUUUGC	Translation	pacid=27162416 locus=Phvul.001G064000 ID=Phvul.001G064000.1.v1.0 annot-version=v1.0	1	alcohol dehydrogenase 1	PF08240,PF00107	GO:0008270	GO:0016491	GO:0055114
miRNov483	pvu-miR2119		Phvul.004G027800.1		2.5	5.502	1	20	146	165	UCAAAGGGAGUUGUAGGGGA	UUCUCUUCAACUUCCUUUGA	Cleavage	pacid=27157128 locus=Phvul.004G027800 ID=Phvul.004G027800.1.v1.0 annot-version=v1.0	1	ATP binding cassette subfamily B19	PF00664,PF00005	GO:0005524	GO:0016887	GO:0042626	GO:0006810	GO:0055085	GO:0016021
miRNov483	pvu-miR2119		Phvul.005G166100.1		2.5	15.182	1	20	853	872	UCAAAGGGAGUUGUAGGGGA	UCUUCUACACCUCUCUUUGA	Translation	pacid=27149258 locus=Phvul.005G166100 ID=Phvul.005G166100.1.v1.0 annot-version=v1.0	1	ARM repeat superfamily protein	PF12460
miRNov483	pvu-miR2119		Phvul.009G218900.1		2.5	17.482	1	20	2358	2377	UCAAAGGGAGUUGUAGGGGA	UCUCCGGCAACUCCUUUUGA	Cleavage	pacid=27148255 locus=Phvul.009G218900 ID=Phvul.009G218900.1.v1.0 annot-version=v1.0	1	Subtilase family protein	PF05922,PF00082	GO:0004252	GO:0006508	GO:0042802	GO:0043086
miRNov483	pvu-miR2119		Phvul.002G223900.1		3.0	15.453	1	20	1520	1539	UCAAAGGGAGUUGUAGGGGA	UUCCUUACAAUUCCCUUUCA	Cleavage	pacid=27170182 locus=Phvul.002G223900 ID=Phvul.002G223900.1.v1.0 annot-version=v1.0	1		PF05346
miRNov483	pvu-miR2119		Phvul.002G223900.2		3.0	15.453	1	20	1382	1401	UCAAAGGGAGUUGUAGGGGA	UUCCUUACAAUUCCCUUUCA	Cleavage	pacid=27170183 locus=Phvul.002G223900 ID=Phvul.002G223900.2.v1.0 annot-version=v1.0	1		PF05346
miRNov483	pvu-miR2119		Phvul.008G037900.1		3.0	13.439	1	20	1002	1021	UCAAAGGGAGUUGUAGGGGA	UCCUCUGCAACUCCUUAUGA	Cleavage	pacid=27155084 locus=Phvul.008G037900 ID=Phvul.008G037900.1.v1.0 annot-version=v1.0	1	NAC domain containing protein 100	PF02365	GO:0003677	GO:0006355
miRNov483	pvu-miR2119		Phvul.008G037900.2		3.0	13.439	1	20	880	899	UCAAAGGGAGUUGUAGGGGA	UCCUCUGCAACUCCUUAUGA	Cleavage	pacid=27155083 locus=Phvul.008G037900 ID=Phvul.008G037900.2.v1.0 annot-version=v1.0	1	NAC domain containing protein 100	PF02365	GO:0003677	GO:0006355
miRNov483	pvu-miR2119		Phvul.007G260800.1		3.0	12.727	1	21	588	608	UCAAAGGGAGUUGUAGGGGAA	UUCCCUUCCAUCUCCUUUUGA	Translation	pacid=27161722 locus=Phvul.007G260800 ID=Phvul.007G260800.1.v1.0 annot-version=v1.0	1	peroxidase 2	PF00141	GO:0004601	GO:0020037	GO:0006979	GO:0055114
miRNov333	pvu-miR399a		Phvul.006G185400.1		1.0	13.321	1	20	743	762	UGCCAAAGGAGAGUUGCCCU	UGGGCAACUCUCCUUUGGCA	Cleavage	pacid=27165519 locus=Phvul.006G185400 ID=Phvul.006G185400.1.v1.0 annot-version=v1.0	1	phosphate 2	PF00179	GO:0016881
miRNov333	pvu-miR399a		Phvul.002G233800.1		1.5	17.843	1	20	1045	1064	UGCCAAAGGAGAGUUGCCCU	GGGGCAAAUCUCCUUUGGCA	Cleavage	pacid=27170511 locus=Phvul.002G233800 ID=Phvul.002G233800.1.v1.0 annot-version=v1.0	1	phosphate 2	PF00179	GO:0016881
miRNov333	pvu-miR399a		Phvul.009G092900.1		2.5	19.073	1	20	371	390	UGCCAAAGGAGAGUUGCCCU	GGGGCAAUUUUCCUUUGGCU	Cleavage	pacid=27147112 locus=Phvul.009G092900 ID=Phvul.009G092900.1.v1.0 annot-version=v1.0	1	S-domain-2 5	PF00069,PF01453	GO:0004672	GO:0005524	GO:0006468	GO:0005529
miRNov333	pvu-miR399a		Phvul.009G228100.1		3.0	15.675	1	21	2445	2465	UGCCAAAGGAGAGUUGCCCUG	CAGGGAAAUUUUGCUUUGGCA	Translation	pacid=27146045 locus=Phvul.009G228100 ID=Phvul.009G228100.1.v1.0 annot-version=v1.0	1	binding	PF00515	GO:0005515
miRNov333	pvu-miR399a		Phvul.005G014000.1		3.0	21.357	1	20	3224	3243	UGCCAAAGGAGAGUUGCCCU	AGGACAACUCUUCUUUGGAA	Cleavage	pacid=27148873 locus=Phvul.005G014000 ID=Phvul.005G014000.1.v1.0 annot-version=v1.0	1	NB-ARC domain-containing disease resistance protein	PF00931	GO:0043531	GO:0006915	GO:0005524
miRNov333	pvu-miR399a		Phvul.002G176400.1		3.0	24.175	1	21	311	331	UGCCAAAGGAGAGUUGCCCUG	UAGGGCAACACGCCUUUGGUG	Translation	pacid=27170692 locus=Phvul.002G176400 ID=Phvul.002G176400.1.v1.0 annot-version=v1.0	1	lysine histidine transporter 1	PF01490
miRNov172	vvi-miR396b		Phvul.008G204300.1	OK	2.0	17.17	1	20	1051	1070	UUCCACAGCUUUCUUGAACU	GGUUCAAGAAAGCUGAGGAA	Cleavage	pacid=27156286 locus=Phvul.008G204300 ID=Phvul.008G204300.1.v1.0 annot-version=v1.0	1	Ankyrin-repeat containing protein
miRNov172	vvi-miR396b		Phvul.003G168400.1		2.0	23.545	1	20	37	56	UUCCACAGCUUUCUUGAACU	GGUUCAAUAAAGCUGUGGGA	Cleavage	pacid=27143480 locus=Phvul.003G168400 ID=Phvul.003G168400.1.v1.0 annot-version=v1.0	1
miRNov172	vvi-miR396b		Phvul.007G253900.1		2.0	20.248	1	20	141	160	UUCCACAGCUUUCUUGAACU	AGUGUAAGAAAGUUGUGGAA	Cleavage	pacid=27160617 locus=Phvul.007G253900 ID=Phvul.007G253900.1.v1.0 annot-version=v1.0	1
miRNov172	vvi-miR396b		Phvul.008G188400.1		2.5	12.97	1	20	2731	2750	UUCCACAGCUUUCUUGAACU	AGUUAAAGAAAGUUGUGGAC	Cleavage	pacid=27153290 locus=Phvul.008G188400 ID=Phvul.008G188400.1.v1.0 annot-version=v1.0	1	DNA mismatch repair protein MutS, type 2	PF00488	GO:0005524	GO:0030983	GO:0006298
miRNov172	vvi-miR396b		Phvul.002G254800.1		2.5	14.208	1	20	1553	1572	UUCCACAGCUUUCUUGAACU	AAUUUGAGAAGGCUGUGGAA	Cleavage	pacid=27170674 locus=Phvul.002G254800 ID=Phvul.002G254800.1.v1.0 annot-version=v1.0	1	tetratricopeptide repeat (TPR)-containing protein	PF00515	GO:0005515
miRNov172	vvi-miR396b		Phvul.005G126400.1		3.0	15.743	1	20	150	169	UUCCACAGCUUUCUUGAACU	AGUUCAAGGAAGGUGUGGCA	Cleavage	pacid=27149662 locus=Phvul.005G126400 ID=Phvul.005G126400.1.v1.0 annot-version=v1.0	1	Stress responsive A/B Barrel Domain	PF07876
miRNov172	vvi-miR396b		Phvul.007G222300.1	OK	2.0	19.691	1	19	642	661	UUCCACA-GCUUUCUUGAAC	GUUCAAGAAAGCCUGUGGAA	Cleavage	pacid=27160709 locus=Phvul.007G222300 ID=Phvul.007G222300.1.v1.0 annot-version=v1.0	1	growth-regulating factor 3	PF08879,PF08880	GO:0005515	GO:0005524	GO:0016818	GO:0006355	GO:0005634
miRNov172	vvi-miR396b		Phvul.006G191600.1		2.5	15.102	1	20	702	721	UUCCACAGCUUUCUUGAACU	AGUACAAGGAAACUGUGGAA	Translation	pacid=27166695 locus=Phvul.006G191600 ID=Phvul.006G191600.1.v1.0 annot-version=v1.0	1	syntaxin of plants 124	PF00804,PF05739	GO:0016020	GO:0005515
miRNov172	vvi-miR396b		Phvul.002G041800.1	OK	2.0	16.353	1	19	675	694	UUCCACA-GCUUUCUUGAAC	GUUCAAGAAAGCCUGUGGAA	Cleavage	pacid=27170439 locus=Phvul.002G041800 ID=Phvul.002G041800.1.v1.0 annot-version=v1.0	1	growth-regulating factor 5	PF08879,PF08880	GO:0005515	GO:0005524	GO:0016818	GO:0006355	GO:0005634
miRNov172	vvi-miR396b		Phvul.011G017700.1	OK	2.0	16.561	1	19	627	646	UUCCACA-GCUUUCUUGAAC	GUUCAAGAAAGCCUGUGGAA	Cleavage	pacid=27150953 locus=Phvul.011G017700 ID=Phvul.011G017700.1.v1.0 annot-version=v1.0	1	growth-regulating factor 5	PF08879,PF08880	GO:0005515	GO:0005524	GO:0016818	GO:0006355	GO:0005634
miRNov172	vvi-miR396b		Phvul.001G187500.1	OK	2.0	20.849	1	19	724	743	UUCCACA-GCUUUCUUGAAC	GUUCAAGAAAGCCUGUGGAA	Cleavage	pacid=27162323 locus=Phvul.001G187500 ID=Phvul.001G187500.1.v1.0 annot-version=v1.0	1	growth-regulating factor 4	PF08879,PF08880	GO:0005515	GO:0005524	GO:0016818	GO:0006355	GO:0005634
miRNov172	vvi-miR396b		Phvul.009G228000.1	OK	2.0	14.584	1	19	506	525	UUCCACA-GCUUUCUUGAAC	GUUCAAGAAAGCCUGUGGAA	Cleavage	pacid=27145581 locus=Phvul.009G228000 ID=Phvul.009G228000.1.v1.0 annot-version=v1.0	1	growth-regulating factor 5	PF08879,PF08880	GO:0005515	GO:0005524	GO:0016818	GO:0006355	GO:0005634
miRNov172	vvi-miR396b		Phvul.010G048400.1		2.0	14.485	1	19	765	784	UUCCACA-GCUUUCUUGAAC	GUUCAAGAAAGCCUGUGGAA	Cleavage	pacid=27140619 locus=Phvul.010G048400 ID=Phvul.010G048400.1.v1.0 annot-version=v1.0	1	growth-regulating factor 9	PF08879	GO:0005515
miRNov172	vvi-miR396b		Phvul.003G131800.1		2.0	14.304	1	19	803	822	UUCCACA-GCUUUCUUGAAC	GUUCAAGAAAGCCUGUGGAA	Cleavage	pacid=27144593 locus=Phvul.003G131800 ID=Phvul.003G131800.1.v1.0 annot-version=v1.0	1	growth-regulating factor 5	PF08879,PF08880	GO:0005515	GO:0005524	GO:0016818	GO:0006355	GO:0005634
miRNov172	vvi-miR396b		Phvul.002G131700.1	OK	2.0	10.24	1	19	498	517	UUCCACA-GCUUUCUUGAAC	GUUCAAGAAAGCCUGUGGAA	Cleavage	pacid=27171042 locus=Phvul.002G131700 ID=Phvul.002G131700.1.v1.0 annot-version=v1.0	1	growth-regulating factor 2	PF08879,PF08880	GO:0005515	GO:0005524	GO:0016818	GO:0006355	GO:0005634
miRNov172	vvi-miR396b		Phvul.003G154800.1		3.0	13.184	1	20	1721	1740	UUCCACAGCUUUCUUGAACU	AGAUUGAGAAGGCUGUGGAG	Cleavage	pacid=27142152 locus=Phvul.003G154800 ID=Phvul.003G154800.1.v1.0 annot-version=v1.0	1	heat shock protein 70B	PF00012	GO:0000902	GO:0005524
miRNov172	vvi-miR396b		Phvul.002G061900.1		3.0	21.396	1	20	795	814	UUCCACAGCUUUCUUGAACU	GGUUCAAGAAACUUGUGGGG	Translation	pacid=27170587 locus=Phvul.002G061900 ID=Phvul.002G061900.1.v1.0 annot-version=v1.0	1	nitrate transporter 1.1	PF00854	GO:0005215	GO:0006857	GO:0016020
miRNov288	zma-miR171b-3p		Phvul.002G027500.1		1.5	19.947	1	20	538	557	UUGAGCCGUGCCAAUAUCAC	GUGAUAUUGGAGCGGCUCAA	Translation	pacid=27170899 locus=Phvul.002G027500 ID=Phvul.002G027500.1.v1.0 annot-version=v1.0	1	GRAS family transcription factor	PF03514
miRNov288	zma-miR171b-3p		Phvul.010G072700.1		1.5	18.356	1	20	1415	1434	UUGAGCCGUGCCAAUAUCAC	GGGAUAUUGGCGCGGCUCAA	Cleavage	pacid=27140442 locus=Phvul.010G072700 ID=Phvul.010G072700.1.v1.0 annot-version=v1.0	1	GRAS family transcription factor	PF03514
miRNov288	zma-miR171b-3p		Phvul.010G072900.1		1.5	18.356	1	20	1566	1585	UUGAGCCGUGCCAAUAUCAC	GGGAUAUUGGCGCGGCUCAA	Cleavage	pacid=27141042 locus=Phvul.010G072900 ID=Phvul.010G072900.1.v1.0 annot-version=v1.0	1	GRAS family transcription factor	PF03514
miRNov288	zma-miR171b-3p		Phvul.008G143400.2		1.5	18.284	1	20	1678	1697	UUGAGCCGUGCCAAUAUCAC	GGGAUAUUGGCGCGGCUCAA	Cleavage	pacid=27153383 locus=Phvul.008G143400 ID=Phvul.008G143400.2.v1.0 annot-version=v1.0	1	GRAS family transcription factor	PF03514
miRNov288	zma-miR171b-3p		Phvul.008G143400.1		1.5	18.284	1	20	1683	1702	UUGAGCCGUGCCAAUAUCAC	GGGAUAUUGGCGCGGCUCAA	Cleavage	pacid=27153384 locus=Phvul.008G143400 ID=Phvul.008G143400.1.v1.0 annot-version=v1.0	1	GRAS family transcription factor	PF03514
miRNov288	zma-miR171b-3p		Phvul.001G144600.1		3.0	15.217	1	20	1874	1893	UUGAGCCGUGCCAAUAUCAC	GAGGUAUUGUCACGGUUCAA	Translation	pacid=27164162 locus=Phvul.001G144600 ID=Phvul.001G144600.1.v1.0 annot-version=v1.0	1	P-loop containing nucleoside triphosphate hydrolases superfamily protein	PF00225	GO:0003777	GO:0005524	GO:0007018
miRNov4	csi-miR319		Phvul.002G022500.1		3.0	19.375	1	21	226	246	UUUGGACUGAAGGGAGCUCCU	AGGAGUUUUCUUCAGUCCGAU	Cleavage	pacid=27170750 locus=Phvul.002G022500 ID=Phvul.002G022500.1.v1.0 annot-version=v1.0	1	hydroxyproline-rich glycoprotein family protein
miRNov4	csi-miR319		Phvul.004G087900.1		3.0	13.384	1	21	1118	1138	UUUGGACUGAAGGGAGCUCCU	AGGAGCUUUCUUCAGUCUUAA	Cleavage	pacid=27157238 locus=Phvul.004G087900 ID=Phvul.004G087900.1.v1.0 annot-version=v1.0	1	Protein kinase superfamily protein
miRNov4	csi-miR319		Phvul.001G106100.1		2.5	18.933	1	20	1485	1504	UUUGGACUGAAGGGAGCUCC	AGAGCUCUCUUUAGUCCAAG	Cleavage	pacid=27161789 locus=Phvul.001G106100 ID=Phvul.001G106100.1.v1.0 annot-version=v1.0	1
miRNov4	csi-miR319		Phvul.011G191300.1	OK	2.5	22.393	1	20	1346	1365	UUUGGACUGAAGGGAGCUCC	GGAGCUCCCUUCACUCCAAU	Cleavage	pacid=27152852 locus=Phvul.011G191300 ID=Phvul.011G191300.1.v1.0 annot-version=v1.0	1	myb domain protein 33	PF00249	GO:0003677
miRNov4	csi-miR319		Phvul.009G207300.1		3.0	21.338	1	20	263	282	UUUGGACUGAAGGGAGCUCC	GGAGCUUCCUUUGGUCAAAA	Cleavage	pacid=27147586 locus=Phvul.009G207300 ID=Phvul.009G207300.1.v1.0 annot-version=v1.0	1	EIN3-binding F box protein 1
miRNov4	csi-miR319		Phvul.011G215300.1		3.0	24.839	1	20	104	123	UUUGGACUGAAGGGAGCUCC	GGAGCUCCAUUCGAUCCAAA	Cleavage	pacid=27152714 locus=Phvul.011G215300 ID=Phvul.011G215300.1.v1.0 annot-version=v1.0	1	myb-like HTH transcriptional regulator family protein	PF00249	GO:0003677
miRNov4	csi-miR319		Phvul.011G214300.1		3.0	15.796	1	20	1126	1145	UUUGGACUGAAGGGAGCUCC	GGAGUUCUCAUUGGUCCAAA	Translation	pacid=27151724 locus=Phvul.011G214300 ID=Phvul.011G214300.1.v1.0 annot-version=v1.0	1	beta glucosidase 13	PF00232	GO:0004553	GO:0005975
miRNov170	gma-miR171k-3p		Phvul.002G027500.1		1.0	19.947	1	21	537	557	UUGAGCCGCGCCAAUAUCACU	AGUGAUAUUGGAGCGGCUCAA	Translation	pacid=27170899 locus=Phvul.002G027500 ID=Phvul.002G027500.1.v1.0 annot-version=v1.0	1	GRAS family transcription factor	PF03514
miRNov170	gma-miR171k-3p		Phvul.010G072700.1	OK	1.0	18.356	1	21	1414	1434	UUGAGCCGCGCCAAUAUCACU	AGGGAUAUUGGCGCGGCUCAA	Cleavage	pacid=27140442 locus=Phvul.010G072700 ID=Phvul.010G072700.1.v1.0 annot-version=v1.0	1	GRAS family transcription factor	PF03514
miRNov170	gma-miR171k-3p		Phvul.010G072900.1	OK	1.0	18.356	1	21	1565	1585	UUGAGCCGCGCCAAUAUCACU	AGGGAUAUUGGCGCGGCUCAA	Cleavage	pacid=27141042 locus=Phvul.010G072900 ID=Phvul.010G072900.1.v1.0 annot-version=v1.0	1	GRAS family transcription factor	PF03514
miRNov170	gma-miR171k-3p		Phvul.008G143400.2		1.0	18.284	1	20	1678	1697	UUGAGCCGCGCCAAUAUCAC	GGGAUAUUGGCGCGGCUCAA	Cleavage	pacid=27153383 locus=Phvul.008G143400 ID=Phvul.008G143400.2.v1.0 annot-version=v1.0	1	GRAS family transcription factor	PF03514
miRNov170	gma-miR171k-3p		Phvul.008G143400.1		1.0	18.284	1	20	1683	1702	UUGAGCCGCGCCAAUAUCAC	GGGAUAUUGGCGCGGCUCAA	Cleavage	pacid=27153384 locus=Phvul.008G143400 ID=Phvul.008G143400.1.v1.0 annot-version=v1.0	1	GRAS family transcription factor	PF03514
miRNov236	bna-miR167d		Phvul.003G267400.1		3.0	12.237	1	20	593	612	UGAAGCUGCCAGCAUGAUCU	CGAUUAUGCUGGUGGCUUCG	Cleavage	pacid=27142383 locus=Phvul.003G267400 ID=Phvul.003G267400.1.v1.0 annot-version=v1.0	1	ammonium transporter 2	PF00909	GO:0072488	GO:0016020	GO:0008519
miRNov236	bna-miR167d		Phvul.011G211200.1		2.5	18.987	1	20	1845	1864	UGAAGCUGCCAGCAUGAUCU	UGAUAAUGUUGGCAGCUUCA	Cleavage	pacid=27151498 locus=Phvul.011G211200 ID=Phvul.011G211200.1.v1.0 annot-version=v1.0	1	carotenoid cleavage dioxygenase 1	PF03055
miRNov236	bna-miR167d		Phvul.005G183200.1		3.0	13.617	1	20	621	640	UGAAGCUGCCAGCAUGAUCU	AGAUCUUGCUCGCGGCUUCG	Translation	pacid=27149455 locus=Phvul.005G183200 ID=Phvul.005G183200.1.v1.0 annot-version=v1.0	1	hydroxycinnamoyl-CoA shikimate/quinate hydroxycinnamoyl transferase	PF02458	GO:0016747
miRNov236	bna-miR167d		Phvul.007G077300.1		3.0	22.429	1	20	794	813	UGAAGCUGCCAGCAUGAUCU	AGACCAUGCUGGGAGCUUUG	Cleavage	pacid=27161606 locus=Phvul.007G077300 ID=Phvul.007G077300.1.v1.0 annot-version=v1.0	1	Protein kinase superfamily protein	PF00954,PF00069,PF01453	GO:0004672	GO:0005524	GO:0006468	GO:0048544	GO:0005529
miRNov624	gma-miR166h-3p		Phvul.001G189400.1		3.0	24.959	1	20	484	503	UCUCGGACCAGGCUUCAUUC	GGAUGAAGUUUGGUCCCAGA	Cleavage	pacid=27162345 locus=Phvul.001G189400 ID=Phvul.001G189400.1.v1.0 annot-version=v1.0	1	Basic-leucine zipper (bZIP) transcription factor family protein	PF00170	GO:0003700	GO:0043565	GO:0046983	GO:0006355
miRNov624	gma-miR166h-3p		Phvul.007G229600.1		3.0	19.851	1	20	495	514	UCUCGGACCAGGCUUCAUUC	GGACGAGGUUUGGUCCGAGA	Cleavage	pacid=27160452 locus=Phvul.007G229600 ID=Phvul.007G229600.1.v1.0 annot-version=v1.0	1	Basic-leucine zipper (bZIP) transcription factor family protein	PF00170	GO:0003700	GO:0043565	GO:0046983	GO:0006355
miRNov625	gma-miR166j-3p		Phvul.010G146200.1		1.5	24.568	1	21	1024	1044	UCGGACCAGGCUUCAUUCCCG	CUGGAAUGAAGCCUGGUCCGG	Cleavage	pacid=27141552 locus=Phvul.010G146200 ID=Phvul.010G146200.1.v1.0 annot-version=v1.0	1	Homeobox-leucine zipper family protein / lipid-binding START domain-containing protein	PF08670,PF01852,PF00046	GO:0003700	GO:0043565	GO:0006355
miRNov625	gma-miR166j-3p		Phvul.005G166900.1		1.5	23.765	1	21	1305	1325	UCGGACCAGGCUUCAUUCCCG	CUGGAAUGAAGCCUGGUCCGG	Cleavage	pacid=27148670 locus=Phvul.005G166900 ID=Phvul.005G166900.1.v1.0 annot-version=v1.0	1	Homeobox-leucine zipper family protein / lipid-binding START domain-containing protein	PF08670,PF01852,PF00046	GO:0003700	GO:0043565	GO:0006355
miRNov625	gma-miR166j-3p		Phvul.011G079800.1		2.0	21.217	1	21	1356	1376	UCGGACCAGGCUUCAUUCCCG	CUGGGAUGAAGCCUGGUCCGG	Cleavage	pacid=27152785 locus=Phvul.011G079800 ID=Phvul.011G079800.1.v1.0 annot-version=v1.0	1	Homeobox-leucine zipper family protein / lipid-binding START domain-containing protein	PF08670,PF01852,PF00046	GO:0003700	GO:0043565	GO:0006355
miRNov625	gma-miR166j-3p		Phvul.002G246800.1		2.0	21.186	1	20	1055	1074	UCGGACCAGGCUUCAUUCCC	UGGGAUGAAGCCUGGUCCGG	Cleavage	pacid=27171373 locus=Phvul.002G246800 ID=Phvul.002G246800.1.v1.0 annot-version=v1.0	1	Homeobox-leucine zipper family protein / lipid-binding START domain-containing protein	PF08670,PF01852,PF00046	GO:0003700	GO:0043565	GO:0006355
miRNov625	gma-miR166j-3p		Phvul.006G128600.1		2.0	21.074	1	20	1041	1060	UCGGACCAGGCUUCAUUCCC	UGGGAUGAAGCCUGGUCCGG	Cleavage	pacid=27166493 locus=Phvul.006G128600 ID=Phvul.006G128600.1.v1.0 annot-version=v1.0	1	Homeobox-leucine zipper family protein / lipid-binding START domain-containing protein	PF08670,PF01852,PF00046	GO:0003700	GO:0043565	GO:0006355
miRNov625	gma-miR166j-3p		Phvul.002G137800.1		3.0	23.362	1	20	566	585	UCGGACCAGGCUUCAUUCCC	GGGAUUCAAGCCGGGUCCGA	Cleavage	pacid=27168752 locus=Phvul.002G137800 ID=Phvul.002G137800.1.v1.0 annot-version=v1.0	1	Plastid-lipid associated protein PAP / fibrillin family protein	PF04755	GO:0005198	GO:0009507
miRNov587	gma-miR172b-5p		Phvul.009G036500.1		2.0	10.34	1	20	1434	1453	GUAGCAUCAUCAAGAUUCAC	GUGAAUCUUGGUGAUGUUAG	Cleavage	pacid=27147894 locus=Phvul.009G036500 ID=Phvul.009G036500.1.v1.0 annot-version=v1.0	1	Kinase interacting (KIP1-like) family protein	PF07765
miRNov587	gma-miR172b-5p		Phvul.011G151400.1		2.5	10.735	1	20	729	748	GUAGCAUCAUCAAGAUUCAC	GUGAAUCUUGAUGAUGAUAA	Cleavage	pacid=27152376 locus=Phvul.011G151400 ID=Phvul.011G151400.1.v1.0 annot-version=v1.0	1	starch synthase 3	PF03423,PF00534,PF08323	GO:0009058	GO:2001070
miRNov587	gma-miR172b-5p		Phvul.001G030000.1		2.5	20.25	1	20	722	741	GUAGCAUCAUCAAGAUUCAC	AUUAAUCUUGAUGAUGCUGC	Cleavage	pacid=27164260 locus=Phvul.001G030000 ID=Phvul.001G030000.1.v1.0 annot-version=v1.0	1	Class II aminoacyl-tRNA and biotin synthetases superfamily protein	PF00152,PF01336	GO:0000166	GO:0004812	GO:0005524	GO:0006418	GO:0005737	GO:0003676	GO:0006412
miRNov587	gma-miR172b-5p		Phvul.009G037600.1		2.5	18.664	1	20	1138	1157	GUAGCAUCAUCAAGAUUCAC	GAGAAUUUUGAUGAUGUUAU	Cleavage	pacid=27145313 locus=Phvul.009G037600 ID=Phvul.009G037600.1.v1.0 annot-version=v1.0	1	Cysteine proteinases superfamily protein	PF02902	GO:0008234	GO:0006508
miRNov587	gma-miR172b-5p		Phvul.008G287000.1		3.0	22.042	1	20	1160	1179	GUAGCAUCAUCAAGAUUCAC	GUGAGUCUUGAAGAUGGUAC	Translation	pacid=27155423 locus=Phvul.008G287000 ID=Phvul.008G287000.1.v1.0 annot-version=v1.0	1	Transducin/WD40 repeat-like superfamily protein	PF00400	GO:0005515
miRNov587	gma-miR172b-5p		Phvul.002G297800.1		3.0	14.634	1	20	689	708	GUAGCAUCAUCAAGAUUCAC	GUGAGUUUUGGAGAUGUUAC	Translation	pacid=27170633 locus=Phvul.002G297800 ID=Phvul.002G297800.1.v1.0 annot-version=v1.0	1	AMP-dependent synthetase and ligase family protein	PF00501	GO:0003824	GO:0008152
miRNov587	gma-miR172b-5p		Phvul.004G145100.1		3.0	20.806	1	20	4713	4732	GUAGCAUCAUCAAGAUUCAC	GUGUAUCUUGAUGGUGUUGU	Cleavage	pacid=27157313 locus=Phvul.004G145100 ID=Phvul.004G145100.1.v1.0 annot-version=v1.0	1	Protein kinase superfamily protein	PF00069	GO:0004672	GO:0005524	GO:0006468
miRNov587	gma-miR172b-5p		Phvul.006G001900.1		3.0	11.024	1	20	685	704	GUAGCAUCAUCAAGAUUCAC	UUGAAUGUUAAUGAUGCUAC	Translation	pacid=27167075 locus=Phvul.006G001900 ID=Phvul.006G001900.1.v1.0 annot-version=v1.0	1
miRNov294	gma-miR172h-5p		Phvul.005G085200.1		2.0	13.532	1	21	2178	2198	GCAGCAGCAUCAAGAUUCACA	UGUUGAUCUUGAUGCUGCUGU	Cleavage	pacid=27150215 locus=Phvul.005G085200 ID=Phvul.005G085200.1.v1.0 annot-version=v1.0	1	CLUB	PF11817,PF12584
miRNov294	gma-miR172h-5p		Phvul.007G271600.1		2.5	20.151	1	21	368	388	GCAGCAGCAUCAAGAUUCACA	UGUGAAUCUUGCUGCUGCUUC	Translation	pacid=27161051 locus=Phvul.007G271600 ID=Phvul.007G271600.1.v1.0 annot-version=v1.0	1	pectin methylesterase inhibitor 1	PF04043	GO:0004857	GO:0030599
miRNov294	gma-miR172h-5p		Phvul.006G048300.2		2.0	14.725	1	21	278	298	GCAGCAGCAUCAAGAUUCACA	UGUGAACCUUGAUCCUGCUGC	Cleavage	pacid=27165526 locus=Phvul.006G048300 ID=Phvul.006G048300.2.v1.0 annot-version=v1.0	1	P-loop containing nucleoside triphosphate hydrolases superfamily protein	PF03029	GO:0000166
miRNov294	gma-miR172h-5p		Phvul.006G048300.1		2.0	14.725	1	21	373	393	GCAGCAGCAUCAAGAUUCACA	UGUGAACCUUGAUCCUGCUGC	Cleavage	pacid=27165527 locus=Phvul.006G048300 ID=Phvul.006G048300.1.v1.0 annot-version=v1.0	1	P-loop containing nucleoside triphosphate hydrolases superfamily protein	PF03029	GO:0000166
miRNov294	gma-miR172h-5p		Phvul.003G147800.1		2.5	15.192	1	21	723	743	GCAGCAGCAUCAAGAUUCACA	UGUGAAGCUUGAUGUUGUUGU	Cleavage	pacid=27143678 locus=Phvul.003G147800 ID=Phvul.003G147800.1.v1.0 annot-version=v1.0	1	Calmodulin-binding protein	PF07887
miRNov294	gma-miR172h-5p		Phvul.002G227600.1		2.5	18.624	1	21	1795	1815	GCAGCAGCAUCAAGAUUCACA	UGUGAGUCCUGAAGCUGCUGC	Translation	pacid=27170848 locus=Phvul.002G227600 ID=Phvul.002G227600.1.v1.0 annot-version=v1.0	1	sensitive to freezing 6
miRNov294	gma-miR172h-5p		Phvul.008G184900.1		3.0	14.473	1	21	187	207	GCAGCAGCAUCAAGAUUCACA	UGUGGAUUUUUUUGCUGCUGC	Translation	pacid=27155791 locus=Phvul.008G184900 ID=Phvul.008G184900.1.v1.0 annot-version=v1.0	1	hydroxyproline-rich glycoprotein family protein
miRNov294	gma-miR172h-5p		Phvul.006G122200.1		3.0	17.804	1	20	213	232	GCAGCAGCAUCAAGAUUCAC	GUUGGUCUUGAUGCUGCUGG	Cleavage	pacid=27167394 locus=Phvul.006G122200 ID=Phvul.006G122200.1.v1.0 annot-version=v1.0	1	Ras-related small GTP-binding family protein	PF00025	GO:0005525	GO:0007264	GO:0004871	GO:0019001	GO:0007186	GO:0005634	GO:0005737	GO:0005622
miRNov294	gma-miR172h-5p		Phvul.009G209400.1		3.0	16.586	1	21	2940	2960	GCAGCAGCAUCAAGAUUCACA	UUUGAAGCUUGAUGUUGUUGC	Cleavage	pacid=27147204 locus=Phvul.009G209400 ID=Phvul.009G209400.1.v1.0 annot-version=v1.0	1	Pentatricopeptide repeat (PPR) superfamily protein	PF01535
miRNov294	gma-miR172h-5p		Phvul.007G206000.3		3.0	10.455	1	21	3024	3044	GCAGCAGCAUCAAGAUUCACA	UGUGAGUCUUAAUCUUGCUGC	Translation	pacid=27158789 locus=Phvul.007G206000 ID=Phvul.007G206000.3.v1.0 annot-version=v1.0	1	phytochrome interacting factor 3
miRNov294	gma-miR172h-5p		Phvul.007G206000.2		3.0	12.119	1	21	3106	3126	GCAGCAGCAUCAAGAUUCACA	UGUGAGUCUUAAUCUUGCUGC	Translation	pacid=27158790 locus=Phvul.007G206000 ID=Phvul.007G206000.2.v1.0 annot-version=v1.0	1	phytochrome interacting factor 3
miRNov347	gma-miR393h		Phvul.007G166200.1	OK	2.0	22.7	1	20	1805	1824	UUCCAAAGGGAUCGCAUUGA	ACAAUGCGAUCCCUUUGGAU	Cleavage	pacid=27160655 locus=Phvul.007G166200 ID=Phvul.007G166200.1.v1.0 annot-version=v1.0	1	F-box/RNI-like superfamily protein
miRNov347	gma-miR393h		Phvul.001G202600.1	OK	2.0	23.701	1	20	2102	2121	UUCCAAAGGGAUCGCAUUGA	ACAAUGCGAUCCCUUUGGAU	Cleavage	pacid=27162151 locus=Phvul.001G202600 ID=Phvul.001G202600.1.v1.0 annot-version=v1.0	1	F-box/RNI-like superfamily protein
miRNov347	gma-miR393h		Phvul.003G110200.1		3.0	9.26	1	21	2201	2221	UUCCAAAGGGAUCGCAUUGAU	AUUCAUGUGAUUCUUUUGGAA	Cleavage	pacid=27142212 locus=Phvul.003G110200 ID=Phvul.003G110200.1.v1.0 annot-version=v1.0	1	COBRA-like protein-7 precursor	PF04833
miRNov347	gma-miR393h		Phvul.002G175000.1		3.0	15.937	1	21	1515	1535	UUCCAAAGGGAUCGCAUUGAU	GUUGAUGUGGUUUCUUUGGAA	Cleavage	pacid=27171219 locus=Phvul.002G175000 ID=Phvul.002G175000.1.v1.0 annot-version=v1.0	1	ARM repeat superfamily protein	PF04564,PF05804	GO:0004842	GO:0016567	GO:0000151
miRNov585	mtr-miR172c-5p		Phvul.009G036500.1		2.0	10.34	1	21	1433	1453	GUAGCAUCAUCAAGAUUCACA	UGUGAAUCUUGGUGAUGUUAG	Cleavage	pacid=27147894 locus=Phvul.009G036500 ID=Phvul.009G036500.1.v1.0 annot-version=v1.0	1	Kinase interacting (KIP1-like) family protein	PF07765
miRNov585	mtr-miR172c-5p		Phvul.011G151400.1		2.5	10.735	1	21	728	748	GUAGCAUCAUCAAGAUUCACA	UGUGAAUCUUGAUGAUGAUAA	Cleavage	pacid=27152376 locus=Phvul.011G151400 ID=Phvul.011G151400.1.v1.0 annot-version=v1.0	1	starch synthase 3	PF03423,PF00534,PF08323	GO:0009058	GO:2001070
miRNov585	mtr-miR172c-5p		Phvul.001G030000.1		2.5	20.25	1	21	721	741	GUAGCAUCAUCAAGAUUCACA	UAUUAAUCUUGAUGAUGCUGC	Cleavage	pacid=27164260 locus=Phvul.001G030000 ID=Phvul.001G030000.1.v1.0 annot-version=v1.0	1	Class II aminoacyl-tRNA and biotin synthetases superfamily protein	PF00152,PF01336	GO:0000166	GO:0004812	GO:0005524	GO:0006418	GO:0005737	GO:0003676	GO:0006412
miRNov585	mtr-miR172c-5p		Phvul.002G297800.1		3.0	14.634	1	21	688	708	GUAGCAUCAUCAAGAUUCACA	UGUGAGUUUUGGAGAUGUUAC	Translation	pacid=27170633 locus=Phvul.002G297800 ID=Phvul.002G297800.1.v1.0 annot-version=v1.0	1	AMP-dependent synthetase and ligase family protein	PF00501	GO:0003824	GO:0008152
miRNov585	mtr-miR172c-5p		Phvul.009G037600.1		2.5	18.664	1	20	1138	1157	GUAGCAUCAUCAAGAUUCAC	GAGAAUUUUGAUGAUGUUAU	Cleavage	pacid=27145313 locus=Phvul.009G037600 ID=Phvul.009G037600.1.v1.0 annot-version=v1.0	1	Cysteine proteinases superfamily protein	PF02902	GO:0008234	GO:0006508
miRNov585	mtr-miR172c-5p		Phvul.002G265300.1		3.0	18.161	1	21	913	933	GUAGCAUCAUCAAGAUUCACA	UGGGAAUCUUGUUGAUGUUGC	Translation	pacid=27169758 locus=Phvul.002G265300 ID=Phvul.002G265300.1.v1.0 annot-version=v1.0	1	Ras-related small GTP-binding family protein	PF00071	GO:0005525	GO:0007264	GO:0005634	GO:0005737	GO:0005622
miRNov190	ppe-miR167d		Phvul.011G211200.1		2.5	18.987	1	22	1843	1864	UGAAGCUGCCAGCAUGAUCUUA	UGUGAUAAUGUUGGCAGCUUCA	Cleavage	pacid=27151498 locus=Phvul.011G211200 ID=Phvul.011G211200.1.v1.0 annot-version=v1.0	1	carotenoid cleavage dioxygenase 1	PF03055
miRNov190	ppe-miR167d		Phvul.003G267400.1		3.0	12.237	1	20	593	612	UGAAGCUGCCAGCAUGAUCU	CGAUUAUGCUGGUGGCUUCG	Cleavage	pacid=27142383 locus=Phvul.003G267400 ID=Phvul.003G267400.1.v1.0 annot-version=v1.0	1	ammonium transporter 2	PF00909	GO:0072488	GO:0016020	GO:0008519
miRNov190	ppe-miR167d		Phvul.005G183200.1		3.0	13.617	1	22	619	640	UGAAGCUGCCAGCAUGAUCUUA	UCAGAUCUUGCUCGCGGCUUCG	Translation	pacid=27149455 locus=Phvul.005G183200 ID=Phvul.005G183200.1.v1.0 annot-version=v1.0	1	hydroxycinnamoyl-CoA shikimate/quinate hydroxycinnamoyl transferase	PF02458	GO:0016747
miRNov190	ppe-miR167d		Phvul.007G077300.1		3.0	22.429	1	22	792	813	UGAAGCUGCCAGCAUGAUCUUA	UUAGACCAUGCUGGGAGCUUUG	Cleavage	pacid=27161606 locus=Phvul.007G077300 ID=Phvul.007G077300.1.v1.0 annot-version=v1.0	1	Protein kinase superfamily protein	PF00954,PF00069,PF01453	GO:0004672	GO:0005524	GO:0006468	GO:0048544	GO:0005529
miRNov478	gma-miR169k		Phvul.008G283100.2	OK	1.0	22.673	1	20	1435	1454	CAGCCAAGAAUGACUUGCCG	CGGCAAAUCAUUCUUGGCUG	Cleavage	pacid=27155555 locus=Phvul.008G283100 ID=Phvul.008G283100.2.v1.0 annot-version=v1.0	1	nuclear factor Y, subunit A9	PF02045	GO:0003700	GO:0006355	GO:0005634
miRNov478	gma-miR169k		Phvul.008G283100.1	OK	1.0	22.673	1	20	1581	1600	CAGCCAAGAAUGACUUGCCG	CGGCAAAUCAUUCUUGGCUG	Cleavage	pacid=27155556 locus=Phvul.008G283100 ID=Phvul.008G283100.1.v1.0 annot-version=v1.0	1	nuclear factor Y, subunit A9	PF02045	GO:0003700	GO:0006355	GO:0005634
miRNov478	gma-miR169k		Phvul.011G211300.4	OK	3.0	16.947	1	20	1049	1068	CAGCCAAGAAUGACUUGCCG	AGGCAAAUCAUUCUUGGCUC	Cleavage	pacid=27152861 locus=Phvul.011G211300 ID=Phvul.011G211300.4.v1.0 annot-version=v1.0	1	nuclear factor Y, subunit A1	PF02045	GO:0003700	GO:0006355	GO:0005634
miRNov478	gma-miR169k		Phvul.011G211300.1	OK	3.0	17.24	1	20	1054	1073	CAGCCAAGAAUGACUUGCCG	AGGCAAAUCAUUCUUGGCUC	Cleavage	pacid=27152864 locus=Phvul.011G211300 ID=Phvul.011G211300.1.v1.0 annot-version=v1.0	1	nuclear factor Y, subunit A1	PF02045	GO:0003700	GO:0006355	GO:0005634
miRNov478	gma-miR169k		Phvul.011G211300.2	OK	3.0	16.947	1	20	1112	1131	CAGCCAAGAAUGACUUGCCG	AGGCAAAUCAUUCUUGGCUC	Cleavage	pacid=27152862 locus=Phvul.011G211300 ID=Phvul.011G211300.2.v1.0 annot-version=v1.0	1	nuclear factor Y, subunit A1	PF02045	GO:0003700	GO:0006355	GO:0005634
miRNov478	gma-miR169k		Phvul.011G211300.3	OK	3.0	17.24	1	20	1117	1136	CAGCCAAGAAUGACUUGCCG	AGGCAAAUCAUUCUUGGCUC	Cleavage	pacid=27152863 locus=Phvul.011G211300 ID=Phvul.011G211300.3.v1.0 annot-version=v1.0	1	nuclear factor Y, subunit A1	PF02045	GO:0003700	GO:0006355	GO:0005634
miRNov478	gma-miR169k		Phvul.007G208200.1		3.0	12.971	1	20	1498	1517	CAGCCAAGAAUGACUUGCCG	UGGAAAGUCAUUCUUAGCUG	Cleavage	pacid=27158679 locus=Phvul.007G208200 ID=Phvul.007G208200.1.v1.0 annot-version=v1.0	1	Pectinacetylesterase family protein	PF03283
miRNov478	gma-miR169k		Phvul.001G206600.1		2.5	19.662	1	20	1990	2009	CAGCCAAGAAUGACUUGCCG	UGGCAAGUGAUUAUUGGCUG	Cleavage	pacid=27161908 locus=Phvul.001G206600 ID=Phvul.001G206600.1.v1.0 annot-version=v1.0	1	multidrug resistance-associated protein 10	PF00664,PF00005	GO:0005524	GO:0016887	GO:0042626	GO:0006810	GO:0055085	GO:0016021
miRNov478	gma-miR169k		Phvul.001G206700.1		3.0	16.277	1	20	3018	3037	CAGCCAAGAAUGACUUGCCG	UGGCAAGUGAUUAUUGGUUG	Cleavage	pacid=27164399 locus=Phvul.001G206700 ID=Phvul.001G206700.1.v1.0 annot-version=v1.0	1	multidrug resistance-associated protein 4	PF00664,PF00005	GO:0005524	GO:0016887	GO:0042626	GO:0006810	GO:0055085	GO:0016021
miRNov478	gma-miR169k		Phvul.007G143900.2		3.0	14.948	1	20	3376	3395	CAGCCAAGAAUGACUUGCCG	UGGCGAGUGAUUAUUGGCUG	Cleavage	pacid=27159801 locus=Phvul.007G143900 ID=Phvul.007G143900.2.v1.0 annot-version=v1.0	1	multidrug resistance-associated protein 4	PF00664,PF00005	GO:0005524	GO:0016887	GO:0042626	GO:0006810	GO:0055085	GO:0016021
miRNov478	gma-miR169k		Phvul.007G143900.1		3.0	14.948	1	20	3425	3444	CAGCCAAGAAUGACUUGCCG	UGGCGAGUGAUUAUUGGCUG	Cleavage	pacid=27159802 locus=Phvul.007G143900 ID=Phvul.007G143900.1.v1.0 annot-version=v1.0	1	multidrug resistance-associated protein 4	PF00664,PF00005	GO:0005524	GO:0016887	GO:0042626	GO:0006810	GO:0055085	GO:0016021
miRNov433	gma-miR403a		Phvul.002G100100.1		1.0	17.203	1	20	3113	3132	UUAGAUUCACGCACAAACUU	CAGUUUGUGCGUGAAUCUAA	Cleavage	pacid=27168251 locus=Phvul.002G100100 ID=Phvul.002G100100.1.v1.0 annot-version=v1.0	1	Argonaute family protein	PF02170,PF02171,PF08699	GO:0005515
miRNov433	gma-miR403a		Phvul.008G231300.1		3.0	17.313	1	21	512	532	UUAGAUUCACGCACAAACUUG	CAAGUUUGUCUGUGGGUCUGA	Cleavage	pacid=27153306 locus=Phvul.008G231300 ID=Phvul.008G231300.1.v1.0 annot-version=v1.0	1	zinc-finger protein 10
miRNov433	gma-miR403a		Phvul.002G148600.1		3.0	22.497	1	20	772	791	UUAGAUUCACGCACAAACUU	AAGUUUGUGUUUGAAGCUAA	Translation	pacid=27168725 locus=Phvul.002G148600 ID=Phvul.002G148600.1.v1.0 annot-version=v1.0	1	CYCLIN D4;1	PF00134,PF02984	GO:0005634
miRNov588	gma-miR530b		Phvul.002G042000.1		1.5	21.216	1	21	455	475	UGCAUUUGCACCUGCACUUUA	UCAGGUGCAGGUGCAAAUGCA	Cleavage	pacid=27171233 locus=Phvul.002G042000 ID=Phvul.002G042000.1.v1.0 annot-version=v1.0	1	zinc knuckle (CCHC-type) family protein	PF03126	GO:0003677	GO:0006352	GO:0016570	GO:0005634
miRNov588	gma-miR530b		Phvul.007G125900.1		2.0	16.736	1	20	171	190	UGCAUUUGCACCUGCACUUU	CCAGUGCAGGUGCAAAUGCA	Cleavage	pacid=27158750 locus=Phvul.007G125900 ID=Phvul.007G125900.1.v1.0 annot-version=v1.0	1	zinc knuckle (CCHC-type) family protein
miRNov588	gma-miR530b		Phvul.007G184100.1		2.5	18.774	1	21	1993	2013	UGCAUUUGCACCUGCACUUUA	UGCAGUGCAGGUGCAGGUGCA	Cleavage	pacid=27159852 locus=Phvul.007G184100 ID=Phvul.007G184100.1.v1.0 annot-version=v1.0	1	sodium hydrogen exchanger 2	PF00999	GO:0015299	GO:0006812	GO:0055085	GO:0016021
miRNov588	gma-miR530b		Phvul.009G142400.2	OK	2.5	17.602	1	21	2465	2485	UGCAUUUGCACCUGCACUUUA	UGAGGUGGGGGUGCAAAUGCA	Cleavage	pacid=27146558 locus=Phvul.009G142400 ID=Phvul.009G142400.2.v1.0 annot-version=v1.0	1	potassium transporter 2	PF02705	GO:0015079	GO:0071805	GO:0016020
miRNov588	gma-miR530b		Phvul.002G042000.3		2.5	24.684	1	20	324	343	UGCAUUUGCACCUGCACUUU	UUGGUGCAGGUGCAAAUGCA	Cleavage	pacid=27171234 locus=Phvul.002G042000 ID=Phvul.002G042000.3.v1.0 annot-version=v1.0	1	zinc knuckle (CCHC-type) family protein	PF03126	GO:0003677	GO:0006352	GO:0016570	GO:0005634
miRNov588	gma-miR530b		Phvul.009G142400.1		2.5	17.602	1	21	3187	3207	UGCAUUUGCACCUGCACUUUA	UGAGGUGGGGGUGCAAAUGCA	Cleavage	pacid=27146557 locus=Phvul.009G142400 ID=Phvul.009G142400.1.v1.0 annot-version=v1.0	1	potassium transporter 2	PF02705	GO:0015079	GO:0071805	GO:0016020
miRNov588	gma-miR530b		Phvul.009G036500.1		2.5	20.563	1	20	1972	1991	UGCAUUUGCACCUGCACUUU	CAGGUGCAGGUGCAGGUGCA	Cleavage	pacid=27147894 locus=Phvul.009G036500 ID=Phvul.009G036500.1.v1.0 annot-version=v1.0	1	Kinase interacting (KIP1-like) family protein	PF07765
miRNov588	gma-miR530b		Phvul.001G029400.2		2.0	18.125	1	20	1035	1054	UGCAUUUGCACCUGCACUUU	GAAGUGCAAGUGCAAGUGCA	Cleavage	pacid=27164098 locus=Phvul.001G029400 ID=Phvul.001G029400.2.v1.0 annot-version=v1.0	1	Ubiquitin carboxyl-terminal hydrolase family protein	PF11955
miRNov588	gma-miR530b		Phvul.001G029400.1		2.0	18.125	1	20	1035	1054	UGCAUUUGCACCUGCACUUU	GAAGUGCAAGUGCAAGUGCA	Cleavage	pacid=27164099 locus=Phvul.001G029400 ID=Phvul.001G029400.1.v1.0 annot-version=v1.0	1	Ubiquitin carboxyl-terminal hydrolase family protein	PF11955
miRNov588	gma-miR530b		Phvul.003G166200.1		3.0	19.358	1	20	225	244	UGCAUUUGCACCUGCACUUU	CGGGUGCAGGUGCGGAUGCA	Cleavage	pacid=27144535 locus=Phvul.003G166200 ID=Phvul.003G166200.1.v1.0 annot-version=v1.0	1	methyl-CPG-binding domain 11	PF01429	GO:0003677	GO:0005634
miRNov588	gma-miR530b		Phvul.007G094000.1		2.5	14.286	1	20	482	501	UGCAUUUGCACCUGCACUUU	AAAGUGCAGGUAUGAAUGUA	Translation	pacid=27159432 locus=Phvul.007G094000 ID=Phvul.007G094000.1.v1.0 annot-version=v1.0	1
miRNov588	gma-miR530b		Phvul.005G172000.2		2.5	15.171	1	20	1244	1263	UGCAUUUGCACCUGCACUUU	AAAGUGUAGGAGCAGAUGUA	Translation	pacid=27149704 locus=Phvul.005G172000 ID=Phvul.005G172000.2.v1.0 annot-version=v1.0	1	Coatomer, beta\' subunit	PF00400,PF04053	GO:0005515	GO:0005198	GO:0006886	GO:0016192	GO:0030117
miRNov588	gma-miR530b		Phvul.005G172000.1		2.5	15.171	1	20	1244	1263	UGCAUUUGCACCUGCACUUU	AAAGUGUAGGAGCAGAUGUA	Translation	pacid=27149703 locus=Phvul.005G172000 ID=Phvul.005G172000.1.v1.0 annot-version=v1.0	1	Coatomer, beta\' subunit	PF00400,PF04053	GO:0005515	GO:0005198	GO:0006886	GO:0016192	GO:0030117
miRNov588	gma-miR530b		Phvul.006G114000.1	OK	2.0	19.501	1	20	1133	1151	UGCAUUUGCACCUGCACUUU	AAAG-GCAGGUGCAAAUGCA	Cleavage	pacid=27167002 locus=Phvul.006G114000 ID=Phvul.006G114000.1.v1.0 annot-version=v1.0	1	ABA-inducible BHLH-type transcription factor	PF00010	GO:0030528	GO:0006355
miRNov10	gma-miR319q		Phvul.002G022500.1		2.5	19.959	1	21	224	244	UGGACUGAAGGGAGCUCCUUC	GGAGGAGUUUUCUUCAGUCCG	Cleavage	pacid=27170750 locus=Phvul.002G022500 ID=Phvul.002G022500.1.v1.0 annot-version=v1.0	1	hydroxyproline-rich glycoprotein family protein
miRNov10	gma-miR319q		Phvul.004G087900.1		3.0	13.41	1	21	1116	1136	UGGACUGAAGGGAGCUCCUUC	GGAGGAGCUUUCUUCAGUCUU	Cleavage	pacid=27157238 locus=Phvul.004G087900 ID=Phvul.004G087900.1.v1.0 annot-version=v1.0	1	Protein kinase superfamily protein
miRNov10	gma-miR319q		Phvul.008G187300.1		3.0	14.652	1	21	94	114	UGGACUGAAGGGAGCUCCUUC	GAAGGAGCUUCCCUCAGCCCA	Translation	pacid=27153167 locus=Phvul.008G187300 ID=Phvul.008G187300.1.v1.0 annot-version=v1.0	1
miRNov10	gma-miR319q		Phvul.001G106100.1		3.0	18.567	1	21	1481	1502	UGGACUGAAGGGAGCUC-CUUC	GAAGAGAGCUCUCUUUAGUCCA	Cleavage	pacid=27161789 locus=Phvul.001G106100 ID=Phvul.001G106100.1.v1.0 annot-version=v1.0	1
miRNov10	gma-miR319q		Phvul.005G090600.1		3.0	20.542	1	21	274	294	UGGACUGAAGGGAGCUCCUUC	GAAGGAUCACUUUUCAGUCCA	Cleavage	pacid=27148626 locus=Phvul.005G090600 ID=Phvul.005G090600.1.v1.0 annot-version=v1.0	1	HSP20-like chaperones superfamily protein	PF00011
miRNov10	gma-miR319q		Phvul.008G092100.1		3.0	20.557	1	21	1366	1386	UGGACUGAAGGGAGCUCCUUC	GAUGGAGCUUCUUGCAGUCCA	Cleavage	pacid=27153591 locus=Phvul.008G092100 ID=Phvul.008G092100.1.v1.0 annot-version=v1.0	1	ARM repeat superfamily protein
miRNov10	gma-miR319q		Phvul.001G082900.1		3.0	16.844	1	20	1439	1458	UGGACUGAAGGGAGCUCCUU	GAGGGGACCCCUUCAGUCCA	Cleavage	pacid=27164522 locus=Phvul.001G082900 ID=Phvul.001G082900.1.v1.0 annot-version=v1.0	1	TCP family transcription factor 4	PF03634
miRNov10	gma-miR319q		Phvul.005G097200.1		3.0	22.048	1	20	1636	1655	UGGACUGAAGGGAGCUCCUU	GAGGGGGACCCUUCAGUCCA	Cleavage	pacid=27148982 locus=Phvul.005G097200 ID=Phvul.005G097200.1.v1.0 annot-version=v1.0	1	TCP family transcription factor 4	PF03634
miRNov10	gma-miR319q		Phvul.006G090700.2		3.0	17.273	1	20	2000	2019	UGGACUGAAGGGAGCUCCUU	AAGGAGCUCCAGUCAGUUCG	Translation	pacid=27166116 locus=Phvul.006G090700 ID=Phvul.006G090700.2.v1.0 annot-version=v1.0	1	acyl-CoA binding protein 4	PF00887,PF07646	GO:0000062	GO:0005515
miRNov6	gma-miR319p		Phvul.004G087900.1		3.0	13.364	1	21	1119	1139	UUUUGGACUGAAGGGAGCUCC	GGAGCUUUCUUCAGUCUUAAA	Cleavage	pacid=27157238 locus=Phvul.004G087900 ID=Phvul.004G087900.1.v1.0 annot-version=v1.0	1	Protein kinase superfamily protein
miRNov6	gma-miR319p		Phvul.011G191300.1		2.5	22.173	1	21	1346	1366	UUUUGGACUGAAGGGAGCUCC	GGAGCUCCCUUCACUCCAAUA	Cleavage	pacid=27152852 locus=Phvul.011G191300 ID=Phvul.011G191300.1.v1.0 annot-version=v1.0	1	myb domain protein 33	PF00249	GO:0003677
miRNov6	gma-miR319p		Phvul.001G106100.1		2.5	19.341	1	20	1486	1505	UUUUGGACUGAAGGGAGCUC	GAGCUCUCUUUAGUCCAAGU	Cleavage	pacid=27161789 locus=Phvul.001G106100 ID=Phvul.001G106100.1.v1.0 annot-version=v1.0	1
miRNov6	gma-miR319p		Phvul.005G012900.1		2.5	16.89	1	20	1150	1169	UUUUGGACUGAAGGGAGCUC	GAGCUCCCUUCACUCCAAUA	Cleavage	pacid=27150347 locus=Phvul.005G012900 ID=Phvul.005G012900.1.v1.0 annot-version=v1.0	1	myb domain protein 65	PF00249	GO:0003677
miRNov6	gma-miR319p		Phvul.005G128400.1		3.0	16.772	1	21	2147	2167	UUUUGGACUGAAGGGAGCUCC	GGCGUUCCCUUAAGUCCAAGA	Translation	pacid=27149624 locus=Phvul.005G128400 ID=Phvul.005G128400.1.v1.0 annot-version=v1.0	1	Phototropic-responsive NPH3 family protein	PF03000	GO:0004871	GO:0009416
miRNov6	gma-miR319p		Phvul.005G087800.1		3.0	17.667	1	20	409	428	UUUUGGACUGAAGGGAGCUC	GAGCUCUCUUCAAUCCCAAA	Cleavage	pacid=27150076 locus=Phvul.005G087800 ID=Phvul.005G087800.1.v1.0 annot-version=v1.0	1	sporocyteless (SPL)	PF08744
miRNov6	gma-miR319p		Phvul.009G142400.2		3.0	20.163	1	20	2355	2374	UUUUGGACUGAAGGGAGCUC	GGGUUCCCUACAGUUCAAAG	Translation	pacid=27146558 locus=Phvul.009G142400 ID=Phvul.009G142400.2.v1.0 annot-version=v1.0	1	potassium transporter 2	PF02705	GO:0015079	GO:0071805	GO:0016020
miRNov6	gma-miR319p		Phvul.009G142400.1		3.0	20.163	1	20	3077	3096	UUUUGGACUGAAGGGAGCUC	GGGUUCCCUACAGUUCAAAG	Translation	pacid=27146557 locus=Phvul.009G142400 ID=Phvul.009G142400.1.v1.0 annot-version=v1.0	1	potassium transporter 2	PF02705	GO:0015079	GO:0071805	GO:0016020
miRNov6	gma-miR319p		Phvul.008G139700.1		3.0	16.159	1	20	1112	1131	UUUUGGACUGAAGGGAGCUC	GUGUUUCUUUUAGUCCAAAA	Cleavage	pacid=27155483 locus=Phvul.008G139700 ID=Phvul.008G139700.1.v1.0 annot-version=v1.0	1	chromatin remodeling 31	PF00176,PF00271	GO:0003677	GO:0005524	GO:0003676	GO:0004386	GO:0016787
miRNov348		gma-miR393a	Phvul.007G166200.1		2.0	22.7	1	20	1805	1824	UUCCAAAGGGAUCGCAUUGA	ACAAUGCGAUCCCUUUGGAU	Cleavage	pacid=27160655 locus=Phvul.007G166200 ID=Phvul.007G166200.1.v1.0 annot-version=v1.0	1	F-box/RNI-like superfamily protein
miRNov348		gma-miR393a	Phvul.001G202600.1	OK	2.0	23.701	1	20	2102	2121	UUCCAAAGGGAUCGCAUUGA	ACAAUGCGAUCCCUUUGGAU	Cleavage	pacid=27162151 locus=Phvul.001G202600 ID=Phvul.001G202600.1.v1.0 annot-version=v1.0	1	F-box/RNI-like superfamily protein
miRNov348		gma-miR393a	Phvul.002G175000.1		3.0	15.937	1	20	1516	1535	UUCCAAAGGGAUCGCAUUGA	UUGAUGUGGUUUCUUUGGAA	Cleavage	pacid=27171219 locus=Phvul.002G175000 ID=Phvul.002G175000.1.v1.0 annot-version=v1.0	1	ARM repeat superfamily protein	PF04564,PF05804	GO:0004842	GO:0016567	GO:0000151
miRNov348		gma-miR393a	Phvul.003G110200.1		3.0	9.26	1	20	2202	2221	UUCCAAAGGGAUCGCAUUGA	UUCAUGUGAUUCUUUUGGAA	Cleavage	pacid=27142212 locus=Phvul.003G110200 ID=Phvul.003G110200.1.v1.0 annot-version=v1.0	1	COBRA-like protein-7 precursor	PF04833
miRNov233		gma-miR4376-5p	Phvul.008G121300.1		2.0	24.704	1	20	1429	1448	UACGCAGGAGAGAUGACGCU	AGCGUGAUCUCUUCUGCGUG	Cleavage	pacid=27154977 locus=Phvul.008G121300 ID=Phvul.008G121300.1.v1.0 annot-version=v1.0	1	glucan synthase-like 12
miRNov233		gma-miR4376-5p	Phvul.008G121300.2		2.0	24.704	1	20	1396	1415	UACGCAGGAGAGAUGACGCU	AGCGUGAUCUCUUCUGCGUG	Cleavage	pacid=27154973 locus=Phvul.008G121300 ID=Phvul.008G121300.2.v1.0 annot-version=v1.0	1	glucan synthase-like 12
miRNov233		gma-miR4376-5p	Phvul.008G121300.3		2.0	24.704	1	20	1393	1412	UACGCAGGAGAGAUGACGCU	AGCGUGAUCUCUUCUGCGUG	Cleavage	pacid=27154974 locus=Phvul.008G121300 ID=Phvul.008G121300.3.v1.0 annot-version=v1.0	1	glucan synthase-like 12
miRNov233		gma-miR4376-5p	Phvul.002G259900.1		3.0	13.501	1	21	342	362	UACGCAGGAGAGAUGACGCUG	CUGCUUCAUCUCUCUUGUGUA	Cleavage	pacid=27170796 locus=Phvul.002G259900 ID=Phvul.002G259900.1.v1.0 annot-version=v1.0	1	Protein of unknown function (DUF707)	PF05212
miRNov150		mtr-miR2597	Phvul.009G133600.1		3.0	19.234	1	21	380	400	UUUGGUACUUCCUUGAUUUGA	UCAGAUCAGGGAAGGAUCAAA	Cleavage	pacid=27147930 locus=Phvul.009G133600 ID=Phvul.009G133600.1.v1.0 annot-version=v1.0	1	plantacyanin	PF02298	GO:0005507	GO:0009055
miRNov150		mtr-miR2597	Phvul.009G010600.1		2.5	21.371	1	20	1821	1840	UUUGGUACUUCCUUGAUUUG	CAAAUCAAGGAAGUGCCCAG	Cleavage	pacid=27148119 locus=Phvul.009G010600 ID=Phvul.009G010600.1.v1.0 annot-version=v1.0	1		PF04950,PF08142	GO:0042254	GO:0005634
miRNov150		mtr-miR2597	Phvul.009G093100.2		3.0	11.343	1	20	536	555	UUUGGUACUUCCUUGAUUUG	GAAAUCAAGGAAGGAUCAAA	Cleavage	pacid=27147779 locus=Phvul.009G093100 ID=Phvul.009G093100.2.v1.0 annot-version=v1.0	1	TPX2 (targeting protein for Xklp2) protein family	PF06886
miRNov150		mtr-miR2597	Phvul.009G093100.1		3.0	11.343	1	20	668	687	UUUGGUACUUCCUUGAUUUG	GAAAUCAAGGAAGGAUCAAA	Cleavage	pacid=27147778 locus=Phvul.009G093100 ID=Phvul.009G093100.1.v1.0 annot-version=v1.0	1	TPX2 (targeting protein for Xklp2) protein family	PF06886
miRNov150		mtr-miR2597	Phvul.005G039400.1		2.5	16.341	1	20	1343	1362	UUUGGUACUUCCUUGAUUUG	CAAGUCAAGAAAGUAUUAAA	Translation	pacid=27149601 locus=Phvul.005G039400 ID=Phvul.005G039400.1.v1.0 annot-version=v1.0	1	Emsy N Terminus (ENT)/ plant Tudor-like domains-containing protein	PF03735
miRNov150		mtr-miR2597	Phvul.005G106800.1		3.0	24.822	1	21	1422	1442	UUUGGUACUUCCUUGAUUUGA	UCAAACUGAGAAAGUACCAAA	Translation	pacid=27150069 locus=Phvul.005G106800 ID=Phvul.005G106800.1.v1.0 annot-version=v1.0	1	STRUBBELIG-receptor family 3	PF07714,PF00560,PF08263	GO:0004672	GO:0005524	GO:0006468	GO:0005515
miRNov150		mtr-miR2597	Phvul.006G135300.2		3.0	17.849	1	21	2998	3018	UUUGGUACUUCCUUGAUUUGA	UCUAAUCAAGAAAGUACCGAG	Translation	pacid=27165744 locus=Phvul.006G135300 ID=Phvul.006G135300.2.v1.0 annot-version=v1.0	1	Transducin/WD40 repeat-like superfamily protein	PF00400	GO:0005515
miRNov150		mtr-miR2597	Phvul.006G135300.1		3.0	17.849	1	21	3017	3037	UUUGGUACUUCCUUGAUUUGA	UCUAAUCAAGAAAGUACCGAG	Translation	pacid=27165743 locus=Phvul.006G135300 ID=Phvul.006G135300.1.v1.0 annot-version=v1.0	1	Transducin/WD40 repeat-like superfamily protein	PF00400	GO:0005515
miRNov150		mtr-miR2597	Phvul.007G260800.1		3.0	18.662	1	20	566	585	UUUGGUACUUCCUUGAUUUG	CAAAUCAAGGUGGUGCCAAC	Translation	pacid=27161722 locus=Phvul.007G260800 ID=Phvul.007G260800.1.v1.0 annot-version=v1.0	1	peroxidase 2	PF00141	GO:0004601	GO:0020037	GO:0006979	GO:0055114
miRNov150		mtr-miR2597	Phvul.004G023200.1		3.0	12.118	1	20	352	371	UUUGGUACUUCCUUGAUUUG	GAAGUCAAGAAAGUAUCAAA	Translation	pacid=27156656 locus=Phvul.004G023200 ID=Phvul.004G023200.1.v1.0 annot-version=v1.0	1	DNAse I-like superfamily protein	PF03372
miRNov150		mtr-miR2597	Phvul.011G022900.1		3.0	13.061	1	20	1021	1040	UUUGGUACUUCCUUGAUUUG	AGAAUCAAGGAAAUAUCAAA	Cleavage	pacid=27151907 locus=Phvul.011G022900 ID=Phvul.011G022900.1.v1.0 annot-version=v1.0	1	ABC-2 type transporter family protein	PF01061,PF00005	GO:0005524	GO:0016887	GO:0016020
miRNov217		nta-miR171a	Phvul.010G143900.1		2.5	15.588	1	20	1661	1680	UAUUGGUCCGGUUCAAUGAG	CUCAUUAAACCAGGCCAAUA	Translation	pacid=27141583 locus=Phvul.010G143900 ID=Phvul.010G143900.1.v1.0 annot-version=v1.0	1	phosphofructokinase 3	PF00365	GO:0003872	GO:0006096	GO:0005945
miRNov217		nta-miR171a	Phvul.008G107400.1		3.0	20.71	1	20	307	326	UAUUGGUCCGGUUCAAUGAG	UUCGUUGAAUCGAACCAAUG	Cleavage	pacid=27154767 locus=Phvul.008G107400 ID=Phvul.008G107400.1.v1.0 annot-version=v1.0	1	Pentatricopeptide repeat (PPR) superfamily protein	PF01535
miRNov278		nta-miR479a	Phvul.003G232200.2		2.5	22.479	1	20	818	837	UGUGAUAUUGGUUUGGCUCA	AGAGGCAAACCGAUAUCACA	Cleavage	pacid=27143715 locus=Phvul.003G232200 ID=Phvul.003G232200.2.v1.0 annot-version=v1.0	1	little nuclei4
miRNov278		nta-miR479a	Phvul.003G232200.1		2.5	22.479	1	20	818	837	UGUGAUAUUGGUUUGGCUCA	AGAGGCAAACCGAUAUCACA	Cleavage	pacid=27143716 locus=Phvul.003G232200 ID=Phvul.003G232200.1.v1.0 annot-version=v1.0	1	little nuclei4
miRNov278		nta-miR479a	Phvul.005G023100.4		3.0	16.328	1	20	1032	1051	UGUGAUAUUGGUUUGGCUCA	UGCGACAAACCAGUAUCAUA	Cleavage	pacid=27148959 locus=Phvul.005G023100 ID=Phvul.005G023100.4.v1.0 annot-version=v1.0	1	sigma factor 4	PF04545,PF04542,PF04539	GO:0003677	GO:0003700	GO:0016987	GO:0006352	GO:0006355
miRNov278		nta-miR479a	Phvul.005G023100.2		3.0	16.328	1	20	1057	1076	UGUGAUAUUGGUUUGGCUCA	UGCGACAAACCAGUAUCAUA	Cleavage	pacid=27148962 locus=Phvul.005G023100 ID=Phvul.005G023100.2.v1.0 annot-version=v1.0	1	sigma factor 4	PF04542,PF04539	GO:0003677	GO:0003700	GO:0016987	GO:0006352	GO:0006355
miRNov278		nta-miR479a	Phvul.005G023100.5		3.0	16.328	1	20	1242	1261	UGUGAUAUUGGUUUGGCUCA	UGCGACAAACCAGUAUCAUA	Cleavage	pacid=27148958 locus=Phvul.005G023100 ID=Phvul.005G023100.5.v1.0 annot-version=v1.0	1	sigma factor 4	PF04545,PF04542,PF04539	GO:0003677	GO:0003700	GO:0016987	GO:0006352	GO:0006355
miRNov278		nta-miR479a	Phvul.005G023100.1		3.0	16.328	1	20	1245	1264	UGUGAUAUUGGUUUGGCUCA	UGCGACAAACCAGUAUCAUA	Cleavage	pacid=27148957 locus=Phvul.005G023100 ID=Phvul.005G023100.1.v1.0 annot-version=v1.0	1	sigma factor 4	PF04545,PF04542,PF04539	GO:0003677	GO:0003700	GO:0016987	GO:0006352	GO:0006355
miRNov278		nta-miR479a	Phvul.005G023100.3		3.0	16.328	1	20	1267	1286	UGUGAUAUUGGUUUGGCUCA	UGCGACAAACCAGUAUCAUA	Cleavage	pacid=27148961 locus=Phvul.005G023100 ID=Phvul.005G023100.3.v1.0 annot-version=v1.0	1	sigma factor 4	PF04542,PF04539	GO:0003677	GO:0003700	GO:0016987	GO:0006352	GO:0006355
miRNov278		nta-miR479a	Phvul.005G023100.6		3.0	16.328	1	20	1270	1289	UGUGAUAUUGGUUUGGCUCA	UGCGACAAACCAGUAUCAUA	Cleavage	pacid=27148960 locus=Phvul.005G023100 ID=Phvul.005G023100.6.v1.0 annot-version=v1.0	1	sigma factor 4	PF04542,PF04539	GO:0003677	GO:0003700	GO:0016987	GO:0006352	GO:0006355
miRNov278		nta-miR479a	Phvul.010G055100.1		3.0	11.423	1	20	1874	1893	UGUGAUAUUGGUUUGGCUCA	UGAGCUUACCCAAUAUCAUA	Cleavage	pacid=27141619 locus=Phvul.010G055100 ID=Phvul.010G055100.1.v1.0 annot-version=v1.0	1	Disease resistance protein (TIR-NBS-LRR class) family	PF01582,PF00931	GO:0043531	GO:0005515	GO:0007165	GO:0005622	GO:0045087	GO:0031224	GO:0004888	GO:0006915	GO:0005524
miRNov278		nta-miR479a	Phvul.004G084400.1		3.0	10.415	1	20	1977	1996	UGUGAUAUUGGUUUGGCUCA	UGAACCAGACGAAUAUCAUA	Translation	pacid=27156926 locus=Phvul.004G084400 ID=Phvul.004G084400.1.v1.0 annot-version=v1.0	1	forkhead-associated (FHA) domain-containing protein	PF00498	GO:0005515
miRNov278		nta-miR479a	Phvul.005G157400.1		3.0	17.594	1	20	2665	2684	UGUGAUAUUGGUUUGGCUCA	UGAGGCAAAUCUGUAUCACA	Translation	pacid=27150320 locus=Phvul.005G157400 ID=Phvul.005G157400.1.v1.0 annot-version=v1.0	1	ATPase E1-E2 type family protein / haloacid dehalogenase-like hydrolase family protein	PF00122	GO:0000166	GO:0046872
miRNov577		pvu-miR482-5p	Phvul.009G006000.2		2.5	16.05	1	21	106	126	GGAAUGGGCUGAUUGGGAAGC	GCUUUCCAAUUGGCUCAUUCU	Cleavage	pacid=27148276 locus=Phvul.009G006000 ID=Phvul.009G006000.2.v1.0 annot-version=v1.0	1	Sec14p-like phosphatidylinositol transfer family protein	PF03765,PF00650
miRNov577		pvu-miR482-5p	Phvul.009G006000.1		2.5	16.05	1	21	106	126	GGAAUGGGCUGAUUGGGAAGC	GCUUUCCAAUUGGCUCAUUCU	Cleavage	pacid=27148274 locus=Phvul.009G006000 ID=Phvul.009G006000.1.v1.0 annot-version=v1.0	1	Sec14p-like phosphatidylinositol transfer family protein	PF03765,PF00650
miRNov577		pvu-miR482-5p	Phvul.004G164800.1	OK	3.0	16.027	1	21	1754	1774	GGAAUGGGCUGAUUGGGAAGC	GCUUUCCAAUCGGUCCUUUCC	Cleavage	pacid=27157901 locus=Phvul.004G164800 ID=Phvul.004G164800.1.v1.0 annot-version=v1.0	1	Enoyl-CoA hydratase/isomerase family	PF00378,PF00725,PF02737	GO:0003824	GO:0008152	GO:0003857	GO:0016491	GO:0006631	GO:0055114
miRNov577		pvu-miR482-5p	Phvul.008G004800.1		2.5	10.851	1	20	1337	1356	GGAAUGGGCUGAUUGGGAAG	CUUCUCAAUCAGCUCAUCCC	Cleavage	pacid=27154871 locus=Phvul.008G004800 ID=Phvul.008G004800.1.v1.0 annot-version=v1.0	1	Flavodoxin family protein	PF00667,PF00175,PF00258	GO:0016491	GO:0055114	GO:0010181
miRNov577		pvu-miR482-5p	Phvul.005G049000.1		3.0	2.866	1	20	115	134	GGAAUGGGCUGAUUGGGAAG	CUUCCCUAUUAGCCCAAUCC	Cleavage	pacid=27149363 locus=Phvul.005G049000 ID=Phvul.005G049000.1.v1.0 annot-version=v1.0	1	Uncharacterized conserved protein (DUF2358)	PF10184
miRNov577		pvu-miR482-5p	Phvul.002G258800.1		3.0	16.13	1	20	1147	1166	GGAAUGGGCUGAUUGGGAAG	CUUCUUAAUUUGCCUAUUCC	Translation	pacid=27169852 locus=Phvul.002G258800 ID=Phvul.002G258800.1.v1.0 annot-version=v1.0	1
miRNov577		pvu-miR482-5p	Phvul.007G094100.1		2.5	16.241	1	20	957	976	GGAAUGGGCUGAUUGGGAAG	CUUCCCAAAGAGCUCAUUCC	Translation	pacid=27160262 locus=Phvul.007G094100 ID=Phvul.007G094100.1.v1.0 annot-version=v1.0	1	para-aminobenzoate (PABA) synthase family protein	PF00117,PF00425,PF04715	GO:0016833	GO:0009058
miRNov577		pvu-miR482-5p	Phvul.003G282800.1		3.0	16.123	1	20	3123	3142	GGAAUGGGCUGAUUGGGAAG	CUUUCCAAUAAGCUUGUUCC	Translation	pacid=27144158 locus=Phvul.003G282800 ID=Phvul.003G282800.1.v1.0 annot-version=v1.0	1	DNA binding	PF05965	GO:0005634	GO:0003677
miRNov577		pvu-miR482-5p	Phvul.008G079000.1		3.0	14.236	1	20	1572	1591	GGAAUGGGCUGAUUGGGAAG	CUUUCCAACCAGGCCAUUUC	Cleavage	pacid=27154750 locus=Phvul.008G079000 ID=Phvul.008G079000.1.v1.0 annot-version=v1.0	1	Protein of unknown function (DUF1191)	PF06697
miRNov72		bdi-miR160e-3p	Phvul.003G201000.1		2.5	14.405	1	20	650	669	GCAUGAGGGGAGUCAUGCAG	CUGCAUGACUUCUUUCGUGU	Cleavage	pacid=27143924 locus=Phvul.003G201000 ID=Phvul.003G201000.1.v1.0 annot-version=v1.0	1	SufE/NifU family protein	PF01592	GO:0005506	GO:0051536	GO:0016226
miRNov72		bdi-miR160e-3p	Phvul.003G270400.1		3.0	16.077	1	20	468	487	GCAUGAGGGGAGUCAUGCAG	CUGCAUGAUGCUCCUUGUGC	Translation	pacid=27141908 locus=Phvul.003G270400 ID=Phvul.003G270400.1.v1.0 annot-version=v1.0	1	Transmembrane amino acid transporter family protein	PF01490
miRNov72		bdi-miR160e-3p	Phvul.003G070300.1		3.0	13.383	1	21	1249	1268	GCAUGAGGGGAGUCAUGCAGG	CCUGCA-GAUUCCUCUCAUGC	Cleavage	pacid=27143441 locus=Phvul.003G070300 ID=Phvul.003G070300.1.v1.0 annot-version=v1.0	1	homeobox 1	PF02183,PF00046	GO:0003700	GO:0043565	GO:0006355	GO:0003677	GO:0005634
miRNov334		cme-miR399g	Phvul.008G138400.1		2.0	16.882	1	21	581	601	GGGCUUCUCUUUGUUGGCAGG	CCUGCCAACAGAGAGAGGCUU	Cleavage	pacid=27153567 locus=Phvul.008G138400 ID=Phvul.008G138400.1.v1.0 annot-version=v1.0	1
miRNov334		cme-miR399g	Phvul.003G257300.1		2.0	22.813	1	21	1039	1059	GGGCUUCUCUUUGUUGGCAGG	UCUGCUGACAAAGGGAAGCCU	Cleavage	pacid=27142777 locus=Phvul.003G257300 ID=Phvul.003G257300.1.v1.0 annot-version=v1.0	1
miRNov334		cme-miR399g	Phvul.001G227900.1		3.0	22.394	1	20	1321	1340	GGGCUUCUCUUUGUUGGCAG	UUGCCAACAAAGAGAAGCAU	Cleavage	pacid=27162358 locus=Phvul.001G227900 ID=Phvul.001G227900.1.v1.0 annot-version=v1.0	1	Homeodomain-like superfamily protein	PF00249	GO:0003677
miRNov334		cme-miR399g	Phvul.009G216800.2		2.5	23.012	1	20	544	563	GGGCUUCUCUUUGUUGGCAG	UUGCCAGCAGAGAGAAGCUU	Cleavage	pacid=27145417 locus=Phvul.009G216800 ID=Phvul.009G216800.2.v1.0 annot-version=v1.0	1	cation-chloride co-transporter 1	PF00324	GO:0006810	GO:0055085	GO:0016020
miRNov334		cme-miR399g	Phvul.009G216800.1		2.5	23.012	1	20	1235	1254	GGGCUUCUCUUUGUUGGCAG	UUGCCAGCAGAGAGAAGCUU	Cleavage	pacid=27145416 locus=Phvul.009G216800 ID=Phvul.009G216800.1.v1.0 annot-version=v1.0	1	cation-chloride co-transporter 1	PF00324	GO:0006810	GO:0055085	GO:0016020	GO:0005283	GO:0006814
miRNov334		cme-miR399g	Phvul.007G266000.1		2.5	11.391	1	21	375	395	GGGCUUCUCUUUGUUGGCAGG	UCUGCCACCAAAGAGAAACCC	Cleavage	pacid=27161741 locus=Phvul.007G266000 ID=Phvul.007G266000.1.v1.0 annot-version=v1.0	1	TPX2 (targeting protein for Xklp2) protein family	PF06886
miRNov334		cme-miR399g	Phvul.010G058700.1		3.0	24.955	1	20	1242	1261	GGGCUUCUCUUUGUUGGCAG	UUGCCAACAGGGGGAGGCUC	Cleavage	pacid=27141395 locus=Phvul.010G058700 ID=Phvul.010G058700.1.v1.0 annot-version=v1.0	1
miRNov334		cme-miR399g	Phvul.010G092100.1		3.0	20.685	1	20	1245	1264	GGGCUUCUCUUUGUUGGCAG	CUGCCAGUAAAGAGAAGGCU	Cleavage	pacid=27139837 locus=Phvul.010G092100 ID=Phvul.010G092100.1.v1.0 annot-version=v1.0	1	ARM repeat superfamily protein	PF00514	GO:0005515
miRNov334		cme-miR399g	Phvul.010G092100.2		3.0	20.685	1	20	1295	1314	GGGCUUCUCUUUGUUGGCAG	CUGCCAGUAAAGAGAAGGCU	Cleavage	pacid=27139838 locus=Phvul.010G092100 ID=Phvul.010G092100.2.v1.0 annot-version=v1.0	1	ARM repeat superfamily protein	PF00514	GO:0005515
miRNov334		cme-miR399g	Phvul.006G056900.1		3.0	14.3	1	21	1948	1968	GGGCUUCUCUUUGUUGGCAGG	CUUGCAGAAAAAGAGAAGCCC	Cleavage	pacid=27166886 locus=Phvul.006G056900 ID=Phvul.006G056900.1.v1.0 annot-version=v1.0	1	DEK domain-containing chromatin associated protein	PF08766
miRNov334		cme-miR399g	Phvul.003G100800.1		3.0	20.239	1	20	334	353	GGGCUUCUCUUUGUUGGCAG	CUGACGACAAGGAGAAGCCA	Cleavage	pacid=27141735 locus=Phvul.003G100800 ID=Phvul.003G100800.1.v1.0 annot-version=v1.0	1	Surfeit locus protein 6	PF04935
miRNov334		cme-miR399g	Phvul.011G063700.1		3.0	15.373	1	20	255	274	GGGCUUCUCUUUGUUGGCAG	CCGCCAACAAAGAGAACCUC	Cleavage	pacid=27151979 locus=Phvul.011G063700 ID=Phvul.011G063700.1.v1.0 annot-version=v1.0	1
miRNov334		cme-miR399g	Phvul.011G063700.2		3.0	15.373	1	20	255	274	GGGCUUCUCUUUGUUGGCAG	CCGCCAACAAAGAGAACCUC	Cleavage	pacid=27151980 locus=Phvul.011G063700 ID=Phvul.011G063700.2.v1.0 annot-version=v1.0	1
miRNov441		gma-miR1515a	Phvul.008G129500.1		0.5	9.566	1	20	2983	3002	UCAUUUUGCGUGCAAUGAUC	GAUCAUUGCGCGCAAAAUGA	Cleavage	pacid=27153669 locus=Phvul.008G129500 ID=Phvul.008G129500.1.v1.0 annot-version=v1.0	1	dicer-like 2	PF00636,PF03368,PF00271,PF02170,PF00270	GO:0003677	GO:0005524	GO:0003676	GO:0008026	GO:0004386	GO:0003723	GO:0004525	GO:0006396	GO:0005515	GO:0016891	GO:0016787
miRNov441		gma-miR1515a	Phvul.006G111800.1		1.5	16.559	1	20	1027	1046	UCAUUUUGCGUGCAAUGAUC	GAUCAUUGUACCCAAAAUGA	Translation	pacid=27167276 locus=Phvul.006G111800 ID=Phvul.006G111800.1.v1.0 annot-version=v1.0	1	dicer-like 2	PF00636,PF02170,PF00035	GO:0003725	GO:0005622	GO:0003723	GO:0004525	GO:0006396	GO:0005515
miRNov441		gma-miR1515a	Phvul.006G127200.2		1.5	11.419	1	20	3012	3031	UCAUUUUGCGUGCAAUGAUC	GAUCAUUGCGCACAAAAUGA	Translation	pacid=27165430 locus=Phvul.006G127200 ID=Phvul.006G127200.2.v1.0 annot-version=v1.0	1	dicer-like 2	PF03368,PF00271,PF00636,PF02170,PF00270	GO:0003677	GO:0005524	GO:0003676	GO:0008026	GO:0004386	GO:0003723	GO:0004525	GO:0006396	GO:0005515	GO:0016891	GO:0016787
miRNov441		gma-miR1515a	Phvul.006G127200.1		1.5	11.419	1	20	3061	3080	UCAUUUUGCGUGCAAUGAUC	GAUCAUUGCGCACAAAAUGA	Translation	pacid=27165429 locus=Phvul.006G127200 ID=Phvul.006G127200.1.v1.0 annot-version=v1.0	1	dicer-like 2	PF03368,PF00271,PF00636,PF02170,PF00270	GO:0003677	GO:0005524	GO:0003676	GO:0008026	GO:0004386	GO:0003723	GO:0004525	GO:0006396	GO:0005515	GO:0016891	GO:0016787
miRNov441		gma-miR1515a	Phvul.008G067800.2		2.5	15.418	1	20	333	352	UCAUUUUGCGUGCAAUGAUC	GAUUGUUGCACGUAAAAUGC	Cleavage	pacid=27155901 locus=Phvul.008G067800 ID=Phvul.008G067800.2.v1.0 annot-version=v1.0	1	K+ efflux antiporter 2	PF02254,PF00999	GO:0015299	GO:0006812	GO:0055085	GO:0016021	GO:0006813
miRNov441		gma-miR1515a	Phvul.008G067800.1		2.5	15.418	1	20	333	352	UCAUUUUGCGUGCAAUGAUC	GAUUGUUGCACGUAAAAUGC	Cleavage	pacid=27155900 locus=Phvul.008G067800 ID=Phvul.008G067800.1.v1.0 annot-version=v1.0	1	K+ efflux antiporter 2	PF02254,PF00999	GO:0015299	GO:0006812	GO:0055085	GO:0016021	GO:0006813
miRNov441		gma-miR1515a	Phvul.002G293100.1		2.5	15.525	1	20	1002	1021	UCAUUUUGCGUGCAAUGAUC	GAUCGUUGAAUGCAAAGUGA	Cleavage	pacid=27169979 locus=Phvul.002G293100 ID=Phvul.002G293100.1.v1.0 annot-version=v1.0	1	D111/G-patch domain-containing protein	PF01585	GO:0003676	GO:0005622
miRNov441		gma-miR1515a	Phvul.009G119400.1		2.5	22.949	1	20	1946	1965	UCAUUUUGCGUGCAAUGAUC	GAUCAUUGAAGGCAAAAUGG	Translation	pacid=27147101 locus=Phvul.009G119400 ID=Phvul.009G119400.1.v1.0 annot-version=v1.0	1	glycosyl hydrolase family 35 protein	PF02140,PF01301	GO:0004553	GO:0005975	GO:0005529	GO:0004565	GO:0009341
miRNov441		gma-miR1515a	Phvul.006G127100.2		2.5	5.733	1	20	3095	3114	UCAUUUUGCGUGCAAUGAUC	GAUCAUUGCACAAAGAAUGA	Translation	pacid=27166120 locus=Phvul.006G127100 ID=Phvul.006G127100.2.v1.0 annot-version=v1.0	1	dicer-like 2	PF00636,PF03368,PF00271,PF02170,PF00270	GO:0003676	GO:0005524	GO:0008026	GO:0004386	GO:0003723	GO:0004525	GO:0006396	GO:0005515	GO:0016891	GO:0003677	GO:0016787
miRNov441		gma-miR1515a	Phvul.006G127100.3		2.5	5.733	1	20	3066	3085	UCAUUUUGCGUGCAAUGAUC	GAUCAUUGCACAAAGAAUGA	Translation	pacid=27166119 locus=Phvul.006G127100 ID=Phvul.006G127100.3.v1.0 annot-version=v1.0	1	dicer-like 2	PF00636,PF03368,PF00271,PF02170,PF00270	GO:0003676	GO:0005524	GO:0008026	GO:0004386	GO:0003723	GO:0004525	GO:0006396	GO:0005515	GO:0016891	GO:0003677	GO:0016787
miRNov441		gma-miR1515a	Phvul.006G127100.1		2.5	5.733	1	20	3246	3265	UCAUUUUGCGUGCAAUGAUC	GAUCAUUGCACAAAGAAUGA	Translation	pacid=27166121 locus=Phvul.006G127100 ID=Phvul.006G127100.1.v1.0 annot-version=v1.0	1	dicer-like 2	PF00636,PF03368,PF00271,PF02170,PF00270	GO:0003676	GO:0005524	GO:0008026	GO:0004386	GO:0003723	GO:0004525	GO:0006396	GO:0005515	GO:0016891	GO:0003677	GO:0016787
miRNov441		gma-miR1515a	Phvul.002G074200.3		3.0	19.498	1	20	454	473	UCAUUUUGCGUGCAAUGAUC	GAAUAUUGCACACAAAAUGG	Translation	pacid=27170669 locus=Phvul.002G074200 ID=Phvul.002G074200.3.v1.0 annot-version=v1.0	1	sterol 4-alpha-methyl-oxidase 2-1	PF04116	GO:0005506	GO:0016491	GO:0006633	GO:0055114
miRNov441		gma-miR1515a	Phvul.002G074200.2		3.0	19.498	1	20	575	594	UCAUUUUGCGUGCAAUGAUC	GAAUAUUGCACACAAAAUGG	Translation	pacid=27170668 locus=Phvul.002G074200 ID=Phvul.002G074200.2.v1.0 annot-version=v1.0	1	sterol 4-alpha-methyl-oxidase 2-1	PF04116	GO:0005506	GO:0016491	GO:0006633	GO:0055114
miRNov441		gma-miR1515a	Phvul.002G074200.1		3.0	19.498	1	20	647	666	UCAUUUUGCGUGCAAUGAUC	GAAUAUUGCACACAAAAUGG	Translation	pacid=27170667 locus=Phvul.002G074200 ID=Phvul.002G074200.1.v1.0 annot-version=v1.0	1	sterol 4-alpha-methyl-oxidase 2-1	PF04116	GO:0005506	GO:0016491	GO:0006633	GO:0055114
miRNov441		gma-miR1515a	Phvul.009G119600.1		3.0	20.602	1	20	1952	1971	UCAUUUUGCGUGCAAUGAUC	GAUCAUUGAGGGCAAAAUGG	Translation	pacid=27147238 locus=Phvul.009G119600 ID=Phvul.009G119600.1.v1.0 annot-version=v1.0	1	glycosyl hydrolase family 35 protein	PF02140,PF01301	GO:0004553	GO:0005975	GO:0005529	GO:0004565	GO:0009341
miRNov441		gma-miR1515a	Phvul.007G252700.1		3.0	10.891	1	20	1966	1985	UCAUUUUGCGUGCAAUGAUC	GAACGUUGCAUACAAAAUGA	Translation	pacid=27160483 locus=Phvul.007G252700 ID=Phvul.007G252700.1.v1.0 annot-version=v1.0	1	magnesium-chelatase subunit chlH, chloroplast, putative / Mg-protoporphyrin IX chelatase, putative (CHLH)	PF11965,PF02514	GO:0009058	GO:0016851
miRNov102		gma-miR169c	Phvul.005G156100.1		1.0	15.898	1	22	1207	1228	UGAGCCAAGGAUGACUUGCCGG	UUGGGAAGUCAUCCUUGGCUCA	Cleavage	pacid=27149793 locus=Phvul.005G156100 ID=Phvul.005G156100.1.v1.0 annot-version=v1.0	1	nuclear factor Y, subunit A3	PF02045	GO:0003700	GO:0006355	GO:0005634
miRNov102		gma-miR169c	Phvul.003G133100.1	OK	1.5	13.951	1	22	1358	1379	UGAGCCAAGGAUGACUUGCCGG	CUGGCAAAUCAUCCUUGGCUUA	Cleavage	pacid=27144865 locus=Phvul.003G133100 ID=Phvul.003G133100.1.v1.0 annot-version=v1.0	1	nuclear factor Y, subunit A3	PF02045	GO:0003700	GO:0006355	GO:0005634
miRNov102		gma-miR169c	Phvul.010G133300.2	OK	1.0	23.202	1	20	1440	1459	UGAGCCAAGGAUGACUUGCC	GGGAAGUCAUCCUUGGCUCA	Cleavage	pacid=27140253 locus=Phvul.010G133300 ID=Phvul.010G133300.2.v1.0 annot-version=v1.0	1	nuclear factor Y, subunit A3	PF02045	GO:0003700	GO:0006355	GO:0005634
miRNov102		gma-miR169c	Phvul.001G196800.4		1.0	16.534	1	20	1375	1394	UGAGCCAAGGAUGACUUGCC	GGCAACUCAUCCUUGGCUCA	Cleavage	pacid=27163570 locus=Phvul.001G196800 ID=Phvul.001G196800.4.v1.0 annot-version=v1.0	1	nuclear factor Y, subunit A10	PF02045	GO:0003700	GO:0006355	GO:0005634
miRNov102		gma-miR169c	Phvul.010G133300.1		1.0	23.202	1	20	1560	1579	UGAGCCAAGGAUGACUUGCC	GGGAAGUCAUCCUUGGCUCA	Cleavage	pacid=27140252 locus=Phvul.010G133300 ID=Phvul.010G133300.1.v1.0 annot-version=v1.0	1	nuclear factor Y, subunit A3	PF02045	GO:0003700	GO:0006355	GO:0005634
miRNov102		gma-miR169c	Phvul.007G267100.2		1.0	14.55	1	20	1273	1292	UGAGCCAAGGAUGACUUGCC	GGCAAAUCAUCCUUGGCUCA	Cleavage	pacid=27159983 locus=Phvul.007G267100 ID=Phvul.007G267100.2.v1.0 annot-version=v1.0	1	nuclear factor Y, subunit A2	PF02045	GO:0003700	GO:0006355	GO:0005634
miRNov102		gma-miR169c	Phvul.001G196800.3		1.0	16.534	1	20	1753	1772	UGAGCCAAGGAUGACUUGCC	GGCAACUCAUCCUUGGCUCA	Cleavage	pacid=27163569 locus=Phvul.001G196800 ID=Phvul.001G196800.3.v1.0 annot-version=v1.0	1	nuclear factor Y, subunit A10	PF02045	GO:0003700	GO:0006355	GO:0005634
miRNov102		gma-miR169c	Phvul.001G196800.1		1.0	16.534	1	20	1805	1824	UGAGCCAAGGAUGACUUGCC	GGCAACUCAUCCUUGGCUCA	Cleavage	pacid=27163571 locus=Phvul.001G196800 ID=Phvul.001G196800.1.v1.0 annot-version=v1.0	1	nuclear factor Y, subunit A10	PF02045	GO:0003700	GO:0006355	GO:0005634
miRNov102		gma-miR169c	Phvul.001G196800.2		1.0	16.534	1	20	1917	1936	UGAGCCAAGGAUGACUUGCC	GGCAACUCAUCCUUGGCUCA	Cleavage	pacid=27163568 locus=Phvul.001G196800 ID=Phvul.001G196800.2.v1.0 annot-version=v1.0	1	nuclear factor Y, subunit A10	PF02045	GO:0003700	GO:0006355	GO:0005634
miRNov102		gma-miR169c	Phvul.007G267100.1		1.0	14.55	1	20	1829	1848	UGAGCCAAGGAUGACUUGCC	GGCAAAUCAUCCUUGGCUCA	Cleavage	pacid=27159984 locus=Phvul.007G267100 ID=Phvul.007G267100.1.v1.0 annot-version=v1.0	1	nuclear factor Y, subunit A2	PF02045	GO:0003700	GO:0006355	GO:0005634
miRNov102		gma-miR169c	Phvul.011G211300.4		1.5	19.711	1	20	1050	1069	UGAGCCAAGGAUGACUUGCC	GGCAAAUCAUUCUUGGCUCA	Cleavage	pacid=27152861 locus=Phvul.011G211300 ID=Phvul.011G211300.4.v1.0 annot-version=v1.0	1	nuclear factor Y, subunit A1	PF02045	GO:0003700	GO:0006355	GO:0005634
miRNov102		gma-miR169c	Phvul.011G211300.1		1.5	19.537	1	20	1055	1074	UGAGCCAAGGAUGACUUGCC	GGCAAAUCAUUCUUGGCUCA	Cleavage	pacid=27152864 locus=Phvul.011G211300 ID=Phvul.011G211300.1.v1.0 annot-version=v1.0	1	nuclear factor Y, subunit A1	PF02045	GO:0003700	GO:0006355	GO:0005634
miRNov102		gma-miR169c	Phvul.011G211300.2		1.5	19.711	1	20	1113	1132	UGAGCCAAGGAUGACUUGCC	GGCAAAUCAUUCUUGGCUCA	Cleavage	pacid=27152862 locus=Phvul.011G211300 ID=Phvul.011G211300.2.v1.0 annot-version=v1.0	1	nuclear factor Y, subunit A1	PF02045	GO:0003700	GO:0006355	GO:0005634
miRNov102		gma-miR169c	Phvul.011G211300.3		1.5	19.537	1	20	1118	1137	UGAGCCAAGGAUGACUUGCC	GGCAAAUCAUUCUUGGCUCA	Cleavage	pacid=27152863 locus=Phvul.011G211300 ID=Phvul.011G211300.3.v1.0 annot-version=v1.0	1	nuclear factor Y, subunit A1	PF02045	GO:0003700	GO:0006355	GO:0005634
miRNov102		gma-miR169c	Phvul.011G036200.1		3.0	20.861	1	20	661	680	UGAGCCAAGGAUGACUUGCC	GUCAAGUGAUCUUUGGCUUA	Cleavage	pacid=27152185 locus=Phvul.011G036200 ID=Phvul.011G036200.1.v1.0 annot-version=v1.0	1	high-affinity nickel-transport family protein	PF03824	GO:0046872	GO:0030001	GO:0055085	GO:0016021
miRNov454		gma-miR171r	Phvul.002G036200.4		2.5	17.371	1	20	820	839	CGAGCCGAAUCAAUAUUACU	AGAAAUAUUGAUUCUGCUCG	Cleavage	pacid=27169778 locus=Phvul.002G036200 ID=Phvul.002G036200.4.v1.0 annot-version=v1.0	1	esterase/lipase/thioesterase family protein	PF00561	GO:0016788	GO:0009058	GO:0006505	GO:0006886	GO:0031227
miRNov454		gma-miR171r	Phvul.002G036200.5		2.5	17.371	1	20	858	877	CGAGCCGAAUCAAUAUUACU	AGAAAUAUUGAUUCUGCUCG	Cleavage	pacid=27169780 locus=Phvul.002G036200 ID=Phvul.002G036200.5.v1.0 annot-version=v1.0	1	esterase/lipase/thioesterase family protein	PF00561	GO:0016788	GO:0009058	GO:0006505	GO:0006886	GO:0031227
miRNov454		gma-miR171r	Phvul.002G036200.1		2.5	17.371	1	20	858	877	CGAGCCGAAUCAAUAUUACU	AGAAAUAUUGAUUCUGCUCG	Cleavage	pacid=27169779 locus=Phvul.002G036200 ID=Phvul.002G036200.1.v1.0 annot-version=v1.0	1	esterase/lipase/thioesterase family protein	PF00561	GO:0016788	GO:0009058	GO:0006505	GO:0006886	GO:0031227
miRNov454		gma-miR171r	Phvul.002G036200.3		2.5	17.371	1	20	820	839	CGAGCCGAAUCAAUAUUACU	AGAAAUAUUGAUUCUGCUCG	Cleavage	pacid=27169777 locus=Phvul.002G036200 ID=Phvul.002G036200.3.v1.0 annot-version=v1.0	1	esterase/lipase/thioesterase family protein	PF00561	GO:0016788	GO:0009058	GO:0006505	GO:0006886	GO:0031227
miRNov454		gma-miR171r	Phvul.002G036200.2		2.5	17.371	1	20	858	877	CGAGCCGAAUCAAUAUUACU	AGAAAUAUUGAUUCUGCUCG	Cleavage	pacid=27169776 locus=Phvul.002G036200 ID=Phvul.002G036200.2.v1.0 annot-version=v1.0	1	esterase/lipase/thioesterase family protein	PF00561	GO:0016788	GO:0009058	GO:0006505	GO:0006886	GO:0031227
miRNov454		gma-miR171r	Phvul.003G162300.1		3.0	17.915	1	20	922	941	CGAGCCGAAUCAAUAUUACU	GGUGAAAUUGAUACGGCUCG	Cleavage	pacid=27144418 locus=Phvul.003G162300 ID=Phvul.003G162300.1.v1.0 annot-version=v1.0	1	Tetratricopeptide repeat (TPR)-like superfamily protein	PF01535
miRNov137		gma-miR172f	Phvul.005G138300.2	OK	0.5	10.114	1	20	1429	1448	AGAAUCUUGAUGAUGCUGCA	UGCAGCAUCAUCAGGAUUCU	Cleavage	pacid=27148711 locus=Phvul.005G138300 ID=Phvul.005G138300.2.v1.0 annot-version=v1.0	1	related to AP2.7	PF00847	GO:0003700	GO:0006355
miRNov137		gma-miR172f	Phvul.005G138300.1	OK	0.5	10.114	1	20	1474	1493	AGAAUCUUGAUGAUGCUGCA	UGCAGCAUCAUCAGGAUUCU	Cleavage	pacid=27148710 locus=Phvul.005G138300 ID=Phvul.005G138300.1.v1.0 annot-version=v1.0	1	related to AP2.7	PF00847	GO:0003700	GO:0006355
miRNov137		gma-miR172f	Phvul.011G071100.2		0.5	11.33	1	20	1753	1772	AGAAUCUUGAUGAUGCUGCA	UGCAGCAUCAUCAGGAUUCU	Cleavage	pacid=27152560 locus=Phvul.011G071100 ID=Phvul.011G071100.2.v1.0 annot-version=v1.0	1	related to AP2.7	PF00847	GO:0003700	GO:0006355
miRNov137		gma-miR172f	Phvul.011G071100.1	OK	0.5	11.33	1	20	1798	1817	AGAAUCUUGAUGAUGCUGCA	UGCAGCAUCAUCAGGAUUCU	Cleavage	pacid=27152559 locus=Phvul.011G071100 ID=Phvul.011G071100.1.v1.0 annot-version=v1.0	1	related to AP2.7	PF00847	GO:0003700	GO:0006355
miRNov137		gma-miR172f	Phvul.005G132300.2		1.5	21.995	1	20	765	784	AGAAUCUUGAUGAUGCUGCA	UGUAGCAUCAUCAAGAUUCA	Cleavage	pacid=27149707 locus=Phvul.005G132300 ID=Phvul.005G132300.2.v1.0 annot-version=v1.0	1
miRNov137		gma-miR172f	Phvul.001G174400.1		1.5	9.626	1	20	1509	1528	AGAAUCUUGAUGAUGCUGCA	UGCAGCAUCAUCAGGAUUCC	Cleavage	pacid=27163589 locus=Phvul.001G174400 ID=Phvul.001G174400.1.v1.0 annot-version=v1.0	1	related to AP2.7	PF00847	GO:0003700	GO:0006355
miRNov137		gma-miR172f	Phvul.005G132300.1		1.5	21.995	1	20	765	784	AGAAUCUUGAUGAUGCUGCA	UGUAGCAUCAUCAAGAUUCA	Cleavage	pacid=27149706 locus=Phvul.005G132300 ID=Phvul.005G132300.1.v1.0 annot-version=v1.0	1
miRNov137		gma-miR172f	Phvul.002G016900.1		1.5	16.15	1	20	1870	1889	AGAAUCUUGAUGAUGCUGCA	UGCAGCAUCAUCAGGAUUCC	Cleavage	pacid=27167533 locus=Phvul.002G016900 ID=Phvul.002G016900.1.v1.0 annot-version=v1.0	1	Integrase-type DNA-binding superfamily protein	PF00847	GO:0003700	GO:0006355
miRNov137		gma-miR172f	Phvul.003G241900.1		1.5	16.463	1	20	1940	1959	AGAAUCUUGAUGAUGCUGCA	UGCAGCAUCAUCAGGAUUCC	Cleavage	pacid=27141828 locus=Phvul.003G241900 ID=Phvul.003G241900.1.v1.0 annot-version=v1.0	1	Integrase-type DNA-binding superfamily protein	PF00847	GO:0003700	GO:0006355
miRNov137		gma-miR172f	Phvul.007G240200.1		2.5	22.52	1	20	1504	1523	AGAAUCUUGAUGAUGCUGCA	AGCAGCAUCAUCAGGAUUCG	Cleavage	pacid=27161577 locus=Phvul.007G240200 ID=Phvul.007G240200.1.v1.0 annot-version=v1.0	1	related to AP2.7	PF00847	GO:0003700	GO:0006355
miRNov137		gma-miR172f	Phvul.001G033700.1		3.0	16.41	1	21	147	167	AGAAUCUUGAUGAUGCUGCAC	GUGGAGCAUCAUUAAGGUUCG	Cleavage	pacid=27162997 locus=Phvul.001G033700 ID=Phvul.001G033700.1.v1.0 annot-version=v1.0	1		PF10258
miRNov137		gma-miR172f	Phvul.001G033700.2		3.0	16.41	1	21	403	423	AGAAUCUUGAUGAUGCUGCAC	GUGGAGCAUCAUUAAGGUUCG	Cleavage	pacid=27162998 locus=Phvul.001G033700 ID=Phvul.001G033700.2.v1.0 annot-version=v1.0	1		PF10258
miRNov137		gma-miR172f	Phvul.003G229600.1		3.0	22.424	1	21	1793	1813	AGAAUCUUGAUGAUGCUGCAC	GUGUGGCAUUAUAAGGAUUCU	Translation	pacid=27141756 locus=Phvul.003G229600 ID=Phvul.003G229600.1.v1.0 annot-version=v1.0	1	NAC domain containing protein 71	PF02365	GO:0003677	GO:0006355
miRNov137		gma-miR172f	Phvul.011G079800.1		3.0	20.699	1	20	2985	3004	AGAAUCUUGAUGAUGCUGCA	UGUGGCAUCAUCAGGAUGCU	Cleavage	pacid=27152785 locus=Phvul.011G079800 ID=Phvul.011G079800.1.v1.0 annot-version=v1.0	1	Homeobox-leucine zipper family protein / lipid-binding START domain-containing protein	PF08670,PF01852,PF00046	GO:0003700	GO:0043565	GO:0006355
miRNov137		gma-miR172f	Phvul.007G120000.1		3.0	12.613	1	20	1398	1417	AGAAUCUUGAUGAUGCUGCA	UGCACCGUUGUCAAGAUUUU	Cleavage	pacid=27161360 locus=Phvul.007G120000 ID=Phvul.007G120000.1.v1.0 annot-version=v1.0	1	GDSL-like Lipase/Acylhydrolase superfamily protein	PF00657	GO:0016788	GO:0006629
miRNov137		gma-miR172f	Phvul.009G117500.1		3.0	21.175	1	20	1045	1064	AGAAUCUUGAUGAUGCUGCA	UGCAAUAUUGUCAAGAUUUU	Cleavage	pacid=27145893 locus=Phvul.009G117500 ID=Phvul.009G117500.1.v1.0 annot-version=v1.0	1	like heterochromatin protein (LHP1)	PF00385
miRNov137		gma-miR172f	Phvul.005G030900.1		2.5	14.78	1	20	1859	1878	AGAAUCUUGAUGAUGCUGCA	UGUAUCUUCAUCAAGAUUCU	Cleavage	pacid=27149167 locus=Phvul.005G030900 ID=Phvul.005G030900.1.v1.0 annot-version=v1.0	1	S-locus lectin protein kinase family protein	PF00954,PF00069,PF08276,PF01453	GO:0004672	GO:0005524	GO:0006468	GO:0048544	GO:0005529
miRNov137		gma-miR172f	Phvul.002G012700.1		3.0	12.83	1	21	460	480	AGAAUCUUGAUGAUGCUGCAC	GCGCUGCAUAAUCAAGAUUCU	Cleavage	pacid=27167926 locus=Phvul.002G012700 ID=Phvul.002G012700.1.v1.0 annot-version=v1.0	1	casein kinase alpha 1	PF00069	GO:0004672	GO:0005524	GO:0006468
miRNov13		gma-miR2111b	Phvul.001G094400.1		2.0	17.587	1	20	327	346	UAAUCUGCAUCCUGAGGUUU	UUACCUCAGGAUGCAGAUUA	Cleavage	pacid=27163021 locus=Phvul.001G094400 ID=Phvul.001G094400.1.v1.0 annot-version=v1.0	1	Galactose oxidase/kelch repeat superfamily protein	PF01344	GO:0005515
miRNov13		gma-miR2111b	Phvul.001G035800.1		3.0	16.31	1	20	1207	1226	UAAUCUGCAUCCUGAGGUUU	CAACUUUAGGCUGCAGAUUA	Translation	pacid=27162513 locus=Phvul.001G035800 ID=Phvul.001G035800.1.v1.0 annot-version=v1.0	1	zinc transporter 4 precursor	PF02535	GO:0046873	GO:0030001	GO:0055085	GO:0016020
miRNov13		gma-miR2111b	Phvul.004G099600.1		3.0	16.881	1	20	436	455	UAAUCUGCAUCCUGAGGUUU	AAACCUAAGGAUGCAGAAUG	Cleavage	pacid=27158123 locus=Phvul.004G099600 ID=Phvul.004G099600.1.v1.0 annot-version=v1.0	1	receptor like protein 43	PF00560	GO:0005515
miRNov13		gma-miR2111b	Phvul.003G036800.1		3.0	11.195	1	20	1937	1956	UAAUCUGCAUCCUGAGGUUU	AAACUUCAGGGUUUGGAUUA	Cleavage	pacid=27141940 locus=Phvul.003G036800 ID=Phvul.003G036800.1.v1.0 annot-version=v1.0	1	sugar transporter 1	PF00083	GO:0022857	GO:0055085	GO:0016021
miRNov13		gma-miR2111b	Phvul.006G030900.1		3.0	13.856	1	20	896	915	UAAUCUGCAUCCUGAGGUUU	AAACUUGAGGAUGAAGAUUA	Cleavage	pacid=27166527 locus=Phvul.006G030900 ID=Phvul.006G030900.1.v1.0 annot-version=v1.0	1	Calcium-dependent lipid-binding (CaLB domain) family protein	PF00168	GO:0005515
miRNov13		gma-miR2111b	Phvul.003G176600.1		3.0	19.567	1	20	1852	1871	UAAUCUGCAUCCUGAGGUUU	AAUCCUCAGGUUGCAGAUUC	Translation	pacid=27144714 locus=Phvul.003G176600 ID=Phvul.003G176600.1.v1.0 annot-version=v1.0	1	O-Glycosyl hydrolases family 17 protein	PF00332,PF02475,PF07983	GO:0004553	GO:0005975	GO:0016740
miRNov13		gma-miR2111b	Phvul.002G216200.1		3.0	15.528	1	20	1523	1542	UAAUCUGCAUCCUGAGGUUU	AAACUUCAGGACCCAGAUUG	Translation	pacid=27169531 locus=Phvul.002G216200 ID=Phvul.002G216200.1.v1.0 annot-version=v1.0	1	K+ efflux antiporter 3	PF02254,PF00999	GO:0015299	GO:0006812	GO:0055085	GO:0016021	GO:0006813
miRNov176		gma-miR396b-3p	Phvul.010G118500.1		2.5	11.777	1	20	2380	2399	CUCAAGAAAGCUGUGGGAGA	UUUUUCAUAGUUUUCUUGAG	Cleavage	pacid=27140533 locus=Phvul.010G118500 ID=Phvul.010G118500.1.v1.0 annot-version=v1.0	1	IQ-domain 17	PF00612	GO:0005515
miRNov176		gma-miR396b-3p	Phvul.003G189800.1		3.0	9.733	1	20	167	186	CUCAAGAAAGCUGUGGGAGA	ACUCCCACCGUUUUUUUGAG	Cleavage	pacid=27144403 locus=Phvul.003G189800 ID=Phvul.003G189800.1.v1.0 annot-version=v1.0	1	Pentatricopeptide repeat (PPR) superfamily protein	PF01535
miRNov176		gma-miR396b-3p	Phvul.011G025700.1		3.0	8.814	1	20	1398	1417	CUCAAGAAAGCUGUGGGAGA	UCUUCCAUAACUUUCUUGAA	Translation	pacid=27150740 locus=Phvul.011G025700 ID=Phvul.011G025700.1.v1.0 annot-version=v1.0	1	plasma membrane intrinsic protein 1A	PF00230	GO:0005215	GO:0006810	GO:0016020
miRNov176		gma-miR396b-3p	Phvul.009G045100.1		3.0	6.923	1	20	273	292	CUCAAGAAAGCUGUGGGAGA	CCUUCCACAACUUUCUUGGG	Translation	pacid=27147476 locus=Phvul.009G045100 ID=Phvul.009G045100.1.v1.0 annot-version=v1.0	1	30S ribosomal protein, putative	PF02482	GO:0005488	GO:0044238
miRNov176		gma-miR396b-3p	Phvul.005G138100.1		3.0	11.675	1	20	701	720	CUCAAGAAAGCUGUGGGAGA	UUUUCCUCAGCUUUCUUGAU	Cleavage	pacid=27150140 locus=Phvul.005G138100 ID=Phvul.005G138100.1.v1.0 annot-version=v1.0	1	Major facilitator superfamily protein	PF00854	GO:0005215	GO:0006857	GO:0016020
miRNov176		gma-miR396b-3p	Phvul.003G050800.1		3.0	17.825	1	20	1924	1943	CUCAAGAAAGCUGUGGGAGA	UUUCGCACAGCUUUCUAGAG	Cleavage	pacid=27143131 locus=Phvul.003G050800 ID=Phvul.003G050800.1.v1.0 annot-version=v1.0	1
miRNov176		gma-miR396b-3p	Phvul.002G290300.1		2.5	20.3	1	20	508	527	CUCAAGAAAGCUGUGGGAGA	UCUCCCAAGGCCUUCUUGAG	Translation	pacid=27168582 locus=Phvul.002G290300 ID=Phvul.002G290300.1.v1.0 annot-version=v1.0	1	acid-amino acid ligases;ligases;ATP binding;ATP binding;ligases	PF01225,PF02875,PF08245	GO:0005524	GO:0009058	GO:0016874
miRNov56		gma-miR482e	Phvul.010G151300.1		3.0	18.349	1	20	1430	1449	UGUGGGGGGAUUGGGAAGUA	UGCUUCUCAAUCUCCUCACC	Cleavage	pacid=27139824 locus=Phvul.010G151300 ID=Phvul.010G151300.1.v1.0 annot-version=v1.0	1	CASC3/Barentsz eIF4AIII binding	PF09405
miRNov56		gma-miR482e	Phvul.002G141800.1		3.0	3.85	1	20	1053	1072	UGUGGGGGGAUUGGGAAGUA	UGUUUCCUAAUCCUCCCAUG	Cleavage	pacid=27167681 locus=Phvul.002G141800 ID=Phvul.002G141800.1.v1.0 annot-version=v1.0	1	VQ motif-containing protein	PF05678
miRNov56		gma-miR482e	Phvul.001G167600.1		2.0	17.797	1	20	2036	2055	UGUGGGGGGAUUGGGAAGUA	UUCUUCCCCAUCCCCCCACA	Cleavage	pacid=27161861 locus=Phvul.001G167600 ID=Phvul.001G167600.1.v1.0 annot-version=v1.0	1	transducin family protein / WD-40 repeat family protein	PF00400	GO:0005515
miRNov56		gma-miR482e	Phvul.010G039900.1		2.5	12.198	1	20	265	284	UGUGGGGGGAUUGGGAAGUA	UUCUUCCCAAUCCUUCCGCA	Cleavage	pacid=27140424 locus=Phvul.010G039900 ID=Phvul.010G039900.1.v1.0 annot-version=v1.0	1	copper ion transmembrane transporters
miRNov56		gma-miR482e	Phvul.002G195700.1		3.0	12.345	1	20	366	385	UGUGGGGGGAUUGGGAAGUA	UACUUCUCAAUCCUUCAACA	Cleavage	pacid=27169493 locus=Phvul.002G195700 ID=Phvul.002G195700.1.v1.0 annot-version=v1.0	1
miRNov56		gma-miR482e	Phvul.002G195700.2		3.0	11.89	1	20	366	385	UGUGGGGGGAUUGGGAAGUA	UACUUCUCAAUCCUUCAACA	Cleavage	pacid=27169494 locus=Phvul.002G195700 ID=Phvul.002G195700.2.v1.0 annot-version=v1.0	1
miRNov56		gma-miR482e	Phvul.002G135000.1		3.0	22.84	1	20	822	841	UGUGGGGGGAUUGGGAAGUA	UAUUUUCCACUUCCUCCACA	Translation	pacid=27168516 locus=Phvul.002G135000 ID=Phvul.002G135000.1.v1.0 annot-version=v1.0	1	Ankyrin repeat family protein	PF00023	GO:0005515
miRNov56		gma-miR482e	Phvul.002G135000.2		3.0	22.84	1	20	621	640	UGUGGGGGGAUUGGGAAGUA	UAUUUUCCACUUCCUCCACA	Translation	pacid=27168515 locus=Phvul.002G135000 ID=Phvul.002G135000.2.v1.0 annot-version=v1.0	1	Ankyrin repeat family protein	PF00023	GO:0005515
miRNov56		gma-miR482e	Phvul.005G073200.1		3.0	0.619	1	20	882	901	UGUGGGGGGAUUGGGAAGUA	UACUUCCCAGCCUCCUUACA	Translation	pacid=27149914 locus=Phvul.005G073200 ID=Phvul.005G073200.1.v1.0 annot-version=v1.0	1	early nodulin-like protein 1	PF02298	GO:0005507	GO:0009055
miRNov56		gma-miR482e	Phvul.003G259600.1		3.0	20.838	1	20	226	245	UGUGGGGGGAUUGGGAAGUA	UCCUUCCCAAUCCUCUCGUA	Cleavage	pacid=27142003 locus=Phvul.003G259600 ID=Phvul.003G259600.1.v1.0 annot-version=v1.0	1
miRNov576		pvu-miR482-3p	Phvul.004G048000.1	OK	0.5	16.997	1	20	667	686	UUCCCAAUUCCGCCCAUUCC	GGAAUGGGCGGAGUUGGGAA	Cleavage	pacid=27158253 locus=Phvul.004G048000 ID=Phvul.004G048000.1.v1.0 annot-version=v1.0	1	NB-ARC domain-containing disease resistance protein	PF00931	GO:0043531	GO:0006915	GO:0005524
miRNov576		pvu-miR482-3p	Phvul.010G064700.1		2.5	21.187	1	22	569	590	UUCCCAAUUCCGCCCAUUCCUA	UAGGCAUGGGUGGGGUUGGGAA	Cleavage	pacid=27140594 locus=Phvul.010G064700 ID=Phvul.010G064700.1.v1.0 annot-version=v1.0	1	NB-ARC domain-containing disease resistance protein	PF00931	GO:0043531	GO:0006915	GO:0005524
miRNov576		pvu-miR482-3p	Phvul.005G072000.1		3.0	10.144	1	21	518	538	UUCCCAAUUCCGCCCAUUCCU	AGGGGUUGGGGGAAUUGGGAA	Cleavage	pacid=27148362 locus=Phvul.005G072000 ID=Phvul.005G072000.1.v1.0 annot-version=v1.0	1	Protein of unknown function (DUF616)	PF04765
miRNov576		pvu-miR482-3p	Phvul.010G025000.1		3.0	21.45	1	21	672	692	UUCCCAAUUCCGCCCAUUCCU	GGGAAUGGGAGGGAUUGGCAA	Cleavage	pacid=27140443 locus=Phvul.010G025000 ID=Phvul.010G025000.1.v1.0 annot-version=v1.0	1	Disease resistance protein (TIR-NBS-LRR class) family	PF01582,PF00931	GO:0043531	GO:0005515	GO:0007165	GO:0005622	GO:0045087	GO:0031224	GO:0004888	GO:0006915	GO:0005524
miRNov576		pvu-miR482-3p	Phvul.010G025700.1		3.0	14.906	1	21	645	665	UUCCCAAUUCCGCCCAUUCCU	GGGAAUGGGAGGGAUUGGUAA	Cleavage	pacid=27140493 locus=Phvul.010G025700 ID=Phvul.010G025700.1.v1.0 annot-version=v1.0	1	Disease resistance protein (TIR-NBS-LRR class) family	PF01582,PF00931	GO:0043531	GO:0005515	GO:0007165	GO:0005622	GO:0045087	GO:0031224	GO:0004888	GO:0006915	GO:0005524
miRNov576		pvu-miR482-3p	Phvul.010G008700.1		3.0	17.583	1	21	1759	1779	UUCCCAAUUCCGCCCAUUCCU	GGGGAUGGGAGGAAUUGGUAA	Cleavage	pacid=27139780 locus=Phvul.010G008700 ID=Phvul.010G008700.1.v1.0 annot-version=v1.0	1	Disease resistance protein (TIR-NBS-LRR class) family	PF01582,PF00931	GO:0043531	GO:0005515	GO:0007165	GO:0005622	GO:0045087	GO:0031224	GO:0004888	GO:0006915	GO:0005524
miRNov576		pvu-miR482-3p	Phvul.010G136700.1		3.0	23.899	1	21	810	830	UUCCCAAUUCCGCCCAUUCCU	GGGUAUGGGUGGAAUUGGUAA	Cleavage	pacid=27140167 locus=Phvul.010G136700 ID=Phvul.010G136700.1.v1.0 annot-version=v1.0	1	disease resistance protein (TIR-NBS-LRR class), putative	PF01582,PF07725,PF00931	GO:0043531	GO:0005515	GO:0007165	GO:0005622	GO:0045087	GO:0031224	GO:0004888	GO:0006915	GO:0005524
miRNov576		pvu-miR482-3p	Phvul.004G140400.1		3.0	19.379	1	20	661	680	UUCCCAAUUCCGCCCAUUCC	GGAAUGGGCGGUGUAGGGAA	Translation	pacid=27156597 locus=Phvul.004G140400 ID=Phvul.004G140400.1.v1.0 annot-version=v1.0	1	disease resistance protein (TIR-NBS-LRR class), putative	PF01582,PF00931	GO:0043531	GO:0005515	GO:0007165	GO:0005622	GO:0045087	GO:0031224	GO:0004888	GO:0006915	GO:0005524
miRNov576		pvu-miR482-3p	Phvul.004G137300.1		3.0	20.5	1	20	763	782	UUCCCAAUUCCGCCCAUUCC	GGAAUAGGUGGAAUGGGGAA	Cleavage	pacid=27157841 locus=Phvul.004G137300 ID=Phvul.004G137300.1.v1.0 annot-version=v1.0	1	Disease resistance protein (TIR-NBS-LRR class) family	PF01582,PF00560,PF00931	GO:0005515	GO:0043531	GO:0007165	GO:0005622	GO:0045087	GO:0031224	GO:0004888	GO:0006915	GO:0005524
miRNov324		zma-miR390a-3p	Phvul.002G251900.1		3.0	17.618	1	20	1598	1617	CGCUAUCUAUCCUGAGUUUC	GAAACUUAGGAUGGACAGUG	Cleavage	pacid=27168607 locus=Phvul.002G251900 ID=Phvul.002G251900.1.v1.0 annot-version=v1.0	1	Transcription factor jumonji (jmj) family protein / zinc finger (C5HC2 type) family protein	PF02373,PF02928,PF02375,PF05964,PF05965	GO:0005515	GO:0005634	GO:0003677
miRNov324		zma-miR390a-3p	Phvul.009G236800.1		3.0	19.664	1	20	2803	2822	CGCUAUCUAUCCUGAGUUUC	GAUACUCAAGAUAGAUAGCU	Cleavage	pacid=27145680 locus=Phvul.009G236800 ID=Phvul.009G236800.1.v1.0 annot-version=v1.0	1	PA-domain containing subtilase family protein	PF05922,PF00082,PF06280,PF02225	GO:0004252	GO:0006508	GO:0042802	GO:0043086	GO:0005618	GO:0016020
miRNov327		zma-miR390a-3p	Phvul.002G251900.1		3.0	17.618	1	20	1598	1617	CGCUAUCUAUCCUGAGUUUC	GAAACUUAGGAUGGACAGUG	Cleavage	pacid=27168607 locus=Phvul.002G251900 ID=Phvul.002G251900.1.v1.0 annot-version=v1.0	1	Transcription factor jumonji (jmj) family protein / zinc finger (C5HC2 type) family protein	PF02373,PF02928,PF02375,PF05964,PF05965	GO:0005515	GO:0005634	GO:0003677
miRNov327		zma-miR390a-3p	Phvul.009G236800.1		3.0	19.664	1	20	2803	2822	CGCUAUCUAUCCUGAGUUUC	GAUACUCAAGAUAGAUAGCU	Cleavage	pacid=27145680 locus=Phvul.009G236800 ID=Phvul.009G236800.1.v1.0 annot-version=v1.0	1	PA-domain containing subtilase family protein	PF05922,PF00082,PF06280,PF02225	GO:0004252	GO:0006508	GO:0042802	GO:0043086	GO:0005618	GO:0016020
miRNov48		zma-miR390a-3p	Phvul.004G095600.1		3.0	17.337	1	21	231	251	CGCUAUCUAUCUUGAGCUUCA	UGAAGUUCGAGAUAGAUGACG	Cleavage	pacid=27157008 locus=Phvul.004G095600 ID=Phvul.004G095600.1.v1.0 annot-version=v1.0	1	RAD3-like DNA-binding helicase protein	PF06777,PF06733	GO:0003677	GO:0004003	GO:0005524	GO:0005634	GO:0016818	GO:0006289
miRNov48		zma-miR390a-3p	Phvul.003G227000.1		3.0	17.299	1	21	444	464	CGCUAUCUAUCUUGAGCUUCA	UGAAGAUCAAGAUGGAUGGCA	Cleavage	pacid=27142274 locus=Phvul.003G227000 ID=Phvul.003G227000.1.v1.0 annot-version=v1.0	1		PF09412	GO:0016788
miRNov48		zma-miR390a-3p	Phvul.010G025400.2		2.5	14.88	1	20	806	825	CGCUAUCUAUCUUGAGCUUC	AAAGGUCGAGAUAGAUAGCG	Cleavage	pacid=27141297 locus=Phvul.010G025400 ID=Phvul.010G025400.2.v1.0 annot-version=v1.0	1	Disease resistance protein (TIR-NBS-LRR class) family	PF00931	GO:0043531	GO:0006915	GO:0005524
miRNov48		zma-miR390a-3p	Phvul.010G025400.1		2.5	14.88	1	20	883	902	CGCUAUCUAUCUUGAGCUUC	AAAGGUCGAGAUAGAUAGCG	Cleavage	pacid=27141296 locus=Phvul.010G025400 ID=Phvul.010G025400.1.v1.0 annot-version=v1.0	1	Disease resistance protein (TIR-NBS-LRR class) family	PF01582,PF00931	GO:0043531	GO:0005515	GO:0007165	GO:0005622	GO:0045087	GO:0031224	GO:0004888	GO:0006915	GO:0005524
miRNov48		zma-miR390a-3p	Phvul.009G052600.1		3.0	20.513	1	20	1598	1617	CGCUAUCUAUCUUGAGCUUC	GAAGCUCAAGAUGGAUGUUG	Cleavage	pacid=27148300 locus=Phvul.009G052600 ID=Phvul.009G052600.1.v1.0 annot-version=v1.0	1	Pentatricopeptide repeat (PPR) superfamily protein	PF01535
miRNov48		zma-miR390a-3p	Phvul.007G249200.1		3.0	12.819	1	20	1655	1674	CGCUAUCUAUCUUGAGCUUC	GGAUUUCAAGAUAGAUAGCA	Cleavage	pacid=27160146 locus=Phvul.007G249200 ID=Phvul.007G249200.1.v1.0 annot-version=v1.0	1	DHFS-FPGS homolog C	PF08245	GO:0005524	GO:0009058	GO:0009396	GO:0004326
miRNov48		zma-miR390a-3p	Phvul.009G236800.1		3.0	19.664	1	20	2803	2822	CGCUAUCUAUCUUGAGCUUC	GAUACUCAAGAUAGAUAGCU	Cleavage	pacid=27145680 locus=Phvul.009G236800 ID=Phvul.009G236800.1.v1.0 annot-version=v1.0	1	PA-domain containing subtilase family protein	PF05922,PF00082,PF06280,PF02225	GO:0004252	GO:0006508	GO:0042802	GO:0043086	GO:0005618	GO:0016020
miRNov358		aly-miR395e-5p	Phvul.004G085500.1		2.0	19.228	1	20	1924	1943	AGUUCCUCUGAGCACUUCAC	GUUAAGUGUUCAGAGGAAUU	Cleavage	pacid=27158120 locus=Phvul.004G085500 ID=Phvul.004G085500.1.v1.0 annot-version=v1.0	1	sucrose-proton symporter 2
miRNov358		aly-miR395e-5p	Phvul.004G085500.2		2.0	19.228	1	20	2055	2074	AGUUCCUCUGAGCACUUCAC	GUUAAGUGUUCAGAGGAAUU	Cleavage	pacid=27158121 locus=Phvul.004G085500 ID=Phvul.004G085500.2.v1.0 annot-version=v1.0	1	sucrose-proton symporter 2	PF03209
miRNov358		aly-miR395e-5p	Phvul.007G255000.1		3.0	20.097	1	21	417	437	AGUUCCUCUGAGCACUUCACA	UUUGAGGUGUUUGGAGGAACU	Cleavage	pacid=27161458 locus=Phvul.007G255000 ID=Phvul.007G255000.1.v1.0 annot-version=v1.0	1	RING/FYVE/PHD zinc finger superfamily protein	PF00249	GO:0003677
miRNov358		aly-miR395e-5p	Phvul.005G154500.1	OK	3.0	20.334	1	20	1090	1109	AGUUCCUCUGAGCACUUCAC	GUGAAGUGCUUGGAGGAGUG	Cleavage	pacid=27149575 locus=Phvul.005G154500 ID=Phvul.005G154500.1.v1.0 annot-version=v1.0	1	GRAS family transcription factor	PF03514
miRNov358		aly-miR395e-5p	Phvul.006G094300.1		3.0	15.359	1	21	1128	1148	AGUUCCUCUGAGCACUUCACA	UGUGAAGUUCCUAGAGGAAUU	Translation	pacid=27165221 locus=Phvul.006G094300 ID=Phvul.006G094300.1.v1.0 annot-version=v1.0	1	ATP binding microtubule motor family protein	PF00225	GO:0003777	GO:0005524	GO:0007018
miRNov358		aly-miR395e-5p	Phvul.010G101200.1		3.0	22.159	1	20	2368	2387	AGUUCCUCUGAGCACUUCAC	AUCAAGUGCUUGGAGGAACU	Cleavage	pacid=27140241 locus=Phvul.010G101200 ID=Phvul.010G101200.1.v1.0 annot-version=v1.0	1	disease resistance protein (TIR-NBS-LRR class), putative	PF01582,PF07725,PF00560,PF00931	GO:0005515	GO:0043531	GO:0007165	GO:0005622	GO:0045087	GO:0031224	GO:0004888	GO:0006915	GO:0005524
miRNov358		aly-miR395e-5p	Phvul.009G149300.1		2.5	14.348	1	20	142	161	AGUUCCUCUGAGCACUUCAC	GUGAAGAGCGCAGAGGAAUU	Translation	pacid=27147670 locus=Phvul.009G149300 ID=Phvul.009G149300.1.v1.0 annot-version=v1.0	1	SKP1-like 12	PF01466	GO:0006511
miRNov358		aly-miR395e-5p	Phvul.011G064400.1		3.0	22.825	1	20	2188	2207	AGUUCCUCUGAGCACUUCAC	GUGAAGUGCGCAGAGCAAUU	Translation	pacid=27151207 locus=Phvul.011G064400 ID=Phvul.011G064400.1.v1.0 annot-version=v1.0	1	U-box domain-containing protein kinase family protein	PF07714,PF04564	GO:0004672	GO:0005524	GO:0006468	GO:0004842	GO:0016567	GO:0000151
miRNov358		aly-miR395e-5p	Phvul.007G124500.2		2.5	19.147	1	20	162	181	AGUUCCUCUGAGCACUUCAC	GUGAAGUUCUCAAAGGAGCU	Cleavage	pacid=27159526 locus=Phvul.007G124500 ID=Phvul.007G124500.2.v1.0 annot-version=v1.0	1	phosphate 1	PF03105,PF03124	GO:0016021
miRNov358		aly-miR395e-5p	Phvul.007G124500.1		2.5	19.147	1	20	162	181	AGUUCCUCUGAGCACUUCAC	GUGAAGUUCUCAAAGGAGCU	Cleavage	pacid=27159525 locus=Phvul.007G124500 ID=Phvul.007G124500.1.v1.0 annot-version=v1.0	1	phosphate 1	PF03105,PF03124	GO:0016021
miRNov358		aly-miR395e-5p	Phvul.001G230200.1		3.0	18.734	1	21	1233	1253	AGUUCCUCUGAGCACUUCACA	UGAGAAGUCCGCAGAGGAACU	Translation	pacid=27163296 locus=Phvul.001G230200 ID=Phvul.001G230200.1.v1.0 annot-version=v1.0	1	ALWAYS EARLY 4	PF00076	GO:0003676
miRNov358		aly-miR395e-5p	Phvul.009G061500.1		3.0	22.676	1	20	532	551	AGUUCCUCUGAGCACUUCAC	GUGAACUGCUUCGAGGAAUU	Translation	pacid=27145900 locus=Phvul.009G061500 ID=Phvul.009G061500.1.v1.0 annot-version=v1.0	1	cytochrome P450, family 82, subfamily C, polypeptide 4	PF00067	GO:0005506	GO:0009055	GO:0016705	GO:0020037	GO:0055114
miRNov578		csi-miR477c	Phvul.011G160000.1		2.5	15.55	1	21	2789	2809	UCCCUCAAAGGCUUCCAGUAU	ACACUGGAAGCCUUAGAGGGA	Cleavage	pacid=27151942 locus=Phvul.011G160000 ID=Phvul.011G160000.1.v1.0 annot-version=v1.0	1	tetratricopetide-repeat thioredoxin-like 1	PF00085,PF00515	GO:0045454	GO:0005515
miRNov578		csi-miR477c	Phvul.004G130300.1		3.0	18.742	1	20	370	389	UCCCUCAAAGGCUUCCAGUA	AAGUGGAAGCCUUUGAGGGC	Cleavage	pacid=27158369 locus=Phvul.004G130300 ID=Phvul.004G130300.1.v1.0 annot-version=v1.0	1	plastid movement impaired1
miRNov578		csi-miR477c	Phvul.003G102300.1		3.0	21.007	1	20	1749	1768	UCCCUCAAAGGCUUCCAGUA	GAUUGGCAGUCUUUGAGGGA	Cleavage	pacid=27143162 locus=Phvul.003G102300 ID=Phvul.003G102300.1.v1.0 annot-version=v1.0	1	Tetratricopeptide repeat (TPR)-like superfamily protein	PF01535
miRNov574		gma-miR1512a	Phvul.002G084500.1		1.5	10.544	1	20	776	795	UAACUGAAUAUUCUUAAAGC	GUUUUAAGAAAAUUCAGUUA	Translation	pacid=27170910 locus=Phvul.002G084500 ID=Phvul.002G084500.1.v1.0 annot-version=v1.0	1	Ribonuclease T2 family protein	PF00445	GO:0003723	GO:0033897
miRNov574		gma-miR1512a	Phvul.002G311800.1		2.5	15.626	1	20	2473	2492	UAACUGAAUAUUCUUAAAGC	GUUUUAAGAUUAUUCAGUUU	Translation	pacid=27170135 locus=Phvul.002G311800 ID=Phvul.002G311800.1.v1.0 annot-version=v1.0	1	Transducin/WD40 repeat-like superfamily protein	PF00400,PF04564	GO:0005515	GO:0004842	GO:0016567	GO:0000151
miRNov574		gma-miR1512a	Phvul.009G174100.1		3.0	11.637	1	20	1356	1375	UAACUGAAUAUUCUUAAAGC	CCUUCAAGAAUAUUCAGUUC	Cleavage	pacid=27147851 locus=Phvul.009G174100 ID=Phvul.009G174100.1.v1.0 annot-version=v1.0	1	Protein kinase superfamily protein	PF07714	GO:0004672	GO:0005524	GO:0006468
miRNov574		gma-miR1512a	Phvul.011G210800.1		3.0	13.653	1	20	15	34	UAACUGAAUAUUCUUAAAGC	GCAUUGAGAAUAUUUGGUUG	Cleavage	pacid=27150854 locus=Phvul.011G210800 ID=Phvul.011G210800.1.v1.0 annot-version=v1.0	1	SNF2 domain-containing protein / helicase domain-containing protein	PF00176,PF00271	GO:0003677	GO:0005524	GO:0003676	GO:0004386	GO:0016787
miRNov574		gma-miR1512a	Phvul.005G172200.1		3.0	19.08	1	20	2420	2439	UAACUGAAUAUUCUUAAAGC	GUUUCAAGAAUUUUUAGUUA	Translation	pacid=27148729 locus=Phvul.005G172200 ID=Phvul.005G172200.1.v1.0 annot-version=v1.0	1	CASC3/Barentsz eIF4AIII binding	PF09405
miRNov429		gma-miR156z	Phvul.011G191300.1		1.0	22.393	1	21	1345	1365	AUUGGAGUGAAGGGAGCACCA	UGGAGCUCCCUUCACUCCAAU	Cleavage	pacid=27152852 locus=Phvul.011G191300 ID=Phvul.011G191300.1.v1.0 annot-version=v1.0	1	myb domain protein 33	PF00249	GO:0003677
miRNov429		gma-miR156z	Phvul.001G096600.1		3.0	14.942	1	21	1578	1598	AUUGGAGUGAAGGGAGCACCA	UGGUGUUUCUUUUGCUCUAAU	Cleavage	pacid=27164754 locus=Phvul.001G096600 ID=Phvul.001G096600.1.v1.0 annot-version=v1.0	1	Protein kinase superfamily protein	PF07714	GO:0004672	GO:0005524	GO:0006468
miRNov429		gma-miR156z	Phvul.001G096600.2		3.0	14.942	1	21	1445	1465	AUUGGAGUGAAGGGAGCACCA	UGGUGUUUCUUUUGCUCUAAU	Cleavage	pacid=27164755 locus=Phvul.001G096600 ID=Phvul.001G096600.2.v1.0 annot-version=v1.0	1	Protein kinase superfamily protein	PF00069	GO:0004672	GO:0005524	GO:0006468
miRNov429		gma-miR156z	Phvul.005G012900.1		2.0	16.917	1	20	1149	1168	AUUGGAGUGAAGGGAGCACC	AGAGCUCCCUUCACUCCAAU	Cleavage	pacid=27150347 locus=Phvul.005G012900 ID=Phvul.005G012900.1.v1.0 annot-version=v1.0	1	myb domain protein 65	PF00249	GO:0003677
miRNov429		gma-miR156z	Phvul.005G053800.1		3.0	4.835	1	20	229	248	AUUGGAGUGAAGGGAGCACC	UCUGCUCCCUUCACUCCAAC	Cleavage	pacid=27148558 locus=Phvul.005G053800 ID=Phvul.005G053800.1.v1.0 annot-version=v1.0	1	Pentatricopeptide repeat (PPR) superfamily protein	PF01535
miRNov429		gma-miR156z	Phvul.002G190900.1		3.0	16.642	1	21	1037	1057	AUUGGAGUGAAGGGAGCACCA	UGGUGUUCCCUUUUUUUCAAU	Cleavage	pacid=27168562 locus=Phvul.002G190900 ID=Phvul.002G190900.1.v1.0 annot-version=v1.0	1	FtsH extracellular protease family	PF01434,PF06480,PF00004	GO:0005524	GO:0004222	GO:0006508	GO:0008270	GO:0016021	GO:0016887
miRNov429		gma-miR156z	Phvul.002G283800.1		3.0	12.809	1	21	227	247	AUUGGAGUGAAGGGAGCACCA	UGCUGCACUCUUCACUUCAAU	Cleavage	pacid=27167751 locus=Phvul.002G283800 ID=Phvul.002G283800.1.v1.0 annot-version=v1.0	1	Nodulin MtN3 family protein	PF03083	GO:0016021
miRNov429		gma-miR156z	Phvul.006G127700.1		3.0	15.968	1	20	2526	2545	AUUGGAGUGAAGGGAGCACC	GUUGCUCUCUUCAUUUUAAU	Cleavage	pacid=27165233 locus=Phvul.006G127700 ID=Phvul.006G127700.1.v1.0 annot-version=v1.0	1	Leucine-rich receptor-like protein kinase family protein	PF07714,PF00560,PF08263	GO:0004672	GO:0005524	GO:0006468	GO:0005515
miRNov429		gma-miR156z	Phvul.006G127700.2		3.0	15.968	1	20	2461	2480	AUUGGAGUGAAGGGAGCACC	GUUGCUCUCUUCAUUUUAAU	Cleavage	pacid=27165232 locus=Phvul.006G127700 ID=Phvul.006G127700.2.v1.0 annot-version=v1.0	1	Leucine-rich receptor-like protein kinase family protein	PF07714,PF00560,PF08263	GO:0004672	GO:0005524	GO:0006468	GO:0005515
miRNov100		gma-miR169c	Phvul.001G196800.4		2.0	14.192	1	23	1342	1364	UUGAGCCAAGGAUGGCUUGCCGG	UUGGCAAUCCAUCCUUGGCUCAU	Cleavage	pacid=27163570 locus=Phvul.001G196800 ID=Phvul.001G196800.4.v1.0 annot-version=v1.0	1	nuclear factor Y, subunit A10	PF02045	GO:0003700	GO:0006355	GO:0005634
miRNov100		gma-miR169c	Phvul.001G196800.3		2.0	14.192	1	23	1720	1742	UUGAGCCAAGGAUGGCUUGCCGG	UUGGCAAUCCAUCCUUGGCUCAU	Cleavage	pacid=27163569 locus=Phvul.001G196800 ID=Phvul.001G196800.3.v1.0 annot-version=v1.0	1	nuclear factor Y, subunit A10	PF02045	GO:0003700	GO:0006355	GO:0005634
miRNov100		gma-miR169c	Phvul.001G196800.1		2.0	14.192	1	23	1772	1794	UUGAGCCAAGGAUGGCUUGCCGG	UUGGCAAUCCAUCCUUGGCUCAU	Cleavage	pacid=27163571 locus=Phvul.001G196800 ID=Phvul.001G196800.1.v1.0 annot-version=v1.0	1	nuclear factor Y, subunit A10	PF02045	GO:0003700	GO:0006355	GO:0005634
miRNov100		gma-miR169c	Phvul.001G196800.2		2.0	14.192	1	23	1884	1906	UUGAGCCAAGGAUGGCUUGCCGG	UUGGCAAUCCAUCCUUGGCUCAU	Cleavage	pacid=27163568 locus=Phvul.001G196800 ID=Phvul.001G196800.2.v1.0 annot-version=v1.0	1	nuclear factor Y, subunit A10	PF02045	GO:0003700	GO:0006355	GO:0005634
miRNov100		gma-miR169c	Phvul.005G156100.1		2.5	15.201	1	23	1207	1229	UUGAGCCAAGGAUGGCUUGCCGG	UUGGGAAGUCAUCCUUGGCUCAU	Cleavage	pacid=27149793 locus=Phvul.005G156100 ID=Phvul.005G156100.1.v1.0 annot-version=v1.0	1	nuclear factor Y, subunit A3	PF02045	GO:0003700	GO:0006355	GO:0005634
miRNov100		gma-miR169c	Phvul.003G133100.1		3.0	14.162	1	23	1358	1380	UUGAGCCAAGGAUGGCUUGCCGG	CUGGCAAAUCAUCCUUGGCUUAU	Cleavage	pacid=27144865 locus=Phvul.003G133100 ID=Phvul.003G133100.1.v1.0 annot-version=v1.0	1	nuclear factor Y, subunit A3	PF02045	GO:0003700	GO:0006355	GO:0005634
miRNov100		gma-miR169c	Phvul.010G133300.2		2.5	23.338	1	21	1440	1460	UUGAGCCAAGGAUGGCUUGCC	GGGAAGUCAUCCUUGGCUCAU	Cleavage	pacid=27140253 locus=Phvul.010G133300 ID=Phvul.010G133300.2.v1.0 annot-version=v1.0	1	nuclear factor Y, subunit A3	PF02045	GO:0003700	GO:0006355	GO:0005634
miRNov100		gma-miR169c	Phvul.010G133300.1		2.5	23.338	1	21	1560	1580	UUGAGCCAAGGAUGGCUUGCC	GGGAAGUCAUCCUUGGCUCAU	Cleavage	pacid=27140252 locus=Phvul.010G133300 ID=Phvul.010G133300.1.v1.0 annot-version=v1.0	1	nuclear factor Y, subunit A3	PF02045	GO:0003700	GO:0006355	GO:0005634
miRNov100		gma-miR169c	Phvul.007G267100.2		2.5	14.688	1	21	1273	1293	UUGAGCCAAGGAUGGCUUGCC	GGCAAAUCAUCCUUGGCUCAC	Cleavage	pacid=27159983 locus=Phvul.007G267100 ID=Phvul.007G267100.2.v1.0 annot-version=v1.0	1	nuclear factor Y, subunit A2	PF02045	GO:0003700	GO:0006355	GO:0005634
miRNov100		gma-miR169c	Phvul.007G267100.1		2.5	14.688	1	21	1829	1849	UUGAGCCAAGGAUGGCUUGCC	GGCAAAUCAUCCUUGGCUCAC	Cleavage	pacid=27159984 locus=Phvul.007G267100 ID=Phvul.007G267100.1.v1.0 annot-version=v1.0	1	nuclear factor Y, subunit A2	PF02045	GO:0003700	GO:0006355	GO:0005634
miRNov100		gma-miR169c	Phvul.011G211300.4		2.5	18.71	1	21	1050	1070	UUGAGCCAAGGAUGGCUUGCC	GGCAAAUCAUUCUUGGCUCAG	Cleavage	pacid=27152861 locus=Phvul.011G211300 ID=Phvul.011G211300.4.v1.0 annot-version=v1.0	1	nuclear factor Y, subunit A1	PF02045	GO:0003700	GO:0006355	GO:0005634
miRNov100		gma-miR169c	Phvul.011G211300.1		2.5	21.417	1	21	1055	1075	UUGAGCCAAGGAUGGCUUGCC	GGCAAAUCAUUCUUGGCUCAG	Cleavage	pacid=27152864 locus=Phvul.011G211300 ID=Phvul.011G211300.1.v1.0 annot-version=v1.0	1	nuclear factor Y, subunit A1	PF02045	GO:0003700	GO:0006355	GO:0005634
miRNov100		gma-miR169c	Phvul.011G211300.2		2.5	18.71	1	21	1113	1133	UUGAGCCAAGGAUGGCUUGCC	GGCAAAUCAUUCUUGGCUCAG	Cleavage	pacid=27152862 locus=Phvul.011G211300 ID=Phvul.011G211300.2.v1.0 annot-version=v1.0	1	nuclear factor Y, subunit A1	PF02045	GO:0003700	GO:0006355	GO:0005634
miRNov100		gma-miR169c	Phvul.011G211300.3		2.5	21.417	1	21	1118	1138	UUGAGCCAAGGAUGGCUUGCC	GGCAAAUCAUUCUUGGCUCAG	Cleavage	pacid=27152863 locus=Phvul.011G211300 ID=Phvul.011G211300.3.v1.0 annot-version=v1.0	1	nuclear factor Y, subunit A1	PF02045	GO:0003700	GO:0006355	GO:0005634
miRNov100		gma-miR169c	Phvul.008G272600.1		2.5	17.976	1	20	1678	1697	UUGAGCCAAGGAUGGCUUGC	AGAAGCCAUCUUUGGCUCAA	Cleavage	pacid=27155402 locus=Phvul.008G272600 ID=Phvul.008G272600.1.v1.0 annot-version=v1.0	1	microtubule-associated proteins 65-1	PF03999
miRNov100		gma-miR169c	Phvul.003G021000.1		2.5	21.355	1	23	996	1018	UUGAGCCAAGGAUGGCUUGCCGG	CUCGCAAGGCAUCAUUGGCUCGA	Translation	pacid=27144410 locus=Phvul.003G021000 ID=Phvul.003G021000.1.v1.0 annot-version=v1.0	1	jasmonate-zim-domain protein 3	PF09425,PF06200	GO:0005515
miRNov359		gma-miR395h	Phvul.001G250700.1		0.5	11.455	1	20	90	109	UGAAGUGUUUGGGGGAACUU	AAGUUCUCCCAAACACUUCA	Cleavage	pacid=27164428 locus=Phvul.001G250700 ID=Phvul.001G250700.1.v1.0 annot-version=v1.0	1	slufate transporter 2;1	PF01740,PF00916	GO:0005215	GO:0006810	GO:0055085	GO:0016021
miRNov359		gma-miR395h	Phvul.007G062900.1		1.5	17.524	1	20	519	538	UGAAGUGUUUGGGGGAACUU	GAGUUCCUCCAAACGCUUCA	Cleavage	pacid=27161269 locus=Phvul.007G062900 ID=Phvul.007G062900.1.v1.0 annot-version=v1.0	1	ATP sulfurylase 1	PF01747	GO:0004781	GO:0000103
miRNov359		gma-miR395h	Phvul.008G170700.1		1.0	14.82	1	20	200	219	UGAAGUGUUUGGGGGAACUU	AAGUUCACCCAAACACUUCA	Cleavage	pacid=27154394 locus=Phvul.008G170700 ID=Phvul.008G170700.1.v1.0 annot-version=v1.0	1	slufate transporter 2;1	PF01740,PF00916	GO:0005215	GO:0006810	GO:0055085	GO:0016021
miRNov359		gma-miR395h	Phvul.001G245900.1		2.5	15.508	1	20	2163	2182	UGAAGUGUUUGGGGGAACUU	AAGUUCCUUCAGACACUUCU	Cleavage	pacid=27161784 locus=Phvul.001G245900 ID=Phvul.001G245900.1.v1.0 annot-version=v1.0	1	Glycosyl hydrolase family 85	PF03644	GO:0033925	GO:0005737
miRNov359		gma-miR395h	Phvul.006G048800.2		2.5	18.582	1	20	1648	1667	UGAAGUGUUUGGGGGAACUU	AAGUUUUCCCAGAUAUUUCA	Cleavage	pacid=27166476 locus=Phvul.006G048800 ID=Phvul.006G048800.2.v1.0 annot-version=v1.0	1	histidine acid phosphatase family protein	PF00328	GO:0003993
miRNov359		gma-miR395h	Phvul.006G048800.3		2.5	20.28	1	20	1648	1667	UGAAGUGUUUGGGGGAACUU	AAGUUUUCCCAGAUAUUUCA	Cleavage	pacid=27166474 locus=Phvul.006G048800 ID=Phvul.006G048800.3.v1.0 annot-version=v1.0	1	histidine acid phosphatase family protein	PF00328	GO:0003993
miRNov359		gma-miR395h	Phvul.006G048800.1		2.5	20.28	1	20	1651	1670	UGAAGUGUUUGGGGGAACUU	AAGUUUUCCCAGAUAUUUCA	Cleavage	pacid=27166475 locus=Phvul.006G048800 ID=Phvul.006G048800.1.v1.0 annot-version=v1.0	1	histidine acid phosphatase family protein	PF00328	GO:0003993
miRNov359		gma-miR395h	Phvul.007G118500.1		3.0	20.689	1	20	590	609	UGAAGUGUUUGGGGGAACUU	GAGUUUCCUUAAAUACUUUA	Cleavage	pacid=27161275 locus=Phvul.007G118500 ID=Phvul.007G118500.1.v1.0 annot-version=v1.0	1	zinc finger protein 1	PF00642	GO:0003676	GO:0008270
miRNov359		gma-miR395h	Phvul.007G100100.1		3.0	15.4	1	20	797	816	UGAAGUGUUUGGGGGAACUU	AGGUUUCCCCACACACUUUG	Translation	pacid=27161727 locus=Phvul.007G100100 ID=Phvul.007G100100.1.v1.0 annot-version=v1.0	1	myb domain protein 3	PF00249	GO:0003677
miRNov359		gma-miR395h	Phvul.008G264700.1		3.0	20.887	1	20	735	754	UGAAGUGUUUGGGGGAACUU	GAGGUUCUCCAAAUACUUCA	Cleavage	pacid=27153124 locus=Phvul.008G264700 ID=Phvul.008G264700.1.v1.0 annot-version=v1.0	1	alpha-crystallin domain 32.1	PF00011
miRNov359		gma-miR395h	Phvul.005G135600.1		3.0	10.354	1	20	1168	1187	UGAAGUGUUUGGGGGAACUU	AAGUUCCUCCCAGUAUUUCA	Translation	pacid=27149283 locus=Phvul.005G135600 ID=Phvul.005G135600.1.v1.0 annot-version=v1.0	1	PDI-like 1-4	PF00085	GO:0045454
miRNov364		gma-miR4415a-3p	Phvul.008G206900.1		1.5	19.921	1	20	145	164	UUGAUUCUCAUCACAACAUG	CAAGUUGUGAUGGGAAUCAA	Cleavage	pacid=27153954 locus=Phvul.008G206900 ID=Phvul.008G206900.1.v1.0 annot-version=v1.0	1	Plant L-ascorbate oxidase	PF00394,PF07731,PF07732	GO:0016491	GO:0055114	GO:0005507
miRNov364		gma-miR4415a-3p	Phvul.006G011600.1		1.5	14.663	1	20	268	287	UUGAUUCUCAUCACAACAUG	CACGUUGUGAUGGGAAUCAA	Cleavage	pacid=27165218 locus=Phvul.006G011600 ID=Phvul.006G011600.1.v1.0 annot-version=v1.0	1	Plant L-ascorbate oxidase	PF00394,PF07731,PF07732	GO:0016491	GO:0055114	GO:0005507
miRNov364		gma-miR4415a-3p	Phvul.006G011700.1		1.5	14.663	1	20	277	296	UUGAUUCUCAUCACAACAUG	CACGUUGUGAUGGGAAUCAA	Cleavage	pacid=27166235 locus=Phvul.006G011700 ID=Phvul.006G011700.1.v1.0 annot-version=v1.0	1	Plant L-ascorbate oxidase	PF00394,PF07731,PF07732	GO:0016491	GO:0055114	GO:0005507
miRNov364		gma-miR4415a-3p	Phvul.006G053700.3		3.0	13.404	1	20	1437	1456	UUGAUUCUCAUCACAACAUG	CAUGUUGUGAUGAGAAUUUG	Cleavage	pacid=27166129 locus=Phvul.006G053700 ID=Phvul.006G053700.3.v1.0 annot-version=v1.0	1	ARM repeat superfamily protein	PF00514	GO:0005515
miRNov364		gma-miR4415a-3p	Phvul.006G053700.2		3.0	13.404	1	20	1541	1560	UUGAUUCUCAUCACAACAUG	CAUGUUGUGAUGAGAAUUUG	Cleavage	pacid=27166130 locus=Phvul.006G053700 ID=Phvul.006G053700.2.v1.0 annot-version=v1.0	1	ARM repeat superfamily protein	PF00514	GO:0005515
miRNov364		gma-miR4415a-3p	Phvul.004G112100.2		2.5	18.311	1	20	274	293	UUGAUUCUCAUCACAACAUG	CAUGUUGUUAUGGGGAUCAG	Cleavage	pacid=27156981 locus=Phvul.004G112100 ID=Phvul.004G112100.2.v1.0 annot-version=v1.0	1	NAD(P)-binding Rossmann-fold superfamily protein	PF00106	GO:0016491	GO:0008152	GO:0003824	GO:0050662	GO:0044237
miRNov364		gma-miR4415a-3p	Phvul.004G112100.1		2.5	18.311	1	20	274	293	UUGAUUCUCAUCACAACAUG	CAUGUUGUUAUGGGGAUCAG	Cleavage	pacid=27156980 locus=Phvul.004G112100 ID=Phvul.004G112100.1.v1.0 annot-version=v1.0	1	NAD(P)-binding Rossmann-fold superfamily protein	PF00106	GO:0016491	GO:0008152	GO:0003824	GO:0050662	GO:0044237
miRNov364		gma-miR4415a-3p	Phvul.004G112100.4		2.5	18.308	1	20	329	348	UUGAUUCUCAUCACAACAUG	CAUGUUGUUAUGGGGAUCAG	Cleavage	pacid=27156983 locus=Phvul.004G112100 ID=Phvul.004G112100.4.v1.0 annot-version=v1.0	1	NAD(P)-binding Rossmann-fold superfamily protein	PF00106	GO:0016491	GO:0008152
miRNov364		gma-miR4415a-3p	Phvul.004G112100.3		2.5	18.308	1	20	329	348	UUGAUUCUCAUCACAACAUG	CAUGUUGUUAUGGGGAUCAG	Cleavage	pacid=27156982 locus=Phvul.004G112100 ID=Phvul.004G112100.3.v1.0 annot-version=v1.0	1	NAD(P)-binding Rossmann-fold superfamily protein	PF00106	GO:0016491	GO:0008152	GO:0003824	GO:0050662	GO:0044237
miRNov364		gma-miR4415a-3p	Phvul.006G052700.1		3.0	16.774	1	20	379	398	UUGAUUCUCAUCACAACAUG	AAGGUUGUGGUGAGAAUUAA	Cleavage	pacid=27165697 locus=Phvul.006G052700 ID=Phvul.006G052700.1.v1.0 annot-version=v1.0	1	Kinesin motor family protein	PF00225,PF06548	GO:0003777	GO:0005524	GO:0007018
miRNov364		gma-miR4415a-3p	Phvul.002G116700.2		2.5	22.218	1	20	125	144	UUGAUUCUCAUCACAACAUG	CAUGUUCUGAUGUGAAUCAG	Cleavage	pacid=27168037 locus=Phvul.002G116700 ID=Phvul.002G116700.2.v1.0 annot-version=v1.0	1
miRNov364		gma-miR4415a-3p	Phvul.002G077400.1		3.0	19.113	1	20	2011	2031	UUGAUUCUC-AUCACAACAUG	CAUGUUGUGAUUGAGAAUUGA	Translation	pacid=27167930 locus=Phvul.002G077400 ID=Phvul.002G077400.1.v1.0 annot-version=v1.0	1	glucosyl transferase family 8	PF01501	GO:0016757
miRNov364		gma-miR4415a-3p	Phvul.008G010700.1		3.0	22.031	1	20	66	85	UUGAUUCUCAUCACAACAUG	UGUGUUGUGAUAUGAAUCAA	Translation	pacid=27154865 locus=Phvul.008G010700 ID=Phvul.008G010700.1.v1.0 annot-version=v1.0	1
miRNov202		gma-miR4416a	Phvul.002G032500.1		3.0	15.453	1	20	3398	3417	AGAUACGGGUCGCUCUCACC	GGUUAGAGAGAUCUGUAUCU	Cleavage	pacid=27169085 locus=Phvul.002G032500 ID=Phvul.002G032500.1.v1.0 annot-version=v1.0	1	Chaperone DnaJ-domain superfamily protein	PF00226	GO:0031072
miRNov350		gma-miR5037a	Phvul.004G130300.1		2.0	18.742	1	21	369	389	ACCCUCAAAGGCUUCCACUAC	GAAGUGGAAGCCUUUGAGGGC	Cleavage	pacid=27158369 locus=Phvul.004G130300 ID=Phvul.004G130300.1.v1.0 annot-version=v1.0	1	plastid movement impaired1
miRNov350		gma-miR5037a	Phvul.001G160800.1		3.0	21.547	1	21	86	106	ACCCUCAAAGGCUUCCACUAC	GUAGCGGAGGUUUUUGGGGGU	Cleavage	pacid=27164712 locus=Phvul.001G160800 ID=Phvul.001G160800.1.v1.0 annot-version=v1.0	1	Protein of unknown function, DUF647	PF04884
miRNov350		gma-miR5037a	Phvul.002G326900.1		3.0	17.049	1	21	486	506	ACCCUCAAAGGCUUCCACUAC	GAAGUGGAAGCCUAUGAGGGC	Cleavage	pacid=27168730 locus=Phvul.002G326900 ID=Phvul.002G326900.1.v1.0 annot-version=v1.0	1	plastid movement impaired1
miRNov350		gma-miR5037a	Phvul.002G290400.1		3.0	20.641	1	21	537	557	ACCCUCAAAGGCUUCCACUAC	GUGGUGAAGGGCUUUGAGGGU	Translation	pacid=27169566 locus=Phvul.002G290400 ID=Phvul.002G290400.1.v1.0 annot-version=v1.0	1	plasma membrane intrinsic protein 1;4	PF00230	GO:0005215	GO:0006810	GO:0016020
miRNov350		gma-miR5037a	Phvul.002G119000.1		3.0	16.089	1	21	769	789	ACCCUCAAAGGCUUCCACUAC	GUGGUUGAAGCCUAUGGGGGU	Cleavage	pacid=27169404 locus=Phvul.002G119000 ID=Phvul.002G119000.1.v1.0 annot-version=v1.0	1	NADPH-dependent thioredoxin reductase A	PF07992,PF00070	GO:0016491	GO:0050660	GO:0055114
miRNov583		gma-miR5037a	Phvul.004G130300.1		2.0	20.11	1	22	367	388	ACCUCAAAGGCUUCCACUACUG	UGGAAGUGGAAGCCUUUGAGGG	Cleavage	pacid=27158369 locus=Phvul.004G130300 ID=Phvul.004G130300.1.v1.0 annot-version=v1.0	1	plastid movement impaired1
miRNov583		gma-miR5037a	Phvul.011G104700.1		3.0	21.055	1	22	475	496	ACCUCAAAGGCUUCCACUACUG	UGGUGGUGGUGGUUUUUGAGGU	Cleavage	pacid=27151212 locus=Phvul.011G104700 ID=Phvul.011G104700.1.v1.0 annot-version=v1.0	1	homeodomain GLABROUS 2	PF01852,PF00046	GO:0003700	GO:0043565	GO:0006355
miRNov583		gma-miR5037a	Phvul.002G206500.1		3.0	16.572	1	21	1226	1246	ACCUCAAAGGCUUCCACUACU	GGGAGUGGAAGCAUUUGAGGA	Translation	pacid=27168768 locus=Phvul.002G206500 ID=Phvul.002G206500.1.v1.0 annot-version=v1.0	1	FAD/NAD(P)-binding oxidoreductase family protein	PF01593	GO:0009055	GO:0016491	GO:0055114
miRNov583		gma-miR5037a	Phvul.004G022300.1		3.0	19.765	1	20	1093	1112	ACCUCAAAGGCUUCCACUAC	GCAGUGGAAGCCUUUUGGGU	Cleavage	pacid=27157544 locus=Phvul.004G022300 ID=Phvul.004G022300.1.v1.0 annot-version=v1.0	1	Major facilitator superfamily protein	PF00854	GO:0005215	GO:0006857	GO:0016020
miRNov583		gma-miR5037a	Phvul.007G121900.1		3.0	20.631	1	21	1703	1723	ACCUCAAAGGCUUCCACUACU	AAUAGUGGAUGCCAUUGAGGU	Cleavage	pacid=27161412 locus=Phvul.007G121900 ID=Phvul.007G121900.1.v1.0 annot-version=v1.0	1	Pentatricopeptide repeat (PPR-like) superfamily protein	PF01535
miRNov291		hbr-miR6175	Phvul.010G015600.1		2.5	22.08	1	21	738	758	UGGUGGAUUUUAGCUCAAGCU	AGCUUGAGUUGAAAUCCACAA	Cleavage	pacid=27141536 locus=Phvul.010G015600 ID=Phvul.010G015600.1.v1.0 annot-version=v1.0	1		PF09783
miRNov291		hbr-miR6175	Phvul.011G136400.1		3.0	13.139	1	23	428	450	UGGUGGAUUUUAGCUCAAGCUAG	UUUGCUUGAGCUAAAACCCAACA	Cleavage	pacid=27152792 locus=Phvul.011G136400 ID=Phvul.011G136400.1.v1.0 annot-version=v1.0	1	UDP-Glycosyltransferase superfamily protein	PF00201	GO:0016758	GO:0008152
miRNov291		hbr-miR6175	Phvul.008G201300.1		3.0	20.038	1	20	309	328	UGGUGGAUUUUAGCUCAAGC	CAUUGGGCUAAAAUCCACUA	Cleavage	pacid=27155187 locus=Phvul.008G201300 ID=Phvul.008G201300.1.v1.0 annot-version=v1.0	1	Got1/Sft2-like vescicle transport protein family	PF04178	GO:0016192
miRNov291		hbr-miR6175	Phvul.001G068900.1		3.0	19.393	1	20	385	404	UGGUGGAUUUUAGCUCAAGC	ACUUGGGUUAGAAUCUACCA	Cleavage	pacid=27163286 locus=Phvul.001G068900 ID=Phvul.001G068900.1.v1.0 annot-version=v1.0	1	zinc ion binding;nucleic acid binding
miRNov178		mtr-miR2597	Phvul.009G010600.1		2.5	21.371	1	20	1821	1840	CUUGGUACUUCUUUGAUUUG	CAAAUCAAGGAAGUGCCCAG	Cleavage	pacid=27148119 locus=Phvul.009G010600 ID=Phvul.009G010600.1.v1.0 annot-version=v1.0	1		PF04950,PF08142	GO:0042254	GO:0005634
miRNov178		mtr-miR2597	Phvul.002G033200.1		2.5	18.434	1	20	169	188	CUUGGUACUUCUUUGAUUUG	AAAACCAAAGGAGUACCAAG	Cleavage	pacid=27170833 locus=Phvul.002G033200 ID=Phvul.002G033200.1.v1.0 annot-version=v1.0	1	NmrA-like negative transcriptional regulator family protein	PF05368	GO:0016491	GO:0008152	GO:0003854	GO:0016616	GO:0006694	GO:0055114	GO:0003824	GO:0050662	GO:0044237
miRNov178		mtr-miR2597	Phvul.011G194700.1		3.0	12.54	1	21	1858	1878	CUUGGUACUUCUUUGAUUUGA	UCAGCUUCAAGAAGUACCAAG	Cleavage	pacid=27151593 locus=Phvul.011G194700 ID=Phvul.011G194700.1.v1.0 annot-version=v1.0	1	cysteine-rich RLK (RECEPTOR-like protein kinase) 25	PF07714,PF01657,PF11883	GO:0004672	GO:0005524	GO:0006468	GO:0004674
miRNov178		mtr-miR2597	Phvul.006G135300.2		3.0	17.849	1	21	2998	3018	CUUGGUACUUCUUUGAUUUGA	UCUAAUCAAGAAAGUACCGAG	Translation	pacid=27165744 locus=Phvul.006G135300 ID=Phvul.006G135300.2.v1.0 annot-version=v1.0	1	Transducin/WD40 repeat-like superfamily protein	PF00400	GO:0005515
miRNov178		mtr-miR2597	Phvul.006G135300.1		3.0	17.849	1	21	3017	3037	CUUGGUACUUCUUUGAUUUGA	UCUAAUCAAGAAAGUACCGAG	Translation	pacid=27165743 locus=Phvul.006G135300 ID=Phvul.006G135300.1.v1.0 annot-version=v1.0	1	Transducin/WD40 repeat-like superfamily protein	PF00400	GO:0005515
miRNov627		mtr-miR399j	Phvul.006G185400.1		2.5	20.465	1	21	1004	1024	CGCCAAAGAAGAUUUGCCCGG	CUGGGCAAAUCUCCUUUGGCA	Translation	pacid=27165519 locus=Phvul.006G185400 ID=Phvul.006G185400.1.v1.0 annot-version=v1.0	1	phosphate 2	PF00179	GO:0016881
miRNov627		mtr-miR399j	Phvul.002G233800.1		3.0	13.086	1	21	1218	1238	CGCCAAAGAAGAUUUGCCCGG	CCGGGCAUAUCUCCUUUGGCA	Translation	pacid=27170511 locus=Phvul.002G233800 ID=Phvul.002G233800.1.v1.0 annot-version=v1.0	1	phosphate 2	PF00179	GO:0016881
miRNov627		mtr-miR399j	Phvul.008G244500.1		3.0	14.463	1	21	349	369	CGCCAAAGAAGAUUUGCCCGG	UCGGGGAAAACUACUUUGGCG	Translation	pacid=27155660 locus=Phvul.008G244500 ID=Phvul.008G244500.1.v1.0 annot-version=v1.0	1	NB-ARC domain-containing disease resistance protein	PF00931	GO:0043531	GO:0006915	GO:0005524
miRNov286		nta-miR171a	Phvul.011G035200.2		3.0	17.361	1	21	2054	2074	AUAUUGGUCCGGUUCAAUAAG	UUUAUUGAGUGUGACCAAUAU	Translation	pacid=27151334 locus=Phvul.011G035200 ID=Phvul.011G035200.2.v1.0 annot-version=v1.0	1	HEAT repeat ;HECT-domain (ubiquitin-transferase)	PF00632	GO:0016881	GO:0006464	GO:0005622
miRNov286		nta-miR171a	Phvul.011G035200.1		3.0	17.361	1	21	2054	2074	AUAUUGGUCCGGUUCAAUAAG	UUUAUUGAGUGUGACCAAUAU	Translation	pacid=27151333 locus=Phvul.011G035200 ID=Phvul.011G035200.1.v1.0 annot-version=v1.0	1	HEAT repeat ;HECT-domain (ubiquitin-transferase)	PF00632	GO:0016881	GO:0006464	GO:0005622
miRNov149		osa-miR1862a	Phvul.006G192200.2		2.0	21.204	1	20	2095	2114	AUUGAUAUCUAAUUAGCUAC	GUGGCUAGGUAGAUAUCAAU	Cleavage	pacid=27165948 locus=Phvul.006G192200 ID=Phvul.006G192200.2.v1.0 annot-version=v1.0	1
miRNov149		osa-miR1862a	Phvul.006G192200.1		2.0	21.204	1	20	2149	2168	AUUGAUAUCUAAUUAGCUAC	GUGGCUAGGUAGAUAUCAAU	Cleavage	pacid=27165947 locus=Phvul.006G192200 ID=Phvul.006G192200.1.v1.0 annot-version=v1.0	1
miRNov149		osa-miR1862a	Phvul.008G154000.1		3.0	17.617	1	22	2366	2387	AUUGAUAUCUAAUUAGCUACUA	UGGUAACUAUUUAGAUAUUGAU	Cleavage	pacid=27155297 locus=Phvul.008G154000 ID=Phvul.008G154000.1.v1.0 annot-version=v1.0	1	D6 protein kinase like 2	PF00069	GO:0004672	GO:0005524	GO:0006468
miRNov149		osa-miR1862a	Phvul.003G026000.1		2.5	9.205	1	21	1152	1172	AUUGAUAUCUAAUUAGCUACU	GGUAACUGAUCAGAUAUCAAU	Translation	pacid=27142709 locus=Phvul.003G026000 ID=Phvul.003G026000.1.v1.0 annot-version=v1.0	1
miRNov149		osa-miR1862a	Phvul.009G021600.1		3.0	16.35	1	21	1483	1503	AUUGAUAUCUAAUUAGCUACU	AGUAGUUGACAAGAUAUCAAU	Translation	pacid=27147448 locus=Phvul.009G021600 ID=Phvul.009G021600.1.v1.0 annot-version=v1.0	1	Protein of unknown function (DUF630 and DUF632)	PF04782,PF04783
miRNov555		osa-miR1862a	Phvul.008G154000.1		2.5	17.617	1	22	2366	2387	AUUAAUAUCUAAUUAGCUACCA	UGGUAACUAUUUAGAUAUUGAU	Cleavage	pacid=27155297 locus=Phvul.008G154000 ID=Phvul.008G154000.1.v1.0 annot-version=v1.0	1	D6 protein kinase like 2	PF00069	GO:0004672	GO:0005524	GO:0006468
miRNov555		osa-miR1862a	Phvul.004G091700.2		3.0	11.555	1	20	1638	1657	AUUAAUAUCUAAUUAGCUAC	GUGGUUACUUAGAUAUUAAA	Cleavage	pacid=27157987 locus=Phvul.004G091700 ID=Phvul.004G091700.2.v1.0 annot-version=v1.0	1	DHHC-type zinc finger family protein	PF01529	GO:0008270
miRNov555		osa-miR1862a	Phvul.004G091700.1		3.0	11.555	1	20	1739	1758	AUUAAUAUCUAAUUAGCUAC	GUGGUUACUUAGAUAUUAAA	Cleavage	pacid=27157986 locus=Phvul.004G091700 ID=Phvul.004G091700.1.v1.0 annot-version=v1.0	1	DHHC-type zinc finger family protein	PF01529	GO:0008270
miRNov82		osa-miR1862a	Phvul.004G091700.2		3.0	11.555	1	20	1638	1657	AUUGAUAUCUAAUUAACUAC	GUGGUUACUUAGAUAUUAAA	Cleavage	pacid=27157987 locus=Phvul.004G091700 ID=Phvul.004G091700.2.v1.0 annot-version=v1.0	1	DHHC-type zinc finger family protein	PF01529	GO:0008270
miRNov82		osa-miR1862a	Phvul.004G091700.1		3.0	11.555	1	20	1739	1758	AUUGAUAUCUAAUUAACUAC	GUGGUUACUUAGAUAUUAAA	Cleavage	pacid=27157986 locus=Phvul.004G091700 ID=Phvul.004G091700.1.v1.0 annot-version=v1.0	1	DHHC-type zinc finger family protein	PF01529	GO:0008270
miRNov82		osa-miR1862a	Phvul.009G021600.1		2.5	16.35	1	20	1484	1503	AUUGAUAUCUAAUUAACUAC	GUAGUUGACAAGAUAUCAAU	Translation	pacid=27147448 locus=Phvul.009G021600 ID=Phvul.009G021600.1.v1.0 annot-version=v1.0	1	Protein of unknown function (DUF630 and DUF632)	PF04782,PF04783
miRNov82		osa-miR1862a	Phvul.009G153100.1		3.0	15.454	1	23	2610	2631	AUUGAUAUCUAAUUAACUACCAA	UUUGUAGUUGAUUA-AUAUUAAU	Translation	pacid=27147178 locus=Phvul.009G153100 ID=Phvul.009G153100.1.v1.0 annot-version=v1.0	1	beta-galactosidase 10	PF02140,PF01301	GO:0004553	GO:0005975	GO:0005529
miRNov395			Phvul.002G332600.1		3.0	17.417	1	20	1339	1358	AGUUCCUCUGAACGCUUCAU	UUGAAGCGUUUGGAGGAACG	Cleavage	pacid=27169787 locus=Phvul.002G332600 ID=Phvul.002G332600.1.v1.0 annot-version=v1.0	1
miRNov395			Phvul.007G255000.1		3.0	20.097	1	21	417	437	AGUUCCUCUGAACGCUUCAUA	UUUGAGGUGUUUGGAGGAACU	Cleavage	pacid=27161458 locus=Phvul.007G255000 ID=Phvul.007G255000.1.v1.0 annot-version=v1.0	1	RING/FYVE/PHD zinc finger superfamily protein	PF00249	GO:0003677
miRNov395			Phvul.004G085500.1		2.5	19.228	1	20	1924	1943	AGUUCCUCUGAACGCUUCAU	GUUAAGUGUUCAGAGGAAUU	Cleavage	pacid=27158120 locus=Phvul.004G085500 ID=Phvul.004G085500.1.v1.0 annot-version=v1.0	1	sucrose-proton symporter 2
miRNov395			Phvul.004G085500.2		2.5	19.228	1	20	2055	2074	AGUUCCUCUGAACGCUUCAU	GUUAAGUGUUCAGAGGAAUU	Cleavage	pacid=27158121 locus=Phvul.004G085500 ID=Phvul.004G085500.2.v1.0 annot-version=v1.0	1	sucrose-proton symporter 2	PF03209
miRNov395			Phvul.002G224500.1		3.0	10.482	1	20	955	974	AGUUCCUCUGAACGCUUCAU	AUGAAGCUUUCAGGGGGGUU	Cleavage	pacid=27169732 locus=Phvul.002G224500 ID=Phvul.002G224500.1.v1.0 annot-version=v1.0	1
miRNov395			Phvul.003G293200.1		3.0	18.755	1	20	1106	1125	AGUUCCUCUGAACGCUUCAU	GUGAAGCCUUUGGAGGAAUU	Cleavage	pacid=27142001 locus=Phvul.003G293200 ID=Phvul.003G293200.1.v1.0 annot-version=v1.0	1	2-oxoglutarate (2OG) and Fe(II)-dependent oxygenase superfamily protein	PF03171	GO:0016491	GO:0016706	GO:0055114
miRNov395			Phvul.001G188500.1		3.0	21.561	1	20	1237	1256	AGUUCCUCUGAACGCUUCAU	AUGGGUCGUUUGGAGGAACU	Cleavage	pacid=27164815 locus=Phvul.001G188500 ID=Phvul.001G188500.1.v1.0 annot-version=v1.0	1	cytochrome P450, family 94, subfamily C, polypeptide 1	PF00067	GO:0005506	GO:0009055	GO:0016705	GO:0020037	GO:0055114
miRNov395			Phvul.003G293200.2		3.0	18.755	1	20	1845	1864	AGUUCCUCUGAACGCUUCAU	GUGAAGCCUUUGGAGGAAUU	Cleavage	pacid=27142002 locus=Phvul.003G293200 ID=Phvul.003G293200.2.v1.0 annot-version=v1.0	1	2-oxoglutarate (2OG) and Fe(II)-dependent oxygenase superfamily protein	PF03171	GO:0016491	GO:0016706	GO:0055114
miRNov395			Phvul.001G184800.1		3.0	22.607	1	20	271	290	AGUUCCUCUGAACGCUUCAU	AUGAAGCUUUCGAGGGAACU	Cleavage	pacid=27162490 locus=Phvul.001G184800 ID=Phvul.001G184800.1.v1.0 annot-version=v1.0	1	homeobox 51	PF00046	GO:0003700	GO:0043565	GO:0006355
miRNov395			Phvul.001G184900.1		3.0	21.095	1	20	273	292	AGUUCCUCUGAACGCUUCAU	AUGAAGCUUUCGAGGGAACU	Cleavage	pacid=27162434 locus=Phvul.001G184900 ID=Phvul.001G184900.1.v1.0 annot-version=v1.0	1	homeobox 51	PF02183,PF00046	GO:0003700	GO:0043565	GO:0006355	GO:0003677	GO:0005634
miRNov446			Phvul.001G006200.1		3.0	24.731	1	20	359	378	AUCAUUCAUGCAAAAUGAUG	AAUUAUUUUGCAUGGAUGAG	Cleavage	pacid=27161801 locus=Phvul.001G006200 ID=Phvul.001G006200.1.v1.0 annot-version=v1.0	1	basic helix-loop-helix (bHLH) DNA-binding superfamily protein	PF00010	GO:0030528	GO:0006355
miRNov446			Phvul.008G250000.1		3.0	15.048	1	20	3310	3329	AUCAUUCAUGCAAAAUGAUG	UGUUAUUUUGUAUGAAUGAA	Cleavage	pacid=27154304 locus=Phvul.008G250000 ID=Phvul.008G250000.1.v1.0 annot-version=v1.0	1	translocon at the inner envelope membrane of chloroplasts 110
miRNov446			Phvul.010G130000.1		2.5	17.896	1	20	1202	1221	AUCAUUCAUGCAAAAUGAUG	CACUAUUUUCCAUGAAUGAU	Translation	pacid=27141478 locus=Phvul.010G130000 ID=Phvul.010G130000.1.v1.0 annot-version=v1.0	1	growth-regulating factor 5	PF08879,PF08880	GO:0005515	GO:0005524	GO:0016818	GO:0006355	GO:0005634
miRNov446			Phvul.003G097400.1		3.0	19.769	1	20	1019	1038	AUCAUUCAUGCAAAAUGAUG	CAUGAUUUUGUAUGGGUGGU	Cleavage	pacid=27143863 locus=Phvul.003G097400 ID=Phvul.003G097400.1.v1.0 annot-version=v1.0	1	UDP-glycosyltransferase 73B4	PF00201	GO:0016758	GO:0008152
miRNov446			Phvul.007G168900.2		3.0	15.737	1	20	2130	2149	AUCAUUCAUGCAAAAUGAUG	UAGCAUUUUGUAAGAAUGAU	Cleavage	pacid=27160585 locus=Phvul.007G168900 ID=Phvul.007G168900.2.v1.0 annot-version=v1.0	1	oxidoreductase, 2OG-Fe(II) oxygenase family protein
miRNov446			Phvul.007G168900.1		3.0	15.737	1	20	2014	2033	AUCAUUCAUGCAAAAUGAUG	UAGCAUUUUGUAAGAAUGAU	Cleavage	pacid=27160584 locus=Phvul.007G168900 ID=Phvul.007G168900.1.v1.0 annot-version=v1.0	1	oxidoreductase, 2OG-Fe(II) oxygenase family protein	PF03171	GO:0016491	GO:0016706	GO:0055114
miRNov453			Phvul.004G103600.1		2.5	11.155	1	21	2247	2267	GGAAAGUCAUUCUGGCUCAUG	CAUGAGUCAGAAUAAUUUUUC	Cleavage	pacid=27157698 locus=Phvul.004G103600 ID=Phvul.004G103600.1.v1.0 annot-version=v1.0	1	disease resistance family protein / LRR family protein	PF00560,PF08263	GO:0005515
miRNov472			Phvul.007G119900.1		2.5	14.21	1	21	1260	1280	GGCAGGUUAUCUUUGGCUAUA	UAUGGCCAAAGAUAACCAGCU	Cleavage	pacid=27161641 locus=Phvul.007G119900 ID=Phvul.007G119900.1.v1.0 annot-version=v1.0	1	plastid transcriptionally active 3	PF02037	GO:0003676
miRNov472			Phvul.003G012700.1	OK	2.5	21.639	1	20	2337	2356	GGCAGGUUAUCUUUGGCUAU	AUGGCCAAGGAUGGCCUGCU	Cleavage	pacid=27144821 locus=Phvul.003G012700 ID=Phvul.003G012700.1.v1.0 annot-version=v1.0	1	Tetratricopeptide repeat (TPR)-like superfamily protein	PF01535
miRNov472			Phvul.002G113400.1		3.0	12.773	1	21	381	401	GGCAGGUUAUCUUUGGCUAUA	UAUAGCCGAAUAUAACUUGUU	Translation	pacid=27170457 locus=Phvul.002G113400 ID=Phvul.002G113400.1.v1.0 annot-version=v1.0	1	Arabidopsis protein of unknown function (DUF241)	PF03087
miRNov539			Phvul.007G268800.1		1.5	23.259	1	24	1015	1038	CAUAUGAAGUCGUGCUGAAUUGGC	GUUAAUUCGGCACAACUUCAUAUG	Translation	pacid=27160923 locus=Phvul.007G268800 ID=Phvul.007G268800.1.v1.0 annot-version=v1.0	1	NDR1/HIN1-like 3	PF03168
miRNov539			Phvul.003G005600.1		3.0	18.498	1	23	934	956	CAUAUGAAGUCGUGCUGAAUUGG	UCAACUUGGCACAACUUCAUAUG	Translation	pacid=27143581 locus=Phvul.003G005600 ID=Phvul.003G005600.1.v1.0 annot-version=v1.0	1
miRNov539			Phvul.004G075800.1		3.0	14.086	1	24	499	522	CAUAUGAAGUCGUGCUGAAUUGGC	GCAUAUUCAGCAUGACUUGAUAUU	Cleavage	pacid=27158184 locus=Phvul.004G075800 ID=Phvul.004G075800.1.v1.0 annot-version=v1.0	1	Plant protein of unknown function (DUF247)	PF03140
miRNov138			Phvul.010G056200.1		2.5	12.307	1	23	563	585	AUUAUUACUUCUGACAACACGGU	ACGGUGAUGUUAGAAAUAAUAAU	Cleavage	pacid=27140437 locus=Phvul.010G056200 ID=Phvul.010G056200.1.v1.0 annot-version=v1.0	1	squamosa promoter binding protein-like 8	PF03110	GO:0003677	GO:0005634
miRNov138			Phvul.009G128700.1		3.0	18.566	1	22	2015	2036	AUUAUUACUUCUGACAACACGG	CUUUGUUGUAAGUAGUAAUAAU	Translation	pacid=27147036 locus=Phvul.009G128700 ID=Phvul.009G128700.1.v1.0 annot-version=v1.0	1	Chaperone DnaJ-domain superfamily protein
miRNov138			Phvul.002G228700.1		3.0	22.763	1	20	357	377	AUUAUUACUUCUGACA-ACAC	GUGUCUGUCAGAAGUAAUAAG	Cleavage	pacid=27169685 locus=Phvul.002G228700 ID=Phvul.002G228700.1.v1.0 annot-version=v1.0	1	lipoxygenase 3	PF00305,PF01477	GO:0016702	GO:0046872	GO:0055114	GO:0005515
miRNov141			Phvul.009G072800.2		3.0	17.766	1	24	2635	2658	AGUGAAGCUAUGUGAUUUUGGUAG	CUUUUGAAAUCAUAUAGCUUCAAU	Cleavage	pacid=27146951 locus=Phvul.009G072800 ID=Phvul.009G072800.2.v1.0 annot-version=v1.0	1	endoplasmic reticulum-type calcium-transporting ATPase 3	PF00689,PF00690,PF08282,PF00122	GO:0000166	GO:0046872	GO:0016020	GO:0015662	GO:0006812	GO:0006754
miRNov141			Phvul.009G072800.1		3.0	17.766	1	24	3247	3270	AGUGAAGCUAUGUGAUUUUGGUAG	CUUUUGAAAUCAUAUAGCUUCAAU	Cleavage	pacid=27146950 locus=Phvul.009G072800 ID=Phvul.009G072800.1.v1.0 annot-version=v1.0	1	endoplasmic reticulum-type calcium-transporting ATPase 3	PF00689,PF00702,PF00690,PF00122	GO:0000166	GO:0046872	GO:0003824	GO:0008152	GO:0016020	GO:0015662	GO:0006812	GO:0006754
miRNov141			Phvul.006G200900.1		3.0	24.053	1	23	349	371	AGUGAAGCUAUGUGAUUUUGGUA	UGUCAAAAUCGGGUAGCUUCACC	Cleavage	pacid=27166272 locus=Phvul.006G200900 ID=Phvul.006G200900.1.v1.0 annot-version=v1.0	1	Protein of unknown function, DUF593	PF04576
miRNov141			Phvul.008G134600.1		2.0	17.016	1	20	3113	3132	AGUGAAGCUAUGUGAUUUUG	CAAGGUCAGAUAGCUUCACU	Cleavage	pacid=27155972 locus=Phvul.008G134600 ID=Phvul.008G134600.1.v1.0 annot-version=v1.0	1	pentatricopeptide (PPR) repeat-containing protein	PF01535
miRNov141			Phvul.002G281600.1		3.0	14.941	1	21	1460	1480	AGUGAAGCUAUGUGAUUUUGG	UCAGAGUCAUGUGGCUUCGCU	Cleavage	pacid=27169729 locus=Phvul.002G281600 ID=Phvul.002G281600.1.v1.0 annot-version=v1.0	1	transducin family protein / WD-40 repeat family protein	PF00400	GO:0005515
miRNov153			Phvul.003G180800.3		2.5	14.241	1	21	1139	1159	UCAGGCGGUGGAGCAAAUAUG	CAUAUUUCUUCUACCGCCUGG	Cleavage	pacid=27142790 locus=Phvul.003G180800 ID=Phvul.003G180800.3.v1.0 annot-version=v1.0	1	Phosphoribulokinase / Uridine kinase family	PF01928,PF00485	GO:0005524	GO:0016301	GO:0008152	GO:0006796
miRNov153			Phvul.003G180800.1		2.5	14.241	1	21	1139	1159	UCAGGCGGUGGAGCAAAUAUG	CAUAUUUCUUCUACCGCCUGG	Cleavage	pacid=27142788 locus=Phvul.003G180800 ID=Phvul.003G180800.1.v1.0 annot-version=v1.0	1	Phosphoribulokinase / Uridine kinase family	PF01928,PF00485	GO:0005524	GO:0016301	GO:0008152	GO:0006796
miRNov153			Phvul.003G180800.2		2.5	14.241	1	21	1139	1159	UCAGGCGGUGGAGCAAAUAUG	CAUAUUUCUUCUACCGCCUGG	Cleavage	pacid=27142789 locus=Phvul.003G180800 ID=Phvul.003G180800.2.v1.0 annot-version=v1.0	1	Phosphoribulokinase / Uridine kinase family	PF01928,PF00485	GO:0005524	GO:0016301	GO:0008152	GO:0006796
miRNov153			Phvul.009G030300.1		3.0	17.422	1	21	1101	1121	UCAGGCGGUGGAGCAAAUAUG	CAUAUUUGCUCCACCACCAGA	Cleavage	pacid=27146675 locus=Phvul.009G030300 ID=Phvul.009G030300.1.v1.0 annot-version=v1.0	1
miRNov153			Phvul.003G211400.1		3.0	16.013	1	21	278	298	UCAGGCGGUGGAGCAAAUAUG	CGGAUUUGCUCCGCCGCCUGC	Cleavage	pacid=27144981 locus=Phvul.003G211400 ID=Phvul.003G211400.1.v1.0 annot-version=v1.0	1
miRNov153			Phvul.002G255600.1		2.5	18.854	1	21	805	825	UCAGGCGGUGGAGCAAAUAUG	UAUAUUUGCUCCUCCUCCUGA	Translation	pacid=27169388 locus=Phvul.002G255600 ID=Phvul.002G255600.1.v1.0 annot-version=v1.0	1
miRNov153			Phvul.007G000100.1		3.0	21.209	1	21	804	824	UCAGGCGGUGGAGCAAAUAUG	UAUGUUUGAUCCAUUGCUUGA	Cleavage	pacid=27160790 locus=Phvul.007G000100 ID=Phvul.007G000100.1.v1.0 annot-version=v1.0	1	methionine aminopeptidase 2B	PF00557	GO:0009987	GO:0008235	GO:0006508	GO:0004177
miRNov155			Phvul.003G180800.3		2.5	14.241	1	21	1139	1159	UCAGGCGGUGGAGCAAAUAUG	CAUAUUUCUUCUACCGCCUGG	Cleavage	pacid=27142790 locus=Phvul.003G180800 ID=Phvul.003G180800.3.v1.0 annot-version=v1.0	1	Phosphoribulokinase / Uridine kinase family	PF01928,PF00485	GO:0005524	GO:0016301	GO:0008152	GO:0006796
miRNov155			Phvul.003G180800.1		2.5	14.241	1	21	1139	1159	UCAGGCGGUGGAGCAAAUAUG	CAUAUUUCUUCUACCGCCUGG	Cleavage	pacid=27142788 locus=Phvul.003G180800 ID=Phvul.003G180800.1.v1.0 annot-version=v1.0	1	Phosphoribulokinase / Uridine kinase family	PF01928,PF00485	GO:0005524	GO:0016301	GO:0008152	GO:0006796
miRNov155			Phvul.003G180800.2		2.5	14.241	1	21	1139	1159	UCAGGCGGUGGAGCAAAUAUG	CAUAUUUCUUCUACCGCCUGG	Cleavage	pacid=27142789 locus=Phvul.003G180800 ID=Phvul.003G180800.2.v1.0 annot-version=v1.0	1	Phosphoribulokinase / Uridine kinase family	PF01928,PF00485	GO:0005524	GO:0016301	GO:0008152	GO:0006796
miRNov155			Phvul.009G030300.1		3.0	17.422	1	21	1101	1121	UCAGGCGGUGGAGCAAAUAUG	CAUAUUUGCUCCACCACCAGA	Cleavage	pacid=27146675 locus=Phvul.009G030300 ID=Phvul.009G030300.1.v1.0 annot-version=v1.0	1
miRNov155			Phvul.003G211400.1		3.0	16.013	1	21	278	298	UCAGGCGGUGGAGCAAAUAUG	CGGAUUUGCUCCGCCGCCUGC	Cleavage	pacid=27144981 locus=Phvul.003G211400 ID=Phvul.003G211400.1.v1.0 annot-version=v1.0	1
miRNov155			Phvul.002G255600.1		2.5	18.854	1	21	805	825	UCAGGCGGUGGAGCAAAUAUG	UAUAUUUGCUCCUCCUCCUGA	Translation	pacid=27169388 locus=Phvul.002G255600 ID=Phvul.002G255600.1.v1.0 annot-version=v1.0	1
miRNov155			Phvul.007G000100.1		3.0	21.209	1	21	804	824	UCAGGCGGUGGAGCAAAUAUG	UAUGUUUGAUCCAUUGCUUGA	Cleavage	pacid=27160790 locus=Phvul.007G000100 ID=Phvul.007G000100.1.v1.0 annot-version=v1.0	1	methionine aminopeptidase 2B	PF00557	GO:0009987	GO:0008235	GO:0006508	GO:0004177
miRNov156			Phvul.005G022100.1		3.0	18.565	1	24	701	724	UCAUAUUUGUGGCACUGUCUGUGG	CUGCAGGCCGUGCUAUGAAUAUGA	Cleavage	pacid=27148587 locus=Phvul.005G022100 ID=Phvul.005G022100.1.v1.0 annot-version=v1.0	1	Cellulose synthase family protein	PF03552	GO:0016760	GO:0030244	GO:0016020
miRNov156			Phvul.010G059900.1		2.0	3.8	1	21	9	29	UCAUAUUUGUGGCACUGUCUG	UAGACAGUGAUAUAAAUAUGA	Cleavage	pacid=27141487 locus=Phvul.010G059900 ID=Phvul.010G059900.1.v1.0 annot-version=v1.0	1	hydrolases, acting on acid anhydrides, in phosphorus-containing anhydrides;ATP-dependent helicases;nucleic acid binding;ATP binding;RNA binding;helicases	PF00271,PF08147,PF00270	GO:0003676	GO:0005524	GO:0008026	GO:0004386	GO:0003723	GO:0016818	GO:0005634
miRNov187			Phvul.001G084700.1		2.0	12.907	1	23	2267	2289	UUUAUUUGAUAUGUGAGAUUUUG	CCAAAUGGCACAUAUCAAAUAAA	Cleavage	pacid=27162346 locus=Phvul.001G084700 ID=Phvul.001G084700.1.v1.0 annot-version=v1.0	1	Glycosyl hydrolase family 38 protein	PF01074,PF07748,PF09261	GO:0004559	GO:0005975	GO:0015923	GO:0006013	GO:0004553	GO:0008270
miRNov187			Phvul.003G279000.2		2.5	11.945	1	21	2862	2882	UUUAUUUGAUAUGUGAGAUUU	AUAUCUUACAUGUCAAAUAAG	Cleavage	pacid=27144628 locus=Phvul.003G279000 ID=Phvul.003G279000.2.v1.0 annot-version=v1.0	1	GDA1/CD39 nucleoside phosphatase family protein	PF01150	GO:0016787
miRNov187			Phvul.003G279000.1		2.5	11.945	1	21	2870	2890	UUUAUUUGAUAUGUGAGAUUU	AUAUCUUACAUGUCAAAUAAG	Cleavage	pacid=27144627 locus=Phvul.003G279000 ID=Phvul.003G279000.1.v1.0 annot-version=v1.0	1	GDA1/CD39 nucleoside phosphatase family protein	PF01150	GO:0016787
miRNov193			Phvul.002G130500.1		2.5	11.153	1	21	3412	3433	UGAACCGCAUUAA-AUAAGGAG	UUCCUUAUAUUAAUGUGGUUCA	Cleavage	pacid=27170527 locus=Phvul.002G130500 ID=Phvul.002G130500.1.v1.0 annot-version=v1.0	1	NB-ARC domain-containing disease resistance protein	PF00931	GO:0043531	GO:0006915	GO:0005524
miRNov193			Phvul.011G016500.1		3.0	19.541	1	21	1185	1205	UGAACCGCAUUAAAUAAGGAG	UUCGUGAUUUGAUGUGGUUCA	Cleavage	pacid=27151432 locus=Phvul.011G016500 ID=Phvul.011G016500.1.v1.0 annot-version=v1.0	1	root cap 1 (RCP1)
miRNov209			Phvul.007G116600.2		3.0	19.526	1	20	2085	2104	UGGCAAGUUUCCCAGGCUAC	AUGGCCAGGGAAAUUUGCCA	Cleavage	pacid=27161331 locus=Phvul.007G116600 ID=Phvul.007G116600.2.v1.0 annot-version=v1.0	1	P-loop containing nucleoside triphosphate hydrolases superfamily protein	PF00176,PF00271	GO:0003677	GO:0005524	GO:0003676	GO:0004386	GO:0016787
miRNov209			Phvul.007G116600.1		3.0	19.526	1	20	2230	2249	UGGCAAGUUUCCCAGGCUAC	AUGGCCAGGGAAAUUUGCCA	Cleavage	pacid=27161330 locus=Phvul.007G116600 ID=Phvul.007G116600.1.v1.0 annot-version=v1.0	1	P-loop containing nucleoside triphosphate hydrolases superfamily protein	PF00176,PF00271	GO:0003677	GO:0005524	GO:0003676	GO:0004386	GO:0016787
miRNov212			Phvul.003G196900.1		2.5	2.916	1	24	139	162	AAGCAAGGCUUGGUUGAGGACAGA	UCUCUUCUCAACCAAGUCUCGCUU	Cleavage	pacid=27142341 locus=Phvul.003G196900 ID=Phvul.003G196900.1.v1.0 annot-version=v1.0	1	Transducin/WD40 repeat-like superfamily protein	PF00400	GO:0005515
miRNov212			Phvul.008G182500.1		2.5	18.735	1	23	1310	1332	AAGCAAGGCUUGGUUGAGGACAG	CAGUUCUGAACCAAGCCUUGCUG	Cleavage	pacid=27154913 locus=Phvul.008G182500 ID=Phvul.008G182500.1.v1.0 annot-version=v1.0	1	hydroxyproline-rich glycoprotein family protein	PF02389	GO:0018149	GO:0005737
miRNov212			Phvul.011G011400.1		2.5	13.506	1	24	352	375	AAGCAAGGCUUGGUUGAGGACAGA	UGUUUCCUCAAUCGAGCCUUGUUC	Cleavage	pacid=27151317 locus=Phvul.011G011400 ID=Phvul.011G011400.1.v1.0 annot-version=v1.0	1	B-block binding subunit of TFIIIC	PF04182
miRNov212			Phvul.003G003500.1		3.0	14.011	1	24	749	772	AAGCAAGGCUUGGUUGAGGACAGA	UCAGACUUCAACCAAUUCUUGCUU	Translation	pacid=27141937 locus=Phvul.003G003500 ID=Phvul.003G003500.1.v1.0 annot-version=v1.0	1
miRNov222			Phvul.004G172000.1		3.0	19.952	1	20	1080	1099	CGAAGUGCUUUGAUGUAAGA	UCUUAUAUCAAGGCAUUUUC	Cleavage	pacid=27157670 locus=Phvul.004G172000 ID=Phvul.004G172000.1.v1.0 annot-version=v1.0	1
miRNov222			Phvul.003G187700.1		3.0	13.557	1	20	1588	1607	CGAAGUGCUUUGAUGUAAGA	UCUUACAUUAGAGUAUUUCA	Cleavage	pacid=27143485 locus=Phvul.003G187700 ID=Phvul.003G187700.1.v1.0 annot-version=v1.0	1	Protein kinase superfamily protein	PF00069	GO:0004672	GO:0005524	GO:0006468
miRNov223			Phvul.002G216500.1		3.0	21.773	1	20	1325	1344	UUUAGAUAUUCAUGGGUGGU	ACUGUCCAUGGAUAUCUAAC	Cleavage	pacid=27169745 locus=Phvul.002G216500 ID=Phvul.002G216500.1.v1.0 annot-version=v1.0	1	Ankyrin repeat family protein with DHHC zinc finger domain	PF00023,PF01529	GO:0005515	GO:0008270
miRNov223			Phvul.004G153200.1		3.0	15.12	1	20	186	205	UUUAGAUAUUCAUGGGUGGU	GUUAUCCAUGAAUAUCUGGA	Cleavage	pacid=27157542 locus=Phvul.004G153200 ID=Phvul.004G153200.1.v1.0 annot-version=v1.0	1
miRNov223			Phvul.010G165100.1		3.0	19.641	1	20	1371	1390	UUUAGAUAUUCAUGGGUGGU	AUUACCUAUGGAUGUCUGAA	Cleavage	pacid=27141078 locus=Phvul.010G165100 ID=Phvul.010G165100.1.v1.0 annot-version=v1.0	1	Terpenoid cyclases family protein	PF00432	GO:0003824
miRNov223			Phvul.004G001200.1		3.0	13.611	1	20	861	880	UUUAGAUAUUCAUGGGUGGU	AACGCUCAUGAAUAUCUAAU	Cleavage	pacid=27157783 locus=Phvul.004G001200 ID=Phvul.004G001200.1.v1.0 annot-version=v1.0	1	Heavy metal transport/detoxification superfamily protein	PF00403	GO:0046872	GO:0030001
miRNov223			Phvul.004G129200.1		2.5	11.204	1	20	592	611	UUUAGAUAUUCAUGGGUGGU	AUCAACCUUGAAUAUCUAAA	Cleavage	pacid=27157324 locus=Phvul.004G129200 ID=Phvul.004G129200.1.v1.0 annot-version=v1.0	1
miRNov223			Phvul.003G256500.1		3.0	12.861	1	20	1136	1155	UUUAGAUAUUCAUGGGUGGU	AUUAACCAUGAAGAUCUAAA	Cleavage	pacid=27144066 locus=Phvul.003G256500 ID=Phvul.003G256500.1.v1.0 annot-version=v1.0	1	cytochrome P450, family 722, subfamily A, polypeptide 1	PF00067	GO:0005506	GO:0009055	GO:0016705	GO:0020037	GO:0055114
miRNov223			Phvul.009G209100.1		3.0	13.237	1	20	110	129	UUUAGAUAUUCAUGGGUGGU	ACCAACCAUAGAUAUUUAAA	Translation	pacid=27146909 locus=Phvul.009G209100 ID=Phvul.009G209100.1.v1.0 annot-version=v1.0	1	Endomembrane protein 70 protein family	PF02990	GO:0016021
miRNov240			Phvul.004G052300.1		2.5	14.061	1	20	1837	1856	CUAAUUAGCAAUUAAGGUUU	AAACCUUAGUUGUUGAUUAU	Cleavage	pacid=27157586 locus=Phvul.004G052300 ID=Phvul.004G052300.1.v1.0 annot-version=v1.0	1	DNA-binding storekeeper protein-related transcriptional regulator	PF04504
miRNov240			Phvul.003G185200.1		2.5	17.184	1	20	659	678	CUAAUUAGCAAUUAAGGUUU	AAAUUUUAAUUGUUGAUUGG	Cleavage	pacid=27141909 locus=Phvul.003G185200 ID=Phvul.003G185200.1.v1.0 annot-version=v1.0	1	histone deacetylase 5	PF00850
miRNov240			Phvul.002G140000.1		3.0	17.357	1	20	1193	1212	CUAAUUAGCAAUUAAGGUUU	AAAUCUUGGUUGCUGAUUAA	Cleavage	pacid=27169307 locus=Phvul.002G140000 ID=Phvul.002G140000.1.v1.0 annot-version=v1.0	1	Tetratricopeptide repeat (TPR)-like superfamily protein
miRNov240			Phvul.008G035400.1		3.0	17.261	1	20	1885	1904	CUAAUUAGCAAUUAAGGUUU	AAACCUUGGUUGCAAAUUGG	Cleavage	pacid=27155026 locus=Phvul.008G035400 ID=Phvul.008G035400.1.v1.0 annot-version=v1.0	1	galacturonosyltransferase 13	PF01501	GO:0016757
miRNov240			Phvul.004G034200.2		3.0	18.58	1	20	1931	1950	CUAAUUAGCAAUUAAGGUUU	AAACCUUGGUUGCAAAUUGG	Cleavage	pacid=27157250 locus=Phvul.004G034200 ID=Phvul.004G034200.2.v1.0 annot-version=v1.0	1	galacturonosyltransferase 13	PF01501	GO:0016757
miRNov240			Phvul.004G034200.1		3.0	18.58	1	20	1955	1974	CUAAUUAGCAAUUAAGGUUU	AAACCUUGGUUGCAAAUUGG	Cleavage	pacid=27157249 locus=Phvul.004G034200 ID=Phvul.004G034200.1.v1.0 annot-version=v1.0	1	galacturonosyltransferase 13	PF01501	GO:0016757
miRNov240			Phvul.006G076000.1		3.0	12.199	1	20	1379	1398	CUAAUUAGCAAUUAAGGUUU	AAGCUUUAAUUGCAAAUUGG	Cleavage	pacid=27165349 locus=Phvul.006G076000 ID=Phvul.006G076000.1.v1.0 annot-version=v1.0	1	RING/U-box superfamily protein with ARM repeat domain	PF00514,PF04564	GO:0005515	GO:0004842	GO:0016567	GO:0000151
miRNov240			Phvul.002G150700.1		2.5	20.15	1	19	566	585	CUAAUUAGC-AAUUAAGGUU	AACCUUAAUUAGCUAGUUAG	Translation	pacid=27168346 locus=Phvul.002G150700 ID=Phvul.002G150700.1.v1.0 annot-version=v1.0	1
miRNov246			Phvul.003G154300.1		0.5	9.624	1	20	1194	1213	CAGGGCAAGAAGAAGAAGAA	UUCUUCUUCUUCUUGCUCUG	Cleavage	pacid=27144648 locus=Phvul.003G154300 ID=Phvul.003G154300.1.v1.0 annot-version=v1.0	1	Family of unknown function (DUF566)	PF04484
miRNov246			Phvul.006G188700.1		2.0	4.929	1	21	219	239	CAGGGCAAGAAGAAGAAGAAG	CUUCUUCUUCUUCUUGUUCUU	Cleavage	pacid=27166629 locus=Phvul.006G188700 ID=Phvul.006G188700.1.v1.0 annot-version=v1.0	1	disease resistance protein (TIR class), putative
miRNov246			Phvul.008G056400.1		2.0	6.284	1	21	253	273	CAGGGCAAGAAGAAGAAGAAG	CUUCUUCUUCUUCUUGCUUUC	Cleavage	pacid=27155322 locus=Phvul.008G056400 ID=Phvul.008G056400.1.v1.0 annot-version=v1.0	1	cytochrome P450, family 97, subfamily A, polypeptide 3	PF00067	GO:0005506	GO:0009055	GO:0016705	GO:0020037	GO:0055114
miRNov246			Phvul.011G185300.1		3.0	13.536	1	22	194	215	CAGGGCAAGAAGAAGAAGAAGC	GCUUCUUCUUCUUCUUCUCCUA	Cleavage	pacid=27152427 locus=Phvul.011G185300 ID=Phvul.011G185300.1.v1.0 annot-version=v1.0	1	DEA(D/H)-box RNA helicase family protein	PF00271,PF00035,PF07717,PF00270,PF04408	GO:0003725	GO:0005622	GO:0003676	GO:0005524	GO:0008026	GO:0004386
miRNov246			Phvul.010G041600.1		2.0	3.374	1	21	11	31	CAGGGCAAGAAGAAGAAGAAG	CUUCUUCUUCUUCUUGUCUUC	Cleavage	pacid=27140409 locus=Phvul.010G041600 ID=Phvul.010G041600.1.v1.0 annot-version=v1.0	1		PF12600
miRNov246			Phvul.006G216000.4		2.5	9.48	1	22	104	125	CAGGGCAAGAAGAAGAAGAAGC	GUUUCUUCUUCUUCUUCCCCUU	Cleavage	pacid=27167454 locus=Phvul.006G216000 ID=Phvul.006G216000.4.v1.0 annot-version=v1.0	1	serine hydroxymethyltransferase 7	PF00464	GO:0008152	GO:0004372	GO:0006544	GO:0006563
miRNov246			Phvul.006G216000.2		2.5	9.48	1	22	104	125	CAGGGCAAGAAGAAGAAGAAGC	GUUUCUUCUUCUUCUUCCCCUU	Cleavage	pacid=27167451 locus=Phvul.006G216000 ID=Phvul.006G216000.2.v1.0 annot-version=v1.0	1	serine hydroxymethyltransferase 7	PF00464	GO:0008152	GO:0004372	GO:0006544	GO:0006563
miRNov246			Phvul.008G088200.1		2.0	24.91	1	21	304	324	CAGGGCAAGAAGAAGAAGAAG	CUUCUUCUUCUUCUUCCUCUG	Cleavage	pacid=27154861 locus=Phvul.008G088200 ID=Phvul.008G088200.1.v1.0 annot-version=v1.0	1	ENTH/VHS/GAT family protein	PF03127,PF00790	GO:0006886	GO:0005622
miRNov246			Phvul.006G216000.1		2.5	9.48	1	22	104	125	CAGGGCAAGAAGAAGAAGAAGC	GUUUCUUCUUCUUCUUCCCCUU	Cleavage	pacid=27167453 locus=Phvul.006G216000 ID=Phvul.006G216000.1.v1.0 annot-version=v1.0	1	serine hydroxymethyltransferase 7	PF00464	GO:0008152	GO:0004372	GO:0006544	GO:0006563
miRNov246			Phvul.006G216000.3		2.5	9.48	1	22	104	125	CAGGGCAAGAAGAAGAAGAAGC	GUUUCUUCUUCUUCUUCCCCUU	Cleavage	pacid=27167452 locus=Phvul.006G216000 ID=Phvul.006G216000.3.v1.0 annot-version=v1.0	1	serine hydroxymethyltransferase 7	PF00464	GO:0008152	GO:0004372	GO:0006544	GO:0006563
miRNov246			Phvul.011G084300.3		2.0	7.936	1	21	110	130	CAGGGCAAGAAGAAGAAGAAG	CUUCUUCUUCUUCUUCCCUUG	Cleavage	pacid=27152309 locus=Phvul.011G084300 ID=Phvul.011G084300.3.v1.0 annot-version=v1.0	1	AMP-dependent synthetase and ligase family protein	PF00501	GO:0003824	GO:0008152
miRNov246			Phvul.011G084300.2		2.0	7.936	1	21	110	130	CAGGGCAAGAAGAAGAAGAAG	CUUCUUCUUCUUCUUCCCUUG	Cleavage	pacid=27152308 locus=Phvul.011G084300 ID=Phvul.011G084300.2.v1.0 annot-version=v1.0	1	AMP-dependent synthetase and ligase family protein	PF00501	GO:0003824	GO:0008152
miRNov246			Phvul.011G084300.1		2.0	7.936	1	21	110	130	CAGGGCAAGAAGAAGAAGAAG	CUUCUUCUUCUUCUUCCCUUG	Cleavage	pacid=27152307 locus=Phvul.011G084300 ID=Phvul.011G084300.1.v1.0 annot-version=v1.0	1	AMP-dependent synthetase and ligase family protein	PF00501	GO:0003824	GO:0008152
miRNov246			Phvul.004G035400.1		3.0	13.947	1	22	65	86	CAGGGCAAGAAGAAGAAGAAGC	GCUUCUUCUUCUUCUUCCUCUU	Cleavage	pacid=27158418 locus=Phvul.004G035400 ID=Phvul.004G035400.1.v1.0 annot-version=v1.0	1	Transducin/WD40 repeat-like superfamily protein	PF00400,PF08154	GO:0005515
miRNov246			Phvul.001G041000.1		2.0	8.704	1	21	29	49	CAGGGCAAGAAGAAGAAGAAG	CUUCUUCUUCUUCUUGCGUUG	Cleavage	pacid=27163010 locus=Phvul.001G041000 ID=Phvul.001G041000.1.v1.0 annot-version=v1.0	1	Major facilitator superfamily protein	PF03092
miRNov246			Phvul.007G047700.2		2.0	0.157	1	21	48	68	CAGGGCAAGAAGAAGAAGAAG	CUUCUUCUUCUUCUUCCUCUG	Cleavage	pacid=27159141 locus=Phvul.007G047700 ID=Phvul.007G047700.2.v1.0 annot-version=v1.0	1	Inositol 1,3,4-trisphosphate 5/6-kinase family protein	PF05770	GO:0000287	GO:0005524	GO:0047325	GO:0052725	GO:0052726	GO:0032957	GO:0005622	GO:0035300
miRNov246			Phvul.007G047700.1		2.0	0.157	1	21	48	68	CAGGGCAAGAAGAAGAAGAAG	CUUCUUCUUCUUCUUCCUCUG	Cleavage	pacid=27159140 locus=Phvul.007G047700 ID=Phvul.007G047700.1.v1.0 annot-version=v1.0	1	Inositol 1,3,4-trisphosphate 5/6-kinase family protein	PF05770	GO:0000287	GO:0005524	GO:0047325	GO:0052725	GO:0052726	GO:0032957	GO:0005622	GO:0035300
miRNov246			Phvul.011G022000.1		2.0	3.268	1	21	87	107	CAGGGCAAGAAGAAGAAGAAG	CUUCUUCUUCUUCUUGUUCUU	Cleavage	pacid=27151040 locus=Phvul.011G022000 ID=Phvul.011G022000.1.v1.0 annot-version=v1.0	1	phosphatidylinositolglycan synthase family protein	PF06432	GO:0017176	GO:0006506	GO:0016021
miRNov246			Phvul.004G138400.1		3.0	3.905	1	22	342	363	CAGGGCAAGAAGAAGAAGAAGC	GCUUUUUCUUCUUCUUUCCCUC	Cleavage	pacid=27157000 locus=Phvul.004G138400 ID=Phvul.004G138400.1.v1.0 annot-version=v1.0	1	UDP-glucosyl transferase 71B6	PF00201	GO:0016758	GO:0008152
miRNov246			Phvul.005G086100.1		2.5	6.01	1	22	73	94	CAGGGCAAGAAGAAGAAGAAGC	GCUUCUUCUUCUUCUUCUUCUG	Cleavage	pacid=27150121 locus=Phvul.005G086100 ID=Phvul.005G086100.1.v1.0 annot-version=v1.0	1	high-level expression of sugar-inducible gene 2
miRNov246			Phvul.006G121000.1		2.5	2.439	1	21	64	84	CAGGGCAAGAAGAAGAAGAAG	CUUCUUCUUCUUCUUGUUUUC	Cleavage	pacid=27165936 locus=Phvul.006G121000 ID=Phvul.006G121000.1.v1.0 annot-version=v1.0	1	zinc knuckle (CCHC-type) family protein	PF05670,PF00098,PF11923,PF05833	GO:0003676	GO:0008270
miRNov246			Phvul.002G087100.2		2.0	11.551	1	21	294	314	CAGGGCAAGAAGAAGAAGAAG	CUUCUUCUUCUUCUUGUCAUG	Cleavage	pacid=27167811 locus=Phvul.002G087100 ID=Phvul.002G087100.2.v1.0 annot-version=v1.0	1	glucuronidase 2	PF03662	GO:0016798	GO:0016020
miRNov246			Phvul.011G209900.1		2.0	20.669	1	21	893	913	CAGGGCAAGAAGAAGAAGAAG	CUUCUUCUUCUUCUUCCUCUG	Cleavage	pacid=27151586 locus=Phvul.011G209900 ID=Phvul.011G209900.1.v1.0 annot-version=v1.0	1	Eukaryotic aspartyl protease family protein	PF00026	GO:0004190	GO:0006508
miRNov246			Phvul.002G087100.1		2.0	12.396	1	21	159	179	CAGGGCAAGAAGAAGAAGAAG	CUUCUUCUUCUUCUUGUCAUG	Cleavage	pacid=27167809 locus=Phvul.002G087100 ID=Phvul.002G087100.1.v1.0 annot-version=v1.0	1	glucuronidase 2	PF03662	GO:0016798	GO:0016020
miRNov248			Phvul.007G259200.1		2.0	0.951	1	20	156	175	GGGCAAGAAGAAGAAGAAGC	GCUUCUUCUUCUUCUUCCUC	Cleavage	pacid=27159783 locus=Phvul.007G259200 ID=Phvul.007G259200.1.v1.0 annot-version=v1.0	1	SNF2 domain-containing protein / helicase domain-containing protein	PF00271,PF00176,PF07529	GO:0003677	GO:0005524	GO:0003676	GO:0008026	GO:0004386
miRNov248			Phvul.006G188700.1		2.0	3.327	1	20	218	237	GGGCAAGAAGAAGAAGAAGC	UCUUCUUCUUCUUCUUGUUC	Cleavage	pacid=27166629 locus=Phvul.006G188700 ID=Phvul.006G188700.1.v1.0 annot-version=v1.0	1	disease resistance protein (TIR class), putative
miRNov248			Phvul.008G056400.1		2.0	4.853	1	20	252	271	GGGCAAGAAGAAGAAGAAGC	UCUUCUUCUUCUUCUUGCUU	Cleavage	pacid=27155322 locus=Phvul.008G056400 ID=Phvul.008G056400.1.v1.0 annot-version=v1.0	1	cytochrome P450, family 97, subfamily A, polypeptide 3	PF00067	GO:0005506	GO:0009055	GO:0016705	GO:0020037	GO:0055114
miRNov248			Phvul.011G185300.1		2.0	13.547	1	20	194	213	GGGCAAGAAGAAGAAGAAGC	GCUUCUUCUUCUUCUUCUCC	Cleavage	pacid=27152427 locus=Phvul.011G185300 ID=Phvul.011G185300.1.v1.0 annot-version=v1.0	1	DEA(D/H)-box RNA helicase family protein	PF00271,PF00035,PF07717,PF00270,PF04408	GO:0003725	GO:0005622	GO:0003676	GO:0005524	GO:0008026	GO:0004386
miRNov248			Phvul.010G041600.1		2.0	3.374	1	20	10	29	GGGCAAGAAGAAGAAGAAGC	UCUUCUUCUUCUUCUUGUCU	Cleavage	pacid=27140409 locus=Phvul.010G041600 ID=Phvul.010G041600.1.v1.0 annot-version=v1.0	1		PF12600
miRNov248			Phvul.006G216000.4		2.0	10.06	1	20	104	123	GGGCAAGAAGAAGAAGAAGC	GUUUCUUCUUCUUCUUCCCC	Cleavage	pacid=27167454 locus=Phvul.006G216000 ID=Phvul.006G216000.4.v1.0 annot-version=v1.0	1	serine hydroxymethyltransferase 7	PF00464	GO:0008152	GO:0004372	GO:0006544	GO:0006563
miRNov248			Phvul.006G216000.2		2.0	10.06	1	20	104	123	GGGCAAGAAGAAGAAGAAGC	GUUUCUUCUUCUUCUUCCCC	Cleavage	pacid=27167451 locus=Phvul.006G216000 ID=Phvul.006G216000.2.v1.0 annot-version=v1.0	1	serine hydroxymethyltransferase 7	PF00464	GO:0008152	GO:0004372	GO:0006544	GO:0006563
miRNov248			Phvul.003G161900.1		2.0	18.31	1	20	306	325	GGGCAAGAAGAAGAAGAAGC	GCUUCUUCUUCUUCUUCCUC	Cleavage	pacid=27144406 locus=Phvul.003G161900 ID=Phvul.003G161900.1.v1.0 annot-version=v1.0	1	Tetratricopeptide repeat (TPR)-like superfamily protein
miRNov248			Phvul.006G216000.1		2.0	10.06	1	20	104	123	GGGCAAGAAGAAGAAGAAGC	GUUUCUUCUUCUUCUUCCCC	Cleavage	pacid=27167453 locus=Phvul.006G216000 ID=Phvul.006G216000.1.v1.0 annot-version=v1.0	1	serine hydroxymethyltransferase 7	PF00464	GO:0008152	GO:0004372	GO:0006544	GO:0006563
miRNov248			Phvul.006G216000.3		2.0	10.06	1	20	104	123	GGGCAAGAAGAAGAAGAAGC	GUUUCUUCUUCUUCUUCCCC	Cleavage	pacid=27167452 locus=Phvul.006G216000 ID=Phvul.006G216000.3.v1.0 annot-version=v1.0	1	serine hydroxymethyltransferase 7	PF00464	GO:0008152	GO:0004372	GO:0006544	GO:0006563
miRNov248			Phvul.003G154300.1		2.5	9.977	1	20	1192	1211	GGGCAAGAAGAAGAAGAAGC	UAUUCUUCUUCUUCUUGCUC	Cleavage	pacid=27144648 locus=Phvul.003G154300 ID=Phvul.003G154300.1.v1.0 annot-version=v1.0	1	Family of unknown function (DUF566)	PF04484
miRNov248			Phvul.004G171500.2		2.0	12.98	1	20	231	250	GGGCAAGAAGAAGAAGAAGC	GCUUCUUCUUCUUCUUCCCU	Cleavage	pacid=27158261 locus=Phvul.004G171500 ID=Phvul.004G171500.2.v1.0 annot-version=v1.0	1	bacterial transferase hexapeptide repeat-containing protein
miRNov248			Phvul.004G035400.1		2.0	13.95	1	20	65	84	GGGCAAGAAGAAGAAGAAGC	GCUUCUUCUUCUUCUUCCUC	Cleavage	pacid=27158418 locus=Phvul.004G035400 ID=Phvul.004G035400.1.v1.0 annot-version=v1.0	1	Transducin/WD40 repeat-like superfamily protein	PF00400,PF08154	GO:0005515
miRNov248			Phvul.011G022000.1		2.0	3.188	1	20	86	105	GGGCAAGAAGAAGAAGAAGC	UCUUCUUCUUCUUCUUGUUC	Cleavage	pacid=27151040 locus=Phvul.011G022000 ID=Phvul.011G022000.1.v1.0 annot-version=v1.0	1	phosphatidylinositolglycan synthase family protein	PF06432	GO:0017176	GO:0006506	GO:0016021
miRNov248			Phvul.004G138400.1		2.0	6.094	1	20	342	361	GGGCAAGAAGAAGAAGAAGC	GCUUUUUCUUCUUCUUUCCC	Cleavage	pacid=27157000 locus=Phvul.004G138400 ID=Phvul.004G138400.1.v1.0 annot-version=v1.0	1	UDP-glucosyl transferase 71B6	PF00201	GO:0016758	GO:0008152
miRNov248			Phvul.004G171500.1		2.0	12.98	1	20	231	250	GGGCAAGAAGAAGAAGAAGC	GCUUCUUCUUCUUCUUCCCU	Cleavage	pacid=27158260 locus=Phvul.004G171500 ID=Phvul.004G171500.1.v1.0 annot-version=v1.0	1	bacterial transferase hexapeptide repeat-containing protein
miRNov248			Phvul.006G121000.1		2.5	2.458	1	20	63	82	GGGCAAGAAGAAGAAGAAGC	UCUUCUUCUUCUUCUUGUUU	Cleavage	pacid=27165936 locus=Phvul.006G121000 ID=Phvul.006G121000.1.v1.0 annot-version=v1.0	1	zinc knuckle (CCHC-type) family protein	PF05670,PF00098,PF11923,PF05833	GO:0003676	GO:0008270
miRNov248			Phvul.002G257800.1		2.0	11.117	1	20	1054	1073	GGGCAAGAAGAAGAAGAAGC	GCUUCUUCUUCUUCUUCCUC	Cleavage	pacid=27169810 locus=Phvul.002G257800 ID=Phvul.002G257800.1.v1.0 annot-version=v1.0	1	RPM1-interacting protein 4 (RIN4) family protein	PF05627
miRNov248			Phvul.003G116200.1		2.0	9.633	1	20	768	787	GGGCAAGAAGAAGAAGAAGC	GCUUCUUCUUCUUCUUCUCC	Cleavage	pacid=27145002 locus=Phvul.003G116200 ID=Phvul.003G116200.1.v1.0 annot-version=v1.0	1	basic helix-loop-helix (bHLH) DNA-binding superfamily protein
miRNov248			Phvul.002G206400.1		2.5	24.207	1	20	122	141	GGGCAAGAAGAAGAAGAAGC	UUUUCUUCUUCUUCUUGUUC	Cleavage	pacid=27170362 locus=Phvul.002G206400 ID=Phvul.002G206400.1.v1.0 annot-version=v1.0	1	P-loop containing nucleoside triphosphate hydrolases superfamily protein	PF00350	GO:0003924	GO:0005525
miRNov248			Phvul.003G174500.1		2.0	13.243	1	20	293	312	GGGCAAGAAGAAGAAGAAGC	GCUUCUUCUUCUUCUUCCUC	Cleavage	pacid=27143383 locus=Phvul.003G174500 ID=Phvul.003G174500.1.v1.0 annot-version=v1.0	1	RING/U-box superfamily protein
miRNov248			Phvul.002G247600.1		3.0	17.372	1	20	3334	3353	GGGCAAGAAGAAGAAGAAGC	UUUUCUUUUUCUUCUUGCCG	Cleavage	pacid=27170243 locus=Phvul.002G247600 ID=Phvul.002G247600.1.v1.0 annot-version=v1.0	1	calpain-type cysteine protease family	PF01067,PF00648	GO:0004198	GO:0006508	GO:0005622
miRNov248			Phvul.011G062300.1		2.5	14.71	1	20	3859	3878	GGGCAAGAAGAAGAAGAAGC	GCUUCUUCUUCUUCUUCCUU	Cleavage	pacid=27152088 locus=Phvul.011G062300 ID=Phvul.011G062300.1.v1.0 annot-version=v1.0	1	pumilio 2	PF00806,PF07990	GO:0003723
miRNov248			Phvul.011G191300.1		2.5	6.364	1	20	187	206	GGGCAAGAAGAAGAAGAAGC	GCUUCUUCUUCUUCUUCCCA	Cleavage	pacid=27152852 locus=Phvul.011G191300 ID=Phvul.011G191300.1.v1.0 annot-version=v1.0	1	myb domain protein 33	PF00249	GO:0003677
miRNov248			Phvul.007G047800.1		2.0	13.638	1	20	556	575	GGGCAAGAAGAAGAAGAAGC	GCUUCUUCUUCUUCUUCCUC	Cleavage	pacid=27160682 locus=Phvul.007G047800 ID=Phvul.007G047800.1.v1.0 annot-version=v1.0	1	AGAMOUS-like 62	PF00319	GO:0003677	GO:0046983	GO:0043565	GO:0006355	GO:0005634	GO:0003700
miRNov25			Phvul.001G213500.1		2.5	20.335	1	21	807	827	GUUGCAUUUCUUCUGAGCAGA	UCUGUGGAGAAGAAAUGCAAC	Cleavage	pacid=27164436 locus=Phvul.001G213500 ID=Phvul.001G213500.1.v1.0 annot-version=v1.0	1
miRNov25			Phvul.002G037000.1		2.5	21.338	1	21	570	590	GUUGCAUUUCUUCUGAGCAGA	UCUCCUCAGAAGCAGUGCAAC	Translation	pacid=27168481 locus=Phvul.002G037000 ID=Phvul.002G037000.1.v1.0 annot-version=v1.0	1	Eukaryotic aspartyl protease family protein	PF00026	GO:0004190	GO:0006508
miRNov25			Phvul.004G147300.1		2.5	15.859	1	20	367	386	GUUGCAUUUCUUCUGAGCAG	AUGCUUAAAAGAAAUGCAAC	Cleavage	pacid=27157330 locus=Phvul.004G147300 ID=Phvul.004G147300.1.v1.0 annot-version=v1.0	1	Ssu72-like family protein	PF04722	GO:0004721	GO:0006397	GO:0005634
miRNov25			Phvul.002G288200.1		2.5	23.83	1	20	1023	1042	GUUGCAUUUCUUCUGAGCAG	CUUCUUGGAAGGAAUGCAAC	Cleavage	pacid=27168393 locus=Phvul.002G288200 ID=Phvul.002G288200.1.v1.0 annot-version=v1.0	1	serine racemase	PF00291	GO:0003824	GO:0030170	GO:0008152
miRNov25			Phvul.003G119100.1		3.0	15.66	1	20	12456	12475	GUUGCAUUUCUUCUGAGCAG	UUGCUCAGAGGAAAUUCAGC	Cleavage	pacid=27143159 locus=Phvul.003G119100 ID=Phvul.003G119100.1.v1.0 annot-version=v1.0	1	calcium-dependent lipid-binding family protein	PF06101,PF06650	GO:0008104
miRNov25			Phvul.008G073800.1		3.0	15.735	1	20	312	331	GUUGCAUUUCUUCUGAGCAG	CUCCUUAGAAGAACUGCAAC	Cleavage	pacid=27156401 locus=Phvul.008G073800 ID=Phvul.008G073800.1.v1.0 annot-version=v1.0	1	AGAMOUS-like 20	PF01486	GO:0003700	GO:0006355	GO:0005634
miRNov25			Phvul.002G037100.1		3.0	12.457	1	21	430	450	GUUGCAUUUCUUCUGAGCAGA	UCUCCUCAAAAGCAAUGCAAC	Translation	pacid=27168104 locus=Phvul.002G037100 ID=Phvul.002G037100.1.v1.0 annot-version=v1.0	1	Eukaryotic aspartyl protease family protein	PF00026	GO:0004190	GO:0006508
miRNov250			Phvul.006G188700.1		1.0	4.944	1	20	219	238	AGGGCAAGAAGAAGAAGAAG	CUUCUUCUUCUUCUUGUUCU	Cleavage	pacid=27166629 locus=Phvul.006G188700 ID=Phvul.006G188700.1.v1.0 annot-version=v1.0	1	disease resistance protein (TIR class), putative
miRNov250			Phvul.008G056400.1		1.0	4.839	1	20	253	272	AGGGCAAGAAGAAGAAGAAG	CUUCUUCUUCUUCUUGCUUU	Cleavage	pacid=27155322 locus=Phvul.008G056400 ID=Phvul.008G056400.1.v1.0 annot-version=v1.0	1	cytochrome P450, family 97, subfamily A, polypeptide 3	PF00067	GO:0005506	GO:0009055	GO:0016705	GO:0020037	GO:0055114
miRNov250			Phvul.011G185300.1		2.0	13.604	1	21	194	214	AGGGCAAGAAGAAGAAGAAGC	GCUUCUUCUUCUUCUUCUCCU	Cleavage	pacid=27152427 locus=Phvul.011G185300 ID=Phvul.011G185300.1.v1.0 annot-version=v1.0	1	DEA(D/H)-box RNA helicase family protein	PF00271,PF00035,PF07717,PF00270,PF04408	GO:0003725	GO:0005622	GO:0003676	GO:0005524	GO:0008026	GO:0004386
miRNov250			Phvul.010G041600.1		1.0	3.374	1	20	11	30	AGGGCAAGAAGAAGAAGAAG	CUUCUUCUUCUUCUUGUCUU	Cleavage	pacid=27140409 locus=Phvul.010G041600 ID=Phvul.010G041600.1.v1.0 annot-version=v1.0	1		PF12600
miRNov250			Phvul.006G216000.4		2.0	9.469	1	21	104	124	AGGGCAAGAAGAAGAAGAAGC	GUUUCUUCUUCUUCUUCCCCU	Cleavage	pacid=27167454 locus=Phvul.006G216000 ID=Phvul.006G216000.4.v1.0 annot-version=v1.0	1	serine hydroxymethyltransferase 7	PF00464	GO:0008152	GO:0004372	GO:0006544	GO:0006563
miRNov250			Phvul.006G216000.2		2.0	9.469	1	21	104	124	AGGGCAAGAAGAAGAAGAAGC	GUUUCUUCUUCUUCUUCCCCU	Cleavage	pacid=27167451 locus=Phvul.006G216000 ID=Phvul.006G216000.2.v1.0 annot-version=v1.0	1	serine hydroxymethyltransferase 7	PF00464	GO:0008152	GO:0004372	GO:0006544	GO:0006563
miRNov250			Phvul.006G216000.1		2.0	9.469	1	21	104	124	AGGGCAAGAAGAAGAAGAAGC	GUUUCUUCUUCUUCUUCCCCU	Cleavage	pacid=27167453 locus=Phvul.006G216000 ID=Phvul.006G216000.1.v1.0 annot-version=v1.0	1	serine hydroxymethyltransferase 7	PF00464	GO:0008152	GO:0004372	GO:0006544	GO:0006563
miRNov250			Phvul.006G216000.3		2.0	9.469	1	21	104	124	AGGGCAAGAAGAAGAAGAAGC	GUUUCUUCUUCUUCUUCCCCU	Cleavage	pacid=27167452 locus=Phvul.006G216000 ID=Phvul.006G216000.3.v1.0 annot-version=v1.0	1	serine hydroxymethyltransferase 7	PF00464	GO:0008152	GO:0004372	GO:0006544	GO:0006563
miRNov250			Phvul.003G154300.1		1.5	10.1	1	20	1193	1212	AGGGCAAGAAGAAGAAGAAG	AUUCUUCUUCUUCUUGCUCU	Cleavage	pacid=27144648 locus=Phvul.003G154300 ID=Phvul.003G154300.1.v1.0 annot-version=v1.0	1	Family of unknown function (DUF566)	PF04484
miRNov250			Phvul.004G035400.1		2.0	13.989	1	21	65	85	AGGGCAAGAAGAAGAAGAAGC	GCUUCUUCUUCUUCUUCCUCU	Cleavage	pacid=27158418 locus=Phvul.004G035400 ID=Phvul.004G035400.1.v1.0 annot-version=v1.0	1	Transducin/WD40 repeat-like superfamily protein	PF00400,PF08154	GO:0005515
miRNov250			Phvul.011G022000.1		1.0	3.203	1	20	87	106	AGGGCAAGAAGAAGAAGAAG	CUUCUUCUUCUUCUUGUUCU	Cleavage	pacid=27151040 locus=Phvul.011G022000 ID=Phvul.011G022000.1.v1.0 annot-version=v1.0	1	phosphatidylinositolglycan synthase family protein	PF06432	GO:0017176	GO:0006506	GO:0016021
miRNov250			Phvul.004G138400.1		2.0	5.503	1	21	342	362	AGGGCAAGAAGAAGAAGAAGC	GCUUUUUCUUCUUCUUUCCCU	Cleavage	pacid=27157000 locus=Phvul.004G138400 ID=Phvul.004G138400.1.v1.0 annot-version=v1.0	1	UDP-glucosyl transferase 71B6	PF00201	GO:0016758	GO:0008152
miRNov250			Phvul.006G121000.1		1.5	2.454	1	20	64	83	AGGGCAAGAAGAAGAAGAAG	CUUCUUCUUCUUCUUGUUUU	Cleavage	pacid=27165936 locus=Phvul.006G121000 ID=Phvul.006G121000.1.v1.0 annot-version=v1.0	1	zinc knuckle (CCHC-type) family protein	PF05670,PF00098,PF11923,PF05833	GO:0003676	GO:0008270
miRNov250			Phvul.002G257800.1		2.0	11.117	1	21	1054	1074	AGGGCAAGAAGAAGAAGAAGC	GCUUCUUCUUCUUCUUCCUCU	Cleavage	pacid=27169810 locus=Phvul.002G257800 ID=Phvul.002G257800.1.v1.0 annot-version=v1.0	1	RPM1-interacting protein 4 (RIN4) family protein	PF05627
miRNov250			Phvul.003G116200.1		2.0	8.005	1	21	768	788	AGGGCAAGAAGAAGAAGAAGC	GCUUCUUCUUCUUCUUCUCCU	Cleavage	pacid=27145002 locus=Phvul.003G116200 ID=Phvul.003G116200.1.v1.0 annot-version=v1.0	1	basic helix-loop-helix (bHLH) DNA-binding superfamily protein
miRNov250			Phvul.011G062300.1		2.5	15.045	1	21	3859	3879	AGGGCAAGAAGAAGAAGAAGC	GCUUCUUCUUCUUCUUCCUUU	Cleavage	pacid=27152088 locus=Phvul.011G062300 ID=Phvul.011G062300.1.v1.0 annot-version=v1.0	1	pumilio 2	PF00806,PF07990	GO:0003723
miRNov250			Phvul.003G174500.1		2.0	13.55	1	21	293	313	AGGGCAAGAAGAAGAAGAAGC	GCUUCUUCUUCUUCUUCCUCU	Cleavage	pacid=27143383 locus=Phvul.003G174500 ID=Phvul.003G174500.1.v1.0 annot-version=v1.0	1	RING/U-box superfamily protein
miRNov250			Phvul.007G047800.1		2.0	12.002	1	21	556	576	AGGGCAAGAAGAAGAAGAAGC	GCUUCUUCUUCUUCUUCCUCU	Cleavage	pacid=27160682 locus=Phvul.007G047800 ID=Phvul.007G047800.1.v1.0 annot-version=v1.0	1	AGAMOUS-like 62	PF00319	GO:0003677	GO:0046983	GO:0043565	GO:0006355	GO:0005634	GO:0003700
miRNov250			Phvul.002G044500.1		1.5	6.948	1	20	143	162	AGGGCAAGAAGAAGAAGAAG	CUUCUUCUUCUUCUUCCCCU	Cleavage	pacid=27170046 locus=Phvul.002G044500 ID=Phvul.002G044500.1.v1.0 annot-version=v1.0	1	Pentatricopeptide repeat (PPR) superfamily protein	PF01535
miRNov250			Phvul.009G161900.1		2.5	3.452	1	21	325	345	AGGGCAAGAAGAAGAAGAAGC	GCUUCUUCUUCUUCUUCUCUU	Cleavage	pacid=27146644 locus=Phvul.009G161900 ID=Phvul.009G161900.1.v1.0 annot-version=v1.0	1	auxin response factor 2	PF02309,PF06507,PF02362	GO:0006355	GO:0005634	GO:0003677	GO:0009725
miRNov250			Phvul.009G140500.1		2.5	1.868	1	21	261	281	AGGGCAAGAAGAAGAAGAAGC	GCUUCUUCUUCUUCUUCUUCU	Cleavage	pacid=27146895 locus=Phvul.009G140500 ID=Phvul.009G140500.1.v1.0 annot-version=v1.0	1	Leucine-rich receptor-like protein kinase family protein	PF00069,PF00560,PF08263	GO:0004672	GO:0005524	GO:0006468	GO:0005515
miRNov250			Phvul.005G022400.1		1.5	3.377	1	20	259	278	AGGGCAAGAAGAAGAAGAAG	CUUCUUCUUCUUCUUCCCCU	Cleavage	pacid=27149407 locus=Phvul.005G022400 ID=Phvul.005G022400.1.v1.0 annot-version=v1.0	1	F-box family protein with a domain of unknown function (DUF295)	PF03478
miRNov250			Phvul.008G254100.1		1.5	3.14	1	20	120	139	AGGGCAAGAAGAAGAAGAAG	CUUCUUCUUCUUCUUUCCCU	Cleavage	pacid=27154257 locus=Phvul.008G254100 ID=Phvul.008G254100.1.v1.0 annot-version=v1.0	1	Kelch repeat-containing F-box family protein	PF00646	GO:0005515
miRNov250			Phvul.007G259200.1		3.0	0.951	1	21	156	176	AGGGCAAGAAGAAGAAGAAGC	GCUUCUUCUUCUUCUUCCUCC	Cleavage	pacid=27159783 locus=Phvul.007G259200 ID=Phvul.007G259200.1.v1.0 annot-version=v1.0	1	SNF2 domain-containing protein / helicase domain-containing protein	PF00271,PF00176,PF07529	GO:0003677	GO:0005524	GO:0003676	GO:0008026	GO:0004386
miRNov250			Phvul.002G035600.1		2.5	3.927	1	21	372	392	AGGGCAAGAAGAAGAAGAAGC	GCUUCUUCUUCUUCUUCUUCU	Cleavage	pacid=27169063 locus=Phvul.002G035600 ID=Phvul.002G035600.1.v1.0 annot-version=v1.0	1	Tetratricopeptide repeat (TPR)-like superfamily protein	PF01535
miRNov270			Phvul.006G188700.1		3.0	19.525	1	23	1004	1026	UCUGAUGAUCAAGUCAGUGAGAG	CUCUCAUUGUCUGGAUCAUCAGG	Translation	pacid=27166629 locus=Phvul.006G188700 ID=Phvul.006G188700.1.v1.0 annot-version=v1.0	1	disease resistance protein (TIR class), putative
miRNov270			Phvul.008G167300.1		3.0	21.074	1	23	2297	2319	UCUGAUGAUCAAGUCAGUGAGAG	CUCUCACUUACUUGAGCGUCGGA	Cleavage	pacid=27154005 locus=Phvul.008G167300 ID=Phvul.008G167300.1.v1.0 annot-version=v1.0	1	multidrug resistance-associated protein 3	PF00664,PF00005	GO:0005524	GO:0016887	GO:0042626	GO:0006810	GO:0055085	GO:0016021
miRNov270			Phvul.011G115200.1		2.0	24.03	1	21	1093	1113	UCUGAUGAUCAAGUCAGUGAG	UUUGCUGACUUGAUCGUCGGA	Cleavage	pacid=27151970 locus=Phvul.011G115200 ID=Phvul.011G115200.1.v1.0 annot-version=v1.0	1
miRNov270			Phvul.008G075700.1		2.0	19.256	1	20	1464	1483	UCUGAUGAUCAAGUCAGUGA	UCACUGACUUGAGCGUCGGA	Cleavage	pacid=27153264 locus=Phvul.008G075700 ID=Phvul.008G075700.1.v1.0 annot-version=v1.0	1
miRNov270			Phvul.008G075700.2		2.0	19.256	1	20	1464	1483	UCUGAUGAUCAAGUCAGUGA	UCACUGACUUGAGCGUCGGA	Cleavage	pacid=27153263 locus=Phvul.008G075700 ID=Phvul.008G075700.2.v1.0 annot-version=v1.0	1
miRNov270			Phvul.008G156500.3		2.5	22.759	1	23	803	825	UCUGAUGAUCAAGUCAGUGAGAG	CGUUUACUGACUUGAGCGUCGGA	Cleavage	pacid=27153302 locus=Phvul.008G156500 ID=Phvul.008G156500.3.v1.0 annot-version=v1.0	1	ATP binding;ATP-dependent helicases;DNA helicases	PF02889
miRNov270			Phvul.008G156500.2		2.5	22.759	1	23	983	1005	UCUGAUGAUCAAGUCAGUGAGAG	CGUUUACUGACUUGAGCGUCGGA	Cleavage	pacid=27153303 locus=Phvul.008G156500 ID=Phvul.008G156500.2.v1.0 annot-version=v1.0	1	ATP binding;ATP-dependent helicases;DNA helicases	PF02889
miRNov270			Phvul.008G070800.2		2.5	18.246	1	21	8527	8547	UCUGAUGAUCAAGUCAGUGAG	UUUACUGACUUGAGCGUCGGA	Cleavage	pacid=27153340 locus=Phvul.008G070800 ID=Phvul.008G070800.2.v1.0 annot-version=v1.0	1	NB-ARC domain-containing disease resistance protein	PF00931	GO:0043531	GO:0005524	GO:0006915
miRNov270			Phvul.008G070800.1		2.5	18.246	1	21	9097	9117	UCUGAUGAUCAAGUCAGUGAG	UUUACUGACUUGAGCGUCGGA	Cleavage	pacid=27153339 locus=Phvul.008G070800 ID=Phvul.008G070800.1.v1.0 annot-version=v1.0	1	NB-ARC domain-containing disease resistance protein	PF00931	GO:0043531	GO:0005524	GO:0006915
miRNov270			Phvul.010G086800.4		2.5	16.927	1	20	498	517	UCUGAUGAUCAAGUCAGUGA	UUACUGACUUGAGCGUCGGA	Cleavage	pacid=27141351 locus=Phvul.010G086800 ID=Phvul.010G086800.4.v1.0 annot-version=v1.0	1	D-isomer specific 2-hydroxyacid dehydrogenase family protein	PF02826	GO:0016616	GO:0048037	GO:0055114
miRNov270			Phvul.010G086800.3		2.5	16.927	1	20	498	517	UCUGAUGAUCAAGUCAGUGA	UUACUGACUUGAGCGUCGGA	Cleavage	pacid=27141349 locus=Phvul.010G086800 ID=Phvul.010G086800.3.v1.0 annot-version=v1.0	1	D-isomer specific 2-hydroxyacid dehydrogenase family protein	PF02826	GO:0016616	GO:0048037	GO:0055114
miRNov273			Phvul.009G125000.1		2.0	23.089	1	23	867	888	GAGACCUUAGAAGACUUGGCCGG	UCGGCCAAGUCU-CUAAGGUCUC	Translation	pacid=27147511 locus=Phvul.009G125000 ID=Phvul.009G125000.1.v1.0 annot-version=v1.0	1
miRNov273			Phvul.009G125000.2		2.0	23.089	1	23	955	976	GAGACCUUAGAAGACUUGGCCGG	UCGGCCAAGUCU-CUAAGGUCUC	Translation	pacid=27147510 locus=Phvul.009G125000 ID=Phvul.009G125000.2.v1.0 annot-version=v1.0	1
miRNov273			Phvul.010G091500.1		3.0	21.261	1	24	5588	5611	GAGACCUUAGAAGACUUGGCCGGC	GUCGGCCAAGUAUACGAAGGUCUC	Translation	pacid=27140492 locus=Phvul.010G091500 ID=Phvul.010G091500.1.v1.0 annot-version=v1.0	2	Disease resistance protein (CC-NBS-LRR class) family	PF00931	GO:0043531	GO:0006915	GO:0005524
miRNov273			Phvul.010G091500.1		3.0	24.314	1	24	5624	5647	GAGACCUUAGAAGACUUGGCCGGC	GUCGGCCAAGUAUACGAAGGUCUC	Translation	pacid=27140492 locus=Phvul.010G091500 ID=Phvul.010G091500.1.v1.0 annot-version=v1.0	2	Disease resistance protein (CC-NBS-LRR class) family	PF00931	GO:0043531	GO:0006915	GO:0005524
miRNov273			Phvul.010G151200.1		3.0	17.146	1	22	517	538	GAGACCUUAGAAGACUUGGCCG	UGGCCAAGUCUUUUGAGGUUAC	Cleavage	pacid=27139900 locus=Phvul.010G151200 ID=Phvul.010G151200.1.v1.0 annot-version=v1.0	1	Coatomer, beta\' subunit	PF00400,PF04053	GO:0005515	GO:0005198	GO:0006886	GO:0016192	GO:0030117
miRNov273			Phvul.005G124300.1		3.0	16.989	1	24	78	101	GAGACCUUAGAAGACUUGGCCGGC	GUCAGACAUGUCUUCUGAGGUCUU	Cleavage	pacid=27149700 locus=Phvul.005G124300 ID=Phvul.005G124300.1.v1.0 annot-version=v1.0	1	alpha/beta-Hydrolases superfamily protein	PF00561
miRNov273			Phvul.010G062000.1		3.0	15.647	1	21	173	193	GAGACCUUAGAAGACUUGGCC	GUCCAAUUCUUUUAGGGUCUC	Cleavage	pacid=27140331 locus=Phvul.010G062000 ID=Phvul.010G062000.1.v1.0 annot-version=v1.0	1		PF08238
miRNov273			Phvul.007G195700.1		3.0	13.567	1	24	2135	2158	GAGACCUUAGAAGACUUGGCCGGC	GACAGCCAAAUCUUCUAAGUUUUC	Cleavage	pacid=27158775 locus=Phvul.007G195700 ID=Phvul.007G195700.1.v1.0 annot-version=v1.0	1	P-loop containing nucleoside triphosphate hydrolases superfamily protein	PF00612,PF00063	GO:0003774	GO:0005524	GO:0016459	GO:0005515
miRNov273			Phvul.007G195700.2		3.0	13.567	1	24	2135	2158	GAGACCUUAGAAGACUUGGCCGGC	GACAGCCAAAUCUUCUAAGUUUUC	Cleavage	pacid=27158776 locus=Phvul.007G195700 ID=Phvul.007G195700.2.v1.0 annot-version=v1.0	1	Myosin family protein with Dil domain	PF00612,PF00063	GO:0003774	GO:0005524	GO:0016459	GO:0005515
miRNov273			Phvul.009G202800.1		3.0	17.299	1	22	1613	1634	GAGACCUUAGAAGACUUGGCCG	CUGCUGAGUCCUUUAAGGUUUC	Cleavage	pacid=27147175 locus=Phvul.009G202800 ID=Phvul.009G202800.1.v1.0 annot-version=v1.0	1	Galactose oxidase/kelch repeat superfamily protein	PF07646,PF01344	GO:0005515
miRNov295			Phvul.002G110400.1		2.5	16.231	1	24	1050	1073	AUUUGUAUCUAAUUAGCAACCAAG	UUUGGUUGCUAAUUGGAGGCAAAU	Cleavage	pacid=27170989 locus=Phvul.002G110400 ID=Phvul.002G110400.1.v1.0 annot-version=v1.0	1
miRNov295			Phvul.004G089300.4		2.0	8.114	1	20	2812	2831	AUUUGUAUCUAAUUAGCAAC	UUUGCUAGUUAGAUAUAAAU	Cleavage	pacid=27157788 locus=Phvul.004G089300 ID=Phvul.004G089300.4.v1.0 annot-version=v1.0	1	DNAse I-like superfamily protein	PF03372
miRNov295			Phvul.004G089300.3		2.0	8.114	1	20	2857	2876	AUUUGUAUCUAAUUAGCAAC	UUUGCUAGUUAGAUAUAAAU	Cleavage	pacid=27157786 locus=Phvul.004G089300 ID=Phvul.004G089300.3.v1.0 annot-version=v1.0	1	DNAse I-like superfamily protein	PF03372
miRNov295			Phvul.009G002300.1		2.5	18.066	1	24	2087	2110	AUUUGUAUCUAAUUAGCAACCAAG	CUCUGCUGCUGAUUGGAUACGAAU	Cleavage	pacid=27147528 locus=Phvul.009G002300 ID=Phvul.009G002300.1.v1.0 annot-version=v1.0	1	FMN-linked oxidoreductases superfamily protein	PF01207	GO:0017150	GO:0050660	GO:0008033	GO:0055114
miRNov295			Phvul.011G123800.1		3.0	16.55	1	23	471	493	AUUUGUAUCUAAUUAGCAACCAA	UUCCUUGCUAAUGGGAUAUAAAU	Translation	pacid=27152597 locus=Phvul.011G123800 ID=Phvul.011G123800.1.v1.0 annot-version=v1.0	1
miRNov316			Phvul.009G202200.1		2.0	9.213	1	23	1152	1174	AAUGGAGCAUAGAUAUUGAAUAU	AUGUUCACUACCUAUGCUCCAUU	Cleavage	pacid=27147498 locus=Phvul.009G202200 ID=Phvul.009G202200.1.v1.0 annot-version=v1.0	1	TEOSINTE BRANCHED 1, cycloidea and PCF transcription factor 5	PF03634
miRNov316			Phvul.011G010600.1		3.0	13.674	1	24	1148	1171	AAUGGAGCAUAGAUAUUGAAUAUA	UUUAUACAAUAUUUAUGCUCCAAU	Cleavage	pacid=27150527 locus=Phvul.011G010600 ID=Phvul.011G010600.1.v1.0 annot-version=v1.0	1	serine carboxypeptidase-like 40	PF00450	GO:0004185	GO:0006508
miRNov316			Phvul.008G017700.1		3.0	23.021	1	22	1214	1235	AAUGGAGCAUAGAUAUUGAAUA	UAUCUGGUGUCUAUGCUCCAUU	Cleavage	pacid=27154314 locus=Phvul.008G017700 ID=Phvul.008G017700.1.v1.0 annot-version=v1.0	1	Protein of unknown function (DUF1664)	PF07889
miRNov316			Phvul.003G116500.1		2.5	7.751	1	24	490	513	AAUGGAGCAUAGAUAUUGAAUAUA	UACGUGCAAAAUUUAUGCUCCAUU	Cleavage	pacid=27142849 locus=Phvul.003G116500 ID=Phvul.003G116500.1.v1.0 annot-version=v1.0	1	cell wall / vacuolar inhibitor of fructosidase 1	PF04043	GO:0004857	GO:0030599
miRNov325			Phvul.010G109800.1		2.5	13.762	1	24	470	493	AUUGGUAGUUAAAACUUUGAUAGC	GCUUUCAGAGUUUUUACUACCAAA	Translation	pacid=27139796 locus=Phvul.010G109800 ID=Phvul.010G109800.1.v1.0 annot-version=v1.0	1		PF10536
miRNov325			Phvul.008G209300.1		2.5	13.968	1	23	705	727	AUUGGUAGUUAAAACUUUGAUAG	CUUUCAGAGUUUUUACUACCAAA	Translation	pacid=27155153 locus=Phvul.008G209300 ID=Phvul.008G209300.1.v1.0 annot-version=v1.0	1	Aminotransferase-like, plant mobile domain family protein	PF10536
miRNov325			Phvul.007G122300.1		3.0	12.903	1	23	2471	2493	AUUGGUAGUUAAAACUUUGAUAG	CUUUCAAAUUUUUAACUACUCAU	Cleavage	pacid=27160492 locus=Phvul.007G122300 ID=Phvul.007G122300.1.v1.0 annot-version=v1.0	1	Protein of unknown function (DUF640)	PF04852
miRNov325			Phvul.004G134600.1		2.5	16.178	1	20	230	249	AUUGGUAGUUAAAACUUUGA	UCAAAGUUUUAUCUGCCAAA	Translation	pacid=27156845 locus=Phvul.004G134600 ID=Phvul.004G134600.1.v1.0 annot-version=v1.0	1	Plant protein of unknown function (DUF247)	PF03140
miRNov325			Phvul.004G134500.1		2.5	16.178	1	20	344	363	AUUGGUAGUUAAAACUUUGA	UCAAAGUUUUAUCUGCCAAA	Translation	pacid=27156466 locus=Phvul.004G134500 ID=Phvul.004G134500.1.v1.0 annot-version=v1.0	1	Plant protein of unknown function (DUF247)	PF03140
miRNov331			Phvul.005G114800.1		3.0	17.73	1	22	616	637	UGUCGCAGGAGAGAUGACAUUG	CCAUGUCAUCUCUCAUGUGGCC	Cleavage	pacid=27149194 locus=Phvul.005G114800 ID=Phvul.005G114800.1.v1.0 annot-version=v1.0	1	glutamate receptor 3.4	PF01094,PF00060,PF00497	GO:0004970	GO:0005234	GO:0016020	GO:0005215	GO:0006810	GO:0030288
miRNov353			Phvul.009G225100.1		3.0	20.364	1	22	1819	1840	CGGAAGUUGUUUGGGGGUUCAC	GUGAAUUUCCAAACAGUUUCUG	Cleavage	pacid=27145533 locus=Phvul.009G225100 ID=Phvul.009G225100.1.v1.0 annot-version=v1.0	1	beta-galactosidase 7	PF02140,PF01301	GO:0004553	GO:0005975	GO:0005529	GO:0004565	GO:0009341
miRNov353			Phvul.003G056900.3		3.0	10.503	1	21	1846	1866	CGGAAGUUGUUUGGGGGUUCA	UCAACCUUCAAGCAACUUCUG	Cleavage	pacid=27144475 locus=Phvul.003G056900 ID=Phvul.003G056900.3.v1.0 annot-version=v1.0	1	negative regulator of systemic acquired resistance (SNI1)
miRNov353			Phvul.003G056900.2		3.0	10.503	1	21	1895	1915	CGGAAGUUGUUUGGGGGUUCA	UCAACCUUCAAGCAACUUCUG	Cleavage	pacid=27144473 locus=Phvul.003G056900 ID=Phvul.003G056900.2.v1.0 annot-version=v1.0	1	negative regulator of systemic acquired resistance (SNI1)
miRNov353			Phvul.003G056900.1		3.0	10.503	1	21	2163	2183	CGGAAGUUGUUUGGGGGUUCA	UCAACCUUCAAGCAACUUCUG	Cleavage	pacid=27144474 locus=Phvul.003G056900 ID=Phvul.003G056900.1.v1.0 annot-version=v1.0	1	negative regulator of systemic acquired resistance (SNI1)
miRNov353			Phvul.007G073300.1		2.5	15.226	1	20	57	76	CGGAAGUUGUUUGGGGGUUC	GGUUCCCCAGACAACUUCCG	Cleavage	pacid=27161494 locus=Phvul.007G073300 ID=Phvul.007G073300.1.v1.0 annot-version=v1.0	1	Methyltransferase MT-A70 family protein	PF05063	GO:0008168	GO:0006139
miRNov353			Phvul.009G144100.1		3.0	20.47	1	22	1042	1063	CGGAAGUUGUUUGGGGGUUCAC	GGGAACCCCCGGUCAACUUUUG	Translation	pacid=27146478 locus=Phvul.009G144100 ID=Phvul.009G144100.1.v1.0 annot-version=v1.0	1	Eukaryotic aspartyl protease family protein	PF00026	GO:0004190	GO:0006508
miRNov377			Phvul.007G280500.1		2.5	18.572	1	21	769	789	GUAGAAAUCAAAAUAAUUAGU	GCUAAUCAUUUUGAUUUCUUC	Cleavage	pacid=27161687 locus=Phvul.007G280500 ID=Phvul.007G280500.1.v1.0 annot-version=v1.0	1
miRNov377			Phvul.009G168100.1		3.0	17.999	1	20	3156	3175	GUAGAAAUCAAAAUAAUUAG	CUGAUUAUUUUGGUUUUAAC	Cleavage	pacid=27146914 locus=Phvul.009G168100 ID=Phvul.009G168100.1.v1.0 annot-version=v1.0	1	nuclear protein X1	PF00439	GO:0005515
miRNov380			Phvul.001G154800.1		3.0	12.06	1	20	1055	1074	UGUAAUCUGAUUGAGCCGCG	UGCGGUUCAAUCAGAUUGGA	Cleavage	pacid=27162720 locus=Phvul.001G154800 ID=Phvul.001G154800.1.v1.0 annot-version=v1.0	1	indeterminate(ID)-domain 12
miRNov380			Phvul.005G168000.1		3.0	17.709	1	20	866	885	UGUAAUCUGAUUGAGCCGCG	CUUGGCUCAAUCAGGUUGUA	Cleavage	pacid=27149542 locus=Phvul.005G168000 ID=Phvul.005G168000.1.v1.0 annot-version=v1.0	1
miRNov405			Phvul.010G139300.1		3.0	14.787	1	21	1515	1535	UGAUUUACAAAUGCGGCUGUU	AACGGUUGCAUUUGGAAAUCA	Cleavage	pacid=27139848 locus=Phvul.010G139300 ID=Phvul.010G139300.1.v1.0 annot-version=v1.0	1	beta galactosidase 1	PF02140,PF01301	GO:0004553	GO:0005975	GO:0005529	GO:0004565	GO:0009341
miRNov405			Phvul.009G067100.1		3.0	18.17	1	22	3211	3232	UGAUUUACAAAUGCGGCUGUUU	AAUCGGCAGCAUUUGUAGAUCA	Cleavage	pacid=27147722 locus=Phvul.009G067100 ID=Phvul.009G067100.1.v1.0 annot-version=v1.0	1	P-loop containing nucleoside triphosphate hydrolases superfamily protein	PF00225	GO:0003777	GO:0005524	GO:0007018
miRNov405			Phvul.003G208300.1		3.0	15.888	1	22	1098	1119	UGAUUUACAAAUGCGGCUGUUU	AAACAUCCUGAUUUGUAAAUCA	Cleavage	pacid=27144274 locus=Phvul.003G208300 ID=Phvul.003G208300.1.v1.0 annot-version=v1.0	1	Protein kinase superfamily protein	PF03109
miRNov418			Phvul.007G202300.1		3.0	18.971	1	21	411	431	UGCUAGUUAGAUACCAAUUUA	UUGAUUGGUUUCUAACUAGUA	Cleavage	pacid=27159180 locus=Phvul.007G202300 ID=Phvul.007G202300.1.v1.0 annot-version=v1.0	1		PF09597
miRNov418			Phvul.003G249100.1		3.0	12.646	1	20	1068	1087	UGCUAGUUAGAUACCAAUUU	AAAUUGCUAUCUAACAAGUA	Cleavage	pacid=27143986 locus=Phvul.003G249100 ID=Phvul.003G249100.1.v1.0 annot-version=v1.0	1	Protein of unknown function (DUF1162)	PF06650	GO:0008104
miRNov418			Phvul.009G050900.1		3.0	11.348	1	20	734	753	UGCUAGUUAGAUACCAAUUU	AAAAUGGAUUCUAACUAGCA	Cleavage	pacid=27146674 locus=Phvul.009G050900 ID=Phvul.009G050900.1.v1.0 annot-version=v1.0	1	plastid transcriptionally active7
miRNov42			Phvul.002G044800.1		0.0	19.441	1	21	1317	1337	CAUUUGUUUCUUUCUCUCCUU	AAGGAGAGAAAGAAACAAAUG	Cleavage	pacid=27168921 locus=Phvul.002G044800 ID=Phvul.002G044800.1.v1.0 annot-version=v1.0	1	Protein of unknown function (DUF1423)	PF07227
miRNov42			Phvul.007G215300.1		2.0	16.481	1	21	1806	1826	CAUUUGUUUCUUUCUCUCCUU	AGGCAGAGAAGGAAACAAAUG	Cleavage	pacid=27159986 locus=Phvul.007G215300 ID=Phvul.007G215300.1.v1.0 annot-version=v1.0	1	transcription coactivators	PF00533,PF00628	GO:0005622	GO:0005515
miRNov42			Phvul.007G271400.1		3.0	16.837	1	22	3641	3662	CAUUUGUUUCUUUCUCUCCUUA	UAAAGAGAGAAGGAAAAAAAUG	Cleavage	pacid=27161653 locus=Phvul.007G271400 ID=Phvul.007G271400.1.v1.0 annot-version=v1.0	1	Protein of unknown function (DUF810)	PF05664
miRNov42			Phvul.008G144800.1		2.0	10.88	1	21	4037	4057	CAUUUGUUUCUUUCUCUCCUU	GAGAAGAGGAAGAAACAGAUG	Cleavage	pacid=27155925 locus=Phvul.008G144800 ID=Phvul.008G144800.1.v1.0 annot-version=v1.0	1
miRNov42			Phvul.008G144800.9		2.0	10.783	1	21	4037	4057	CAUUUGUUUCUUUCUCUCCUU	GAGAAGAGGAAGAAACAGAUG	Cleavage	pacid=27155926 locus=Phvul.008G144800 ID=Phvul.008G144800.9.v1.0 annot-version=v1.0	1
miRNov42			Phvul.008G144800.8		2.0	10.88	1	21	4037	4057	CAUUUGUUUCUUUCUCUCCUU	GAGAAGAGGAAGAAACAGAUG	Cleavage	pacid=27155927 locus=Phvul.008G144800 ID=Phvul.008G144800.8.v1.0 annot-version=v1.0	1
miRNov42			Phvul.008G144800.7		2.0	10.783	1	21	4037	4057	CAUUUGUUUCUUUCUCUCCUU	GAGAAGAGGAAGAAACAGAUG	Cleavage	pacid=27155928 locus=Phvul.008G144800 ID=Phvul.008G144800.7.v1.0 annot-version=v1.0	1
miRNov42			Phvul.008G144800.6		2.0	10.783	1	21	4037	4057	CAUUUGUUUCUUUCUCUCCUU	GAGAAGAGGAAGAAACAGAUG	Cleavage	pacid=27155929 locus=Phvul.008G144800 ID=Phvul.008G144800.6.v1.0 annot-version=v1.0	1
miRNov42			Phvul.008G144800.5		2.0	10.88	1	21	3434	3454	CAUUUGUUUCUUUCUCUCCUU	GAGAAGAGGAAGAAACAGAUG	Cleavage	pacid=27155930 locus=Phvul.008G144800 ID=Phvul.008G144800.5.v1.0 annot-version=v1.0	1
miRNov42			Phvul.008G144800.4		2.0	10.783	1	21	3434	3454	CAUUUGUUUCUUUCUCUCCUU	GAGAAGAGGAAGAAACAGAUG	Cleavage	pacid=27155931 locus=Phvul.008G144800 ID=Phvul.008G144800.4.v1.0 annot-version=v1.0	1
miRNov42			Phvul.008G144800.3		2.0	10.88	1	21	3434	3454	CAUUUGUUUCUUUCUCUCCUU	GAGAAGAGGAAGAAACAGAUG	Cleavage	pacid=27155932 locus=Phvul.008G144800 ID=Phvul.008G144800.3.v1.0 annot-version=v1.0	1
miRNov42			Phvul.008G144800.2		2.0	10.783	1	21	3434	3454	CAUUUGUUUCUUUCUCUCCUU	GAGAAGAGGAAGAAACAGAUG	Cleavage	pacid=27155933 locus=Phvul.008G144800 ID=Phvul.008G144800.2.v1.0 annot-version=v1.0	1
miRNov42			Phvul.008G186300.1		3.0	11.469	1	21	350	370	CAUUUGUUUCUUUCUCUCCUU	AAGGAGGGGAAGAAGCAAAAG	Cleavage	pacid=27155866 locus=Phvul.008G186300 ID=Phvul.008G186300.1.v1.0 annot-version=v1.0	1	zinc ion binding;DNA binding;helicases;ATP binding;nucleic acid binding	PF00176	GO:0003677	GO:0005524
miRNov42			Phvul.008G186300.2		3.0	11.469	1	21	350	370	CAUUUGUUUCUUUCUCUCCUU	AAGGAGGGGAAGAAGCAAAAG	Cleavage	pacid=27155867 locus=Phvul.008G186300 ID=Phvul.008G186300.2.v1.0 annot-version=v1.0	1	zinc ion binding;DNA binding;helicases;ATP binding;nucleic acid binding	PF00176	GO:0003677	GO:0005524
miRNov42			Phvul.003G215300.1		3.0	17.703	1	21	3626	3646	CAUUUGUUUCUUUCUCUCCUU	AAGGAGGGGAAGAAACAAGGG	Cleavage	pacid=27143787 locus=Phvul.003G215300 ID=Phvul.003G215300.1.v1.0 annot-version=v1.0	1	Intron maturase, type II family protein	PF00078,PF01348	GO:0003723	GO:0003964	GO:0006278	GO:0006397	GO:0009507
miRNov42			Phvul.003G215300.3		3.0	17.703	1	21	3416	3436	CAUUUGUUUCUUUCUCUCCUU	AAGGAGGGGAAGAAACAAGGG	Cleavage	pacid=27143785 locus=Phvul.003G215300 ID=Phvul.003G215300.3.v1.0 annot-version=v1.0	1	Intron maturase, type II family protein	PF00078,PF01348	GO:0003723	GO:0003964	GO:0006278	GO:0006397	GO:0009507
miRNov42			Phvul.003G215300.2		3.0	17.168	1	21	2895	2915	CAUUUGUUUCUUUCUCUCCUU	AAGGAGGGGAAGAAACAAGGG	Cleavage	pacid=27143786 locus=Phvul.003G215300 ID=Phvul.003G215300.2.v1.0 annot-version=v1.0	1	Intron maturase, type II family protein	PF00078,PF01348	GO:0003723	GO:0003964	GO:0006278	GO:0006397	GO:0009507
miRNov42			Phvul.011G180100.1		3.0	16.856	1	22	2198	2219	CAUUUGUUUCUUUCUCUCCUUA	UGAGGAGGAAAAGAAAAAAAUG	Cleavage	pacid=27151322 locus=Phvul.011G180100 ID=Phvul.011G180100.1.v1.0 annot-version=v1.0	1	RING/FYVE/PHD zinc finger superfamily protein	PF00628	GO:0005515
miRNov42			Phvul.009G075900.1		3.0	12.692	1	22	1344	1365	CAUUUGUUUCUUUCUCUCCUUA	UGAGUAGAGAGAGAAGUGAAUG	Cleavage	pacid=27146294 locus=Phvul.009G075900 ID=Phvul.009G075900.1.v1.0 annot-version=v1.0	1	Protein of unknown function (DUF1639)	PF07797
miRNov430			Phvul.003G054800.1		3.0	11.632	1	21	202	222	GGUUUGUGCGUGAAUCUGACG	CCUCAGAUUCAAGCACAAAUU	Translation	pacid=27142324 locus=Phvul.003G054800 ID=Phvul.003G054800.1.v1.0 annot-version=v1.0	1
miRNov430			Phvul.003G054800.3		3.0	11.632	1	21	202	222	GGUUUGUGCGUGAAUCUGACG	CCUCAGAUUCAAGCACAAAUU	Translation	pacid=27142326 locus=Phvul.003G054800 ID=Phvul.003G054800.3.v1.0 annot-version=v1.0	1
miRNov430			Phvul.003G054800.2		3.0	11.632	1	21	202	222	GGUUUGUGCGUGAAUCUGACG	CCUCAGAUUCAAGCACAAAUU	Translation	pacid=27142325 locus=Phvul.003G054800 ID=Phvul.003G054800.2.v1.0 annot-version=v1.0	1
[truncated: 151 more rows]

## Sheet: psRNATarget target reject
miRNA_Acc.	Target_Acc.	Expectation	UPE	miRNA_start	miRNA_end	Target_start	Target_end	miRNA_aligned_fragment	Target_aligned_fragment	Inhibition	Target_Desc.	multiplicity	Annotation	Pfam	GOs
[truncated: 2,103 more rows]
