# Supplementary material for: Genome-wide identification of the Phaseolus vulgaris sRNAome using small RNA and degradome sequencing
Source: BMC Genomics. 2015 Jun 2;16(1):423. doi: 10.1186/s12864-015-1639-5 (PMC4462009; doi:10.1186/s12864-015-1639-5)
Supplement: Additional file 5: Table S4. — List of the identified PHAS genes and their distribution in 5 plant organs. The presence of a “0” or “1” in the libraries columns indicates the absence or presence of the corresponding PHAS locus (lines) in the corresponding library (rows), respectively. The conservation column indicates the initials of the legume species in which the PHAS locus is conserved (Gma = Glycine max, Mtr = Medicago truncatula). [file 12864_2015_1639_MOESM5_ESM.xlsx]

## Sheet: List of identified PHAS genes
Chromosomes	Locus	Annotation of the locus	Libraries					miRNAs with an in-phase cleavage site	Conservation
			Flower	Leaf	Root	Seedling	Nodule
Chr01	12151537-12151749		0	1	1	0	0	vvi-miR396b; gma-miR396b-5p; gma-miR396a-5p
Chr01	12173335-12173632		1	1	1	1	1	miRNov270
Chr01	12276531-12276743		1	0	1	1	1
Chr01	15585379-15585736	auxin signaling F-box 2	1	1	1	1	1		Mtr
Chr01	21270190-21270471		1	0	0	0	0	gma-miR530b
Chr01	24504125-24504377		1	0	0	0	0
Chr01	2553916-2554330	alpha/beta-Hydrolases superfamily protein	1	0	0	0	0
Chr01	34971350-34971665		1	0	0	0	0	gma-miR530b
Chr01	35007368-35007591		1	0	0	0	0
Chr01	37359625-37360089	DTW domain-containing protein	1	0	1	0	0	pvu-miR482-5p-family (miRNov577)
Chr01	42086583-42086814	phosphate transporter 1;7	1	0	0	0	0
Chr01	42106024-42106234	phosphate transporter 1;7	1	0	0	0	0
Chr01	5005303-5005534		1	0	1	0	1
Chr02	19266561-19266771		1	0	0	0	0	gma-miR530b
Chr02	32498914-32499229		1	0	0	0	0
Chr02	39952187-39952503	auxin response factor 8	0	1	0	0	0
Chr02	44340025-44340235	XS domain-containing protein / XS zinc finger domain-containing protein-related	0	1	0	0	0
Chr02	5469474-5469684		0	0	1	0	0
Chr02	5469711-5469921		0	1	0	0	0
Chr02	5490042-5490294		0	0	1	0	0
Chr02	5491252-5491462		0	1	1	0	0
Chr02	5535871-5536172		1	1	1	1	1
Chr02	5536184-5536394		0	0	0	1	0
Chr02	5536487-5536803		0	1	1	0	0
Chr03	15782325-15782535	pfkB-like carbohydrate kinase family protein	1	0	0	0	0
Chr03	17299962-17300256	pfkB-like carbohydrate kinase family protein	1	0	0	0	0
Chr03	17870038-17870248		0	0	1	0	0
Chr03	18091243-18091495		1	0	0	0	0
Chr03	48907373-48907647	armadillo repeat only 2	1	0	0	0	0
Chr03	48907727-48908654	armadillo repeat only 2	1	0	0	0	0	miRNov537
Chr04	14366137-14366347	ATP binding;nucleic acid binding;helicases	1	0	0	0	0
Chr04	26400496-26400706	aldehyde dehydrogenase 3F1	0	0	0	1	0
Chr04	27354345-27354555	pfkB-like carbohydrate kinase family protein	1	0	0	0	0
Chr04	3127875-3128127	Disease resistance protein (TIR-NBS-LRR class) family	0	1	0	0	0
Chr04	3128306-3129229	Disease resistance protein (TIR-NBS-LRR class) family	1	1	1	0	0	miRNov212	Gma; Mtr
Chr04	39976683-39977136		1	0	0	0	0
Chr04	39977732-39978281		1	0	0	0	0	pvu-miR159a.1
Chr04	41941278-41941509	disease resistance protein (TIR-NBS-LRR class), putative	0	1	0	0	0
Chr04	43747448-43747658		1	0	0	0	0	gma-miR530b
Chr04	45431646-45431898		1	0	0	0	0
Chr04	9380782-9381299	NB-ARC domain-containing disease resistance protein	1	0	1	1	0	pvu-miR2118
Chr05	22455651-22455890		1	0	0	0	0	gma-miR530b
Chr05	40422590-40422800	hydroxycinnamoyl-CoA shikimate/quinate hydroxycinnamoyl transferase	0	1	0	0	0
Chr05	5286887-5287202		1	0	0	0	0	miRNov248; miRNov250
Chr06	10453480-10453690		1	0	0	0	0
Chr06	1882246-1882456		1	0	0	0	0
Chr06	19494457-19494667		0	0	1	0	0
Chr06	20092164-20092374	NDR1/HIN1-like 3	0	1	0	0	0
Chr06	23561782-23562294	TAS3	1	1	1	1	1	gma-miR390b-5p	Gma; Mtr
Chr06	24191274-24191505	dicer-like 2	1	0	1	0	0
Chr06	26717135-26717449		0	1	0	0	0
Chr06	30920387-30920732		1	1	1	1	0
Chr06	8071830-8072061		1	0	0	0	0
Chr06	9486965-9487175	protein kinases;ubiquitin-protein ligases	0	0	0	1	0
Chr07	16658464-16658674		0	1	0	0	0
Chr07	17127149-17127359		1	0	0	0	0
Chr07	17221140-17221350		1	0	0	0	0	gma-miR530b
Chr07	24167703-24168025		1	0	1	1	1
Chr07	24321853-24322063		0	0	1	0	0
Chr07	34398256-34398466		1	0	0	0	0
Chr07	34881787-34882026	pfkB-like carbohydrate kinase family protein	1	0	0	0	0	gma-miR530b
Chr07	39013051-39013261		0	0	1	0	0	miRNov527
Chr07	3963985-3964265	cysteine-rich RLK (RECEPTOR-like protein kinase) 29	0	0	1	0	0
Chr07	39763842-39764305	F-box/RNI-like superfamily protein	1	0	0	0	0	miRNov165
Chr07	50126349-50126559		0	0	1	0	0	miRNov527
Chr08	11449285-11449495		1	0	0	0	0
Chr08	11471903-11472113		1	0	0	0	0
Chr08	11707579-11707789		1	0	0	0	0
Chr08	12793436-12793646	pfkB-like carbohydrate kinase family protein	1	0	0	0	0	miRNov246; miRNov250
Chr08	14178231-14178441		0	0	1	0	0
Chr08	25110176-25110386	pfkB-like carbohydrate kinase family protein	1	0	0	0	0
Chr08	26656765-26657038		1	0	0	0	0
Chr08	3432925-3433135	pfkB-like carbohydrate kinase family protein	1	0	0	0	0	miRNov582
Chr08	34660901-34661111	nositol transporter 3	0	0	0	1	0	miRNov580
Chr09	24589341-24589725		1	1	1	1	0
Chr09	32253994-32254217		1	0	0	0	0
Chr09	32929014-32929278	chlorsulfuron/imidazolinone resistant 1	1	0	0	0	0
Chr10	10004851-10005061	pfkB-like carbohydrate kinase family protein	1	0	0	0	0	miRNov246
Chr10	10124112-10124351		1	0	0	0	0	gma-miR530b
Chr10	15357108-15357514		1	1	1	1	1
Chr10	18322651-18322890		1	0	0	0	0	gma-miR530b
Chr10	19286852-19287130		1	1	1	1	1
Chr10	26413066-26413276	pfkB-like carbohydrate kinase family protein	1	0	0	0	0	gma-miR530b
Chr10	33349457-33349667		0	0	0	1	0
Chr10	34071297-34071579		1	0	0	0	0	pvu-miR159a.1
Chr10	34071743-34072667		1	0	0	0	0	gma-miR394a-5p
Chr10	34270470-34270743		1	0	0	0	0	gma-miR166j-3p; pvu-miR166a
Chr10	34271009-34271282	RING/U-box superfamily protein	1	0	0	0	0	osa-miR1862a-family (miRNov555); osa-miR1862a-family (miRNov82)
Chr10	34271710-34271941		1	0	0	0	0
Chr10	34272063-34272354		1	0	0	0	0	gma-miR394a-5p
Chr10	38997705-38998362	NAC transcription factor-like 9	1	1	1	1	1	pvu-miR1514a	Gma
Chr10	38998794-38999025	NAC transcription factor-like 9	1	0	0	0	0	miRNov246
Chr10	39125347-39125557	NAC transcription factor-like 9	0	1	0	0	0	pvu-miR1514a	Gma
Chr11	126544-126754	Zinc finger (C3HC4-type RING finger) family protein	0	0	0	1	0
Chr11	1552862-1553720		1	0	0	0	0	pvu-miR482-5p-family (miRNov577)
Chr11	21156301-21156755		1	1	1	1	1
Chr11	21156895-21157294		1	1	1	1	1	miRNov582
Chr11	21183407-21183721		0	1	1	1	0
Chr11	21184104-21184335		0	1	1	0	0
Chr11	21184427-21184748		1	1	1	1	1
Chr11	21185347-21185872		1	1	1	0	0
Chr11	21200629-21200958		1	1	1	0	0	miRNov598
Chr11	21239465-21239723		1	0	1	1	0
Chr11	21239955-21240317		1	1	1	1	0	miRNov582
Chr11	21240824-21241842		1	1	1	1	1	gma-miR4376-5p-family (miRNov233)
Chr11	21310139-21310599		1	1	1	1	1	miRNov582
Chr11	21310748-21311102		1	1	1	1	0
Chr11	21852578-21853109		0	1	1	1	0
Chr11	21853285-21853642		1	1	1	1	0	csi-miR319
Chr11	2297004-2297236	serine carboxypeptidase-like 35	1	0	0	0	0
Chr11	2297476-2297707	serine carboxypeptidase-like 35	1	0	0	0	0
Chr11	2355554-2355790	serine carboxypeptidase-like 35	1	0	0	0	0
Chr11	2355802-2356117	serine carboxypeptidase-like 35	1	0	0	0	0
Chr11	2356356-2356576	serine carboxypeptidase-like 35	1	0	0	0	0
Chr11	2402498-2402857	serine carboxypeptidase-like 25	1	0	0	0	0	miRNov141; miRNov316; miRNov377
Chr11	29394099-29394414		1	0	0	0	0
Chr11	33773262-33773472	transmembrane receptors;ATP binding	1	0	0	0	0	miRNov246
Chr11	35641270-35641505		0	0	1	0	0
Chr11	39458626-39458989		1	1	1	1	1
Chr11	41495258-41495531		0	1	1	1	0	miRNov580
Chr11	44326745-44326955		1	0	0	0	0
Chr11	44943430-44943640	protein kinases;ubiquitin-protein ligases	0	0	0	1	0
Chr11	49097337-49097547		1	0	0	0	0	gma-miR530b
Chr11	5934854-5935220		1	0	0	0	0	pvu-miR2119
Chr11	7057649-7057922	calmodulin binding;purine nucleotide binding	1	0	0	0	0	miRNov464
