# Supplementary material for: Genome-wide identification of the Phaseolus vulgaris sRNAome using small RNA and degradome sequencing
Source: BMC Genomics. 2015 Jun 2;16(1):423. doi: 10.1186/s12864-015-1639-5 (PMC4462009; doi:10.1186/s12864-015-1639-5)
Supplement: Additional file 8: Table S5. — List of oligonucleotide sequences used in quantification experiments. [file 12864_2015_1639_MOESM8_ESM.xlsx]

## Sheet: Feuil3
primer	sequence
pre-miR319d-Forward	CATGGGTATGGGGGACTAAA
pre-miR319d-Reverse	AGAGCAAGAGGGATGCAAAA
Phvul.001g082900-Forward	TACGCTTGTGGAATGAAGAAAA
Phvul.001g082900-Reverse	GTGCACGTTTTCAAACCAAA
Phvul.011G156900-Forward	TTGAAGAGAGTTGGGTTTGGA
Phvul.011G156900-Reverse	GGGATGCGAAGACCTGAATA
pre-miRNov494-Forward	TTGTTTTCTAAATTAGTTTCTATTAT
pre-miRNov494-Reverse	TTCTAAATTAGTTTCTATTATTGTTA
Phvul.004G162200-Forward	TGCTCTCTTGGGCTTCGTAT
Phvul.004G162200-Reverse	TTAACCTGAGGCCCTTGTTG
Phvul.003G027400-Forward	TTTCGCCACTCTTTCTCGTT
Phvul.003G027400-Reverse	ATTTCATATCGCACCCTTCG
pre-miRNov153-Forward	GCGGTGGAGCAAATATGAAT
pre-miRNov153-Reverse	CCACAGACAGTGCCACAAAT
Phvul.003G180800-Forward	AGGGTGTGACATCCCAAAAG
Phvul.003G180800-Reverse	CCCCTCGCAGATGTAATTGT
Phvul.002G255600-Forward	AGCAGCATTTCCCTGCTTTA
Phvul.002G255600-Reverse	ATCCAGCACACCGATCTTTC
pre-miRNov270-Forward	TTGTTGGTTGACTCCAGACG
pre-miRNov270-Reverse	CAACAGGCAGAACCCCTTTA
pre-miRNov222-Forward	AGAAGACGGCTATTTGGTAAAA
pre-miRNov222-Reverse	TCGTGTAAGAAGGCGACTATGA
HSP-Forward	TCGGAAAATTCGAGCTGTCT
HSP-Reverse	GCTTCCTGCACCATCTTTTC
MDH-Forward	AAACATTTCTTGTTTGACTAGATT
MDH-Reverse	AGAGAGGCATGAGTAAGCCAATGC
Ubiquitin9-Forward	CGCTTCCTCCTTTGTTTCGTT
Ubiquitin9-Reverse	ATGTATGTGGGCAACACCTAT
